# Supplementary material for: LeARN: a platform for detecting, clustering and annotating non-coding RNAs
Source: BMC Bioinformatics. 2008 Jan 14;9:21. doi: 10.1186/1471-2105-9-21 (PMC2241582; doi:10.1186/1471-2105-9-21)
Supplement: Additional file 1 — LeARN 1.0.1 tarball. Tarball with LeARN source code. For installation instructions, see . [file 1471-2105-9-21-S1.GZ]

Archive with 225 entries (149 files):
- LeARN
- LeARN/bin
- LeARN/bin/ext
- LeARN/bin/ext/bin
- LeARN/bin/ext/rfam_scan_intern.pl
- LeARN/bin/ext/rfam_scan.pl
- LeARN/bin/xsl
- LeARN/bin/xsl/SelectRnasIdOfFamily.xsl
- LeARN/bin/xsl/SelectOrganism.xsl
- LeARN/bin/xsl/PrintFamilies.xsl
- LeARN/bin/xsl/SelectFamilyId.xsl
- LeARN/bin/xsl/LearnSearch.xsl
- LeARN/bin/xsl/SelectAnalysis.xsl
- LeARN/bin/xsl/PrintRnas.xsl
- LeARN/bin/xsl/SelectSequencesId.xsl
- LeARN/bin/xsl/SearchRnas.xsl
- LeARN/bin/xsl/PrintRna.xsl
- LeARN/bin/xsl/SearchBySequence.xsl
- LeARN/bin/xsl/SelectFamilyOfRna.xsl
- LeARN/bin/xsl/PrintRnasAnalyzed.xsl
- LeARN/bin/xsl/PrintFamilies2.xsl
- LeARN/bin/xsl/PrintRnasTable.xsl
- LeARN/bin/xsl/SelectSequences.xsl
- LeARN/bin/xsl/SearchFamilies.xsl
- LeARN/bin/xsl/PrintFamily.xsl
- LeARN/bin/EvalPerlModule.pl
- LeARN/bin/LeARN_AddUser.pl
- LeARN/bin/LeARN_Install.pl
- LeARN/bin/LeARN_RnaLocalFold.pl
- LeARN/bin/LeARN_MergeFamilyForCgi.pl
- LeARN/bin/LeARN_SetWebRelease.pl
- LeARN/bin/LeARN.pl
- LeARN/bin/LeARN_SearchRnaForCgi.pl
- LeARN/bin/test_module
- LeARN/bin/test_module/test_RnaFamily.pl
- LeARN/bin/test_module/test_sequence.pl
- LeARN/bin/test_module/test_Rna.pl
- LeARN/bin/test_module/test_program.pl
- LeARN/bin/test_module/test_range.pl
- LeARN/bin/test_module/test_overlap.pl
- LeARN/bin/LeARN_RnaPlotEval.pl
- LeARN/bin/RunProgram.pl
- LeARN/bin/get_SnoScan.pl
- LeARN/bin/LeARN_Synchronise.pl
- LeARN/bin/LeARN_AddSoftware.pl
- LeARN/bin/LeARN_BuildScanCli.pl
- LeARN/cfg
- LeARN/cfg/Template_RNAPlotEval.cfg
- LeARN/cfg/Template_Learn.cfg
- LeARN/cfg/Template_LearnCgi.cfg
- LeARN/cfg/abstract.inc
- LeARN/cfg/get_snoscan.cfg
- LeARN/cfg/Template_RNALocalFold.cfg
- LeARN/doc
- LeARN/doc/AdminGuide-1.0.1.pdf
- LeARN/doc/AdminGuide.odt
- LeARN/lib
- LeARN/lib/GFF
- LeARN/lib/GFF/GeneFeatureSet.pm
- LeARN/lib/GFF/HomolGeneFeature.pm
- LeARN/lib/GFF/Analysis.pm
- LeARN/lib/GFF/Sequence.pm
- LeARN/lib/GFF/GifGFF.pm
- LeARN/lib/GFF/GeneFeature.pm
- LeARN/lib/GFF.pm
- LeARN/lib/WebBuilder.pm
- LeARN/lib/rnaml
- LeARN/lib/rnaml/revision
- LeARN/lib/rnaml/revision/revision.pm
- LeARN/lib/rnaml/rnaml.pm
- LeARN/lib/rnaml/molecule
- LeARN/lib/rnaml/molecule/structure
- LeARN/lib/rnaml/molecule/structure/structure.pm
- LeARN/lib/rnaml/molecule/structure/model
- LeARN/lib/rnaml/molecule/structure/model/base
- LeARN/lib/rnaml/molecule/structure/model/base/atom
- LeARN/lib/rnaml/molecule/structure/model/base/atom/atom.pm
- LeARN/lib/rnaml/molecule/structure/model/base/base.pm
- LeARN/lib/rnaml/molecule/structure/model/str_annotation
- LeARN/lib/rnaml/molecule/structure/model/str_annotation/base_pair
- LeARN/lib/rnaml/molecule/structure/model/str_annotation/base_pair/base_pair.pm
- LeARN/lib/rnaml/molecule/structure/model/str_annotation/distance_constraint
- LeARN/lib/rnaml/molecule/structure/model/str_annotation/distance_constraint/distance_constraint.pm
- LeARN/lib/rnaml/molecule/structure/model/str_annotation/str_annotation.pm
- LeARN/lib/rnaml/molecule/structure/model/str_annotation/base_stack
- LeARN/lib/rnaml/molecule/structure/model/str_annotation/base_stack/base_stack.pm
- LeARN/lib/rnaml/molecule/structure/model/str_annotation/helix
- LeARN/lib/rnaml/molecule/structure/model/str_annotation/helix/helix.pm
- LeARN/lib/rnaml/molecule/structure/model/str_annotation/single_strand
- LeARN/lib/rnaml/molecule/structure/model/str_annotation/single_strand/single_strand.pm
- LeARN/lib/rnaml/molecule/structure/model/str_annotation/base_conformation
- LeARN/lib/rnaml/molecule/structure/model/str_annotation/base_conformation/base_torsion_angles
- LeARN/lib/rnaml/molecule/structure/model/str_annotation/base_conformation/base_torsion_angles/base_torsion_angles.pm
- LeARN/lib/rnaml/molecule/structure/model/str_annotation/base_conformation/base_conformation.pm
- LeARN/lib/rnaml/molecule/structure/model/str_annotation/base_triple
- LeARN/lib/rnaml/molecule/structure/model/str_annotation/base_triple/base_triple.pm
- LeARN/lib/rnaml/molecule/structure/model/str_annotation/surface_constraint
- LeARN/lib/rnaml/molecule/structure/model/str_annotation/surface_constraint/surface_constraint.pm
- LeARN/lib/rnaml/molecule/structure/model/str_annotation/pseudoknot
- LeARN/lib/rnaml/molecule/structure/model/str_annotation/pseudoknot/pseudoknot.pm
- LeARN/lib/rnaml/molecule/structure/model/str_annotation/pseudoknot/helix_id
- LeARN/lib/rnaml/molecule/structure/model/str_annotation/pseudoknot/helix_id/helix_id.pm
- LeARN/lib/rnaml/molecule/structure/model/model.pm
- LeARN/lib/rnaml/molecule/structure/model/model_info
- LeARN/lib/rnaml/molecule/structure/model/model_info/resolution
- LeARN/lib/rnaml/molecule/structure/model/model_info/resolution/resolution.pm
- LeARN/lib/rnaml/molecule/structure/model/model_info/model_info.pm
- LeARN/lib/rnaml/molecule/structure/model/model_info/free_energy
- LeARN/lib/rnaml/molecule/structure/model/model_info/free_energy/free_energy.pm
- LeARN/lib/rnaml/molecule/structure/model/model_info/method
- LeARN/lib/rnaml/molecule/structure/model/model_info/method/method.pm
- LeARN/lib/rnaml/molecule/structure/model/secondary_structure_display
- LeARN/lib/rnaml/molecule/structure/model/secondary_structure_display/secondary_structure_display.pm
- LeARN/lib/rnaml/molecule/structure/model/secondary_structure_display/ss_base_coord
- LeARN/lib/rnaml/molecule/structure/model/secondary_structure_display/ss_base_coord/ss_base_coord.pm
- LeARN/lib/rnaml/molecule/identity
- LeARN/lib/rnaml/molecule/identity/name
- LeARN/lib/rnaml/molecule/identity/name/name.pm
- LeARN/lib/rnaml/molecule/identity/identity.pm
- LeARN/lib/rnaml/molecule/identity/taxonomy
- LeARN/lib/rnaml/molecule/identity/taxonomy/taxonomy.pm
- LeARN/lib/rnaml/molecule/molecule.pm
- LeARN/lib/rnaml/molecule/sequence
- LeARN/lib/rnaml/molecule/sequence/numbering_system
- LeARN/lib/rnaml/molecule/sequence/numbering_system/numbering_range
- LeARN/lib/rnaml/molecule/sequence/numbering_system/numbering_range/numbering_range.pm
- LeARN/lib/rnaml/molecule/sequence/numbering_system/numbering_system.pm
- LeARN/lib/rnaml/molecule/sequence/sequence.pm
- LeARN/lib/rnaml/molecule/sequence/seq_annotation
- LeARN/lib/rnaml/molecule/sequence/seq_annotation/seq_annotation.pm
- LeARN/lib/rnaml/molecule/sequence/seq_annotation/segment
- LeARN/lib/rnaml/molecule/sequence/seq_annotation/segment/segment.pm
- LeARN/lib/rnaml/molecule/sequence/seq_annotation/modification
- LeARN/lib/rnaml/molecule/sequence/seq_annotation/modification/modification.pm
- LeARN/lib/rnaml/molecule/sequence/seq_data
- LeARN/lib/rnaml/molecule/sequence/seq_data/seq_data.pm
- LeARN/lib/rnaml/rnaml.dtd
- LeARN/lib/rnaml/database_entry
- LeARN/lib/rnaml/database_entry/svn-commit.tmp
- LeARN/lib/rnaml/database_entry/database_entry.pm
- LeARN/lib/rnaml/general
- LeARN/lib/rnaml/general/date.pm
- LeARN/lib/rnaml/general/base_id.pm
- LeARN/lib/rnaml/general/model_id.pm
- LeARN/lib/rnaml/general/alignment_id.pm
- LeARN/lib/rnaml/general/person.pm
- LeARN/lib/rnaml/general/base_id_3p.pm
- LeARN/lib/rnaml/general/base_id_5p.pm
- LeARN/lib/rnaml/general/molecule_id.pm
- LeARN/lib/rnaml/general/base_pair_id.pm
- LeARN/lib/rnaml/general/path.pm
- LeARN/lib/rnaml/interactions
- LeARN/lib/rnaml/interactions/interactions.pm
- LeARN/lib/rnaml/molecule_class
- LeARN/lib/rnaml/molecule_class/molecule_class.pm
- LeARN/lib/rnaml/molecule_class/consensus_molecule
- LeARN/lib/rnaml/molecule_class/consensus_molecule/consensus_molecule.pm
- LeARN/lib/rnaml/molecule_class/alignment
- LeARN/lib/rnaml/molecule_class/alignment/ali_sequence
- LeARN/lib/rnaml/molecule_class/alignment/ali_sequence/ali_sequence.pm
- LeARN/lib/rnaml/molecule_class/alignment/alignment.pm
- LeARN/lib/rnaml/reference
- LeARN/lib/rnaml/reference/reference.pm
- LeARN/lib/rnaml/analysis
- LeARN/lib/rnaml/analysis/analysis.pm
- LeARN/lib/rnaml/analysis/program
- LeARN/lib/rnaml/analysis/program/program.pm
- LeARN/lib/Auth.pm
- LeARN/lib/Range.pm
- LeARN/lib/Rna.pm
- LeARN/lib/Runner.pm
- LeARN/lib/Template_Var.pm
- LeARN/lib/Program.pm
- LeARN/lib/UNIVERSAL.pl
- LeARN/lib/Annotate.pm
- LeARN/lib/RnaFamily.pm
- LeARN/lib/LibForCgi.pm
- LeARN/lib/Overlap.pm
- LeARN/lib/SecondaryStructure.pm
- LeARN/lib/Sequence.pm
- LeARN/lib/UtilRnaml.pm
- LeARN/lib/__Initializable.pm
- LeARN/lib/ParamParser.pm
- LeARN/lib/Learn.pm
- LeARN/lib/Logger.pm
- LeARN/log
- LeARN/web
- LeARN/web/css
- LeARN/web/css/WebBuilder_HH.css
- LeARN/web/css/learn.css
- LeARN/web/img
- LeARN/web/img/LeARNHomePageV3.jpg
- LeARN/web/tmp
- LeARN/web/xml
- LeARN/web/xml/Template_learn.xml
- LeARN/web/workspace
- LeARN/data
- LeARN/data/overlaps4learn
- LeARN/data/release_template
- LeARN/data/release_template/db
- LeARN/data/release_template/db/rfl
- LeARN/data/release_template/db/rfl/intern_rfam
- LeARN/data/release_template/db/rfl/intern_rfam/Rfam.fasta
- LeARN/data/release_template/db/rfl/intern_rfam/formatdb.log
- LeARN/data/release_template/db/rfl/intern_rfam/Rfam.thr
- LeARN/data/release_template/db/rfl/intern_rfam/Rfam.fasta.nin
- LeARN/data/release_template/db/blast
- LeARN/data/release_template/db/blast/LeBlastDb.fasta
- LeARN/data/release_template/db/blast/RfamMirNr.fa
- LeARN/data/release_template/db/blast/LeBlastDb.fasta.nhr
- LeARN/data/release_template/db/blast/LeBlastDb.fasta.nin
- LeARN/data/release_template/db/blast/LeBlastDb.fasta.nsq
- LeARN/data/release_template/db/blast/RfamMir.fa
- LeARN/data/release_template/db/learn
- LeARN/data/release_template/db/learn/rna
- LeARN/data/release_template/db/learn/rna/xml
- LeARN/data/release_template/learn_status.txt
- LeARN/data/release_template/source
- LeARN/data/release_template/source/sequence
- LeARN/data/release_template/detection
- LeARN/data/release_template/detection/gff
- LeARN/README
- LeARN/cgi-bin
- LeARN/cgi-bin/learn.cgi
- LeARN/cgi-bin/ViewAnnotation.cgi
