# Supplementary material for: LeARN: a platform for detecting, clustering and annotating non-coding RNAs
Source: BMC Bioinformatics. 2008 Jan 14;9:21. doi: 10.1186/1471-2105-9-21 (PMC2241582; doi:10.1186/1471-2105-9-21)
Supplement: Additional file 1 — LeARN 1.0.1 tarball. Tarball with LeARN source code. For installation instructions, see . [file 1471-2105-9-21-S1.GZ › LeARN/bin/xsl/PrintFamilies.xsl]

<?xml version="1.0" encoding="iso-8859-1"?>
<!-- Affiche la liste des familles selon l'ACC, avec nom (lien hypertexte vers le detail),commentaire, longueur,-->
<xsl:stylesheet version="1.0" xmlns:xsl="http://www.w3.org/1999/XSL/Transform">
<xsl:output method="html"/>
<xsl:param name="url"/>
<xsl:param name="fnt"/>
<xsl:param name="checkbox"/>
<xsl:template match="/">
	<xsl:apply-templates/>
</xsl:template>

	<xsl:template match="rnaml">
		<tr class="line1">
		<xsl:apply-templates select="molecule-class" />
		</tr>
	</xsl:template>


	<xsl:template match="molecule-class" >
		<xsl:if test="$checkbox=1">
			<td>
				<xsl:element name='input'>
					<xsl:attribute name='type'><xsl:text>checkbox</xsl:text></xsl:attribute>
					<xsl:attribute name='name'><xsl:value-of select="./numbering-system/@id"/></xsl:attribute>
				</xsl:element>
			</td>
		</xsl:if>
		<xsl:apply-templates select="numbering-system"/>
		<td> <xsl:value-of select="./identity/name"/></td>
		<td> <xsl:value-of select="@database-ids"/></td>
		<td class="presentation"> <xsl:value-of select="./alignment/@comment"/></td>
		<td class="presentation"> <xsl:value-of select="./numbering-system/numbering-range/length"/></td>
		<td class="presentation"><xsl:value-of select="./consensus-molecule/molecule/structure/model/model-info/free-energy"/></td>
	</xsl:template>
	<!-- pour creer le lien, on crée un element A avec les attributs correspondants-->
	
	<xsl:template match="numbering-system">
		<td>
		<xsl:element name='a'>
	       <xsl:attribute name='href'>
					<xsl:value-of select="$url"/>
					<xsl:text>&amp;__wb_function=</xsl:text>
					<xsl:value-of select="$fnt"/>
					<xsl:text>&amp;FamilyDisplay=</xsl:text>
					<xsl:value-of select="@id"/>
	       </xsl:attribute>
	     	<xsl:value-of select="@id"/>
			</xsl:element>
		</td>
	</xsl:template>
</xsl:stylesheet>
