# Supplementary material for: LeARN: a platform for detecting, clustering and annotating non-coding RNAs
Source: BMC Bioinformatics. 2008 Jan 14;9:21. doi: 10.1186/1471-2105-9-21 (PMC2241582; doi:10.1186/1471-2105-9-21)
Supplement: Additional file 1 — LeARN 1.0.1 tarball. Tarball with LeARN source code. For installation instructions, see . [file 1471-2105-9-21-S1.GZ › LeARN/bin/xsl/LearnSearch.xsl]

<?xml version="1.0" encoding="iso-8859-1"?>
<!-- Affiche la liste complete des ARN-->
<xsl:stylesheet version="1.0" xmlns:xsl="http://www.w3.org/1999/XSL/Transform">
<xsl:output method="xml"/>

<xsl:param name="org"/>
<xsl:param name="type_learn"/>

<xsl:template match="/">
	<xsl:choose>
      <xsl:when test="$type_learn='rna'">
			<xsl:apply-templates select="rnaml[/rnaml/molecule/identity/taxonomy/species=$org]"/>
		</xsl:when>
	  	<xsl:otherwise>
			<xsl:apply-templates select="rnaml"/>
	  	</xsl:otherwise>
   </xsl:choose>
</xsl:template>

	<xsl:template match="rnaml">
		<xsl:copy-of select="."/>
	</xsl:template>

</xsl:stylesheet>
