# Supplementary material for: LeARN: a platform for detecting, clustering and annotating non-coding RNAs
Source: BMC Bioinformatics. 2008 Jan 14;9:21. doi: 10.1186/1471-2105-9-21 (PMC2241582; doi:10.1186/1471-2105-9-21)
Supplement: Additional file 1 — LeARN 1.0.1 tarball. Tarball with LeARN source code. For installation instructions, see . [file 1471-2105-9-21-S1.GZ › LeARN/bin/xsl/SearchBySequence.xsl]

<?xml version="1.0" encoding="iso-8859-1"?>
<xsl:stylesheet version="1.0" xmlns:xsl="http://www.w3.org/1999/XSL/Transform">

<xsl:param name="p_start"></xsl:param>
<xsl:param name="p_end"></xsl:param>

	<xsl:template match="/">
		<xsl:apply-templates/>
		</xsl:template>
	<xsl:variable name="id_seq"/>

	<xsl:template match="rnaml">
		<xsl:apply-templates select="molecule"/>
	</xsl:template>

	<xsl:template match="molecule">
	    <xsl:apply-templates select="sequence/numbering-system/numbering-range/start"/>
	</xsl:template>

	<xsl:template match="start">
		<xsl:if test=".>=$p_start" >
			<xsl:variable name="my_end" select="//end"/>
			<xsl:if test="$p_end>=$my_end">
				<p class="molecule_id">Molecule id : <xsl:value-of select="/rnaml/molecule/@id"/> </p>
				<p class="data">Start : <xsl:value-of select="."/> </p>
				<p class="data">End : <xsl:value-of select="//end"/></p>
			</xsl:if>
		</xsl:if>
	</xsl:template>

</xsl:stylesheet>
