# Supplementary material for: LeARN: a platform for detecting, clustering and annotating non-coding RNAs
Source: BMC Bioinformatics. 2008 Jan 14;9:21. doi: 10.1186/1471-2105-9-21 (PMC2241582; doi:10.1186/1471-2105-9-21)
Supplement: Additional file 1 — LeARN 1.0.1 tarball. Tarball with LeARN source code. For installation instructions, see . [file 1471-2105-9-21-S1.GZ › LeARN/bin/xsl/SelectSequences.xsl]

<?xml version="1.0" encoding="iso-8859-1"?>
<!-- Affiche la liste complete des ARN-->
<xsl:stylesheet version="1.0" xmlns:xsl="http://www.w3.org/1999/XSL/Transform">
<xsl:param name="dir"/>
<xsl:template match="/">
	<xsl:apply-templates/>
</xsl:template>

	<xsl:template match="rnaml">
		<xsl:apply-templates select="./molecule/sequence"/>
		
	</xsl:template>

	<xsl:template match="sequence">
		<xsl:value-of select="./numbering-system/@id"/>:<xsl:value-of select="../identity/taxonomy/species"/><xsl:text>
</xsl:text>
		
	</xsl:template>


</xsl:stylesheet>
