# Supplementary material for: LeARN: a platform for detecting, clustering and annotating non-coding RNAs
Source: BMC Bioinformatics. 2008 Jan 14;9:21. doi: 10.1186/1471-2105-9-21 (PMC2241582; doi:10.1186/1471-2105-9-21)
Supplement: Additional file 1 — LeARN 1.0.1 tarball. Tarball with LeARN source code. For installation instructions, see . [file 1471-2105-9-21-S1.GZ › LeARN/bin/test_module/test_overlap.pl]

#!/usr/bin/perl

BEGIN
{
       my ($dirprg,$nameprg) = $0 =~ /(.+)\/(.+)/;
       push(@INC,"$dirprg/../lib");
}

use strict;
use warnings;
use Range ;
use Overlap;

MAIN:
{
    my $over= New Overlap("/www/LeARN/data/overlap.txt");
	$over->InitHash();
	$over->Print();
	my $range= New Range();
	$range->Initialize(19,26,"-");
	$over->ComputeRangeOverlaped("AC16",\$range);
	$over->PrintQuery();
	if ($over->SeqIsOverlaped("AC16") )
	{
		print "AC16 Is ovelaped\n";
	}
	else
	{
		print "AC16 Is NOT ovelaped\n";
	}
	if ($over->SeqIsOverlaped("AC203") )
	{
		print "AC03 Is ovelaped\n";
	}
	else
	{
		print "AC203 Is NOT ovelaped\n";
	}

}
