# Supplementary material for: LeARN: a platform for detecting, clustering and annotating non-coding RNAs
Source: BMC Bioinformatics. 2008 Jan 14;9:21. doi: 10.1186/1471-2105-9-21 (PMC2241582; doi:10.1186/1471-2105-9-21)
Supplement: Additional file 1 — LeARN 1.0.1 tarball. Tarball with LeARN source code. For installation instructions, see . [file 1471-2105-9-21-S1.GZ › LeARN/bin/LeARN_Synchronise.pl]

#!/usr/bin/perl -I../lib
#
# $Id$
#

# Copyright INRA

# Celine.Noirot@toulouse.inra.fr
# Thomas.Schiex@toulouse.inra.fr
# Christine.Gaspin@toulouse.inra.fr
# Jerome.Gouzy@toulouse.inra.fr

# This software is a computer program whose purpose is to provide a
# web-based system for detecting, clustering and annotating non protein
# coding RNA genes.

# This software is governed by the CeCILL license under French law and
# abiding by the rules of distribution of free software.  You can  use,
# modify and/ or redistribute the software under the terms of the CeCILL
# license as circulated by CEA, CNRS and INRIA at the following URL
# "http://www.cecill.info".

# As a counterpart to the access to the source code and  rights to copy,
# modify and redistribute granted by the license, users are provided only
# with a limited warranty  and the software's author,  the holder of the
# economic rights,  and the successive licensors  have only  limited
# liability.

# In this respect, the user's attention is drawn to the risks associated
# with loading,  using,  modifying and/or developing or reproducing the
# software by the user in light of its specific status of free software,
# that may mean  that it is complicated to manipulate,  and  that  also
# therefore means  that it is reserved for developers  and  experienced
# professionals having in-depth computer knowledge. Users are therefore
# encouraged to load and test the software's suitability as regards their
# requirements in conditions enabling the security of their systems and/or
# data to be ensured and,  more generally, to use and operate it in the
# same conditions as regards security.

# The fact that you are presently reading this means that you have had
# knowledge of the CeCILL license and that you accept its terms.


BEGIN
{
       my ($dirprg,$nameprg) = $0 =~ /(.+)\/(.+)/;
       push(@INC,"$dirprg/../lib");
}

use strict;
use warnings;
use Learn;
use ParamParser;
use Logger;
our $LOGGER_LEVEL_EXEC = 'DE';

MAIN:
{
	# Tout les parametres sont dans le cfg
	my $o_param = New ParamParser('GETOPTLONG',"cfg=s", "createtree", "db_opt=s",  "log=s");
	$o_param->AssertFileExists('cfg');
	$o_param->Update($o_param->Get('cfg'),'A');
	$o_param->SetUnlessDefined('LOGGER_LEVEL_EXEC',$LOGGER_LEVEL_EXEC);
	# cr�e le logger
	my $logger = New Logger ($o_param->Get('log'),$LOGGER_LEVEL_EXEC,'NOCOMPRESSION');
	$logger->Trace("Begin Learn :\n",$logger->CalcStamp,"DE");
	
	# cr�e un learn
	my $application= New Learn($o_param, \$logger);
	$o_param->Set('createtree',0);
	$o_param->Set('db_opt',"none");
	$application->Initialize($o_param->Get('createtree'), $o_param->Get('db_opt')); # crée l'arborescence

	$application->CreatePrograms(); # blastn / rfam_scan / trnaScan-SE / rnafold / mfold

	$application->LoadRelease($o_param->Get('old_release'));
	$application->DumpRflDb();
	$application->PrintFamilies();
	# copie rfl dans l'ancienne release (=> workspace )
	my $current_dbs=$application->{'__current_release'}."/".$o_param->Get('path_db_rfl_intern');
	my $old_dbs=$application->{'__old_release'}."/".$o_param->Get('path_db_rfl_intern');
	#my $cmd = "rm -rf ".$application->{'__old_release'}."/".$o_param->Get('path_db_rfl_intern');
	#system $cmd;
	
	my $cmd = "cp -a $current_dbs/Rfam.* $old_dbs";
	system $cmd ;
	
	
	$application->DumpStatus($o_param->Get('path_new_release')."/".$o_param->Get('status_file'), $o_param->Get('path_old_release')."/".$o_param->Get('status_file'));
	$cmd="chmod -R 755 ". $application->{'__current_release'};
	system $cmd;	
	$logger->Trace("End Learn :\n",$logger->CalcStamp,"DE");

}


=item Usage

	$o_param->Usage();
	Print the usage of the program

=cut

sub Usage
{
print STDERR<<END
Usage:testlearn
$0	
	--help     	: this message
	--cfg 		: Cfg file must be specified
	--createtree	: If flag is set, tree directory will be create
	--db_opt	: cp or ln or none, option if creatretree is set, to specified the copy of database (Rfam and Blast)
	--log	:  log file if isn't specified in cfg file
END
}
