# Supplementary material for: LeARN: a platform for detecting, clustering and annotating non-coding RNAs
Source: BMC Bioinformatics. 2008 Jan 14;9:21. doi: 10.1186/1471-2105-9-21 (PMC2241582; doi:10.1186/1471-2105-9-21)
Supplement: Additional file 1 — LeARN 1.0.1 tarball. Tarball with LeARN source code. For installation instructions, see . [file 1471-2105-9-21-S1.GZ › LeARN/cfg/Template_RNAPlotEval.cfg]

log=RNAPlotEval.log

R_PLOT_name=rnaplot
R_PLOT_cmd=MASK_LEARN_DIR/bin/ext/bin/RNAplot
R_PLOT_param=
R_PLOT_version=1.6
R_PLOT_type=R_PLOT


R_EVAL_name=rnaeval
R_EVAL_cmd=MASK_LEARN_DIR/bin/ext/bin/RNAeval
R_EVAL_param=
R_EVAL_version=1.6
R_EVAL_type=R_EVAL
