# Supplementary material for: LeARN: a platform for detecting, clustering and annotating non-coding RNAs
Source: BMC Bioinformatics. 2008 Jan 14;9:21. doi: 10.1186/1471-2105-9-21 (PMC2241582; doi:10.1186/1471-2105-9-21)
Supplement: Additional file 1 — LeARN 1.0.1 tarball. Tarball with LeARN source code. For installation instructions, see . [file 1471-2105-9-21-S1.GZ › LeARN/cfg/Template_Learn.cfg]

# parameters which could be specified on command line:
cli_repository_dir=MASK_LEARN_DIR/data/LeARN_Repository
cli_path_old_release=MASK_LEARN_DIR/data/release_template
cli_path_new_release=MASK_LEARN_DIR/data/release_V1
cli_species=Undef
cli_log=MASK_LEARN_DIR/log/learn.log
cli_PROG_TO_SCAN=ISCAN SCAN_1 SCAN_2 SCAN_3 

cgi_repository_dir=MASKSESSION/LeARN_Repository
cgi_path_old_release=OLD_RELEASE
cgi_path_new_release=MASKSESSION
cgi_species=Undef
cgi_log=MASKSESSION/learn.log
cgi_PROG_TO_SCAN=ISCAN

status_file=learn_status.txt

#To Launch the creation of rnaml file, set an other word to run only the analyse.
launch_analyse=LoadRna

#rna'step identifier on sequences.
step_rna_id=1

# repository parameters to overwrite existing result in repository:
repository_overwrite=0

# type of copy of database Rfam and Blast for the analyse [cp|ln|none]
db_opt=ln

# to create tree directory of learn database.
createtree=1

# to clean tempory file
clean=1

# to not put the sequence in the fasta file of rfl (else computing are to long)
param_family_threshold_length=3000


xsltproc_prg=/usr/bin/xsltproc
xsl_seq_rna=MASK_LEARN_DIR/bin/xsl/SelectSequencesId.xsl
xsl_sequences=MASK_LEARN_DIR/bin/xsl/SelectSequences.xsl
xsl_analysis=MASK_LEARN_DIR/bin/xsl/SelectAnalysis.xsl
xsl_familyid=MASK_LEARN_DIR/bin/xsl/SelectFamilyId.xsl
xsl_RnasOfFamily=MASK_LEARN_DIR/bin/xsl/SelectRnasIdOfFamily.xsl
xsl_FamilyOfRna=MASK_LEARN_DIR/bin/xsl/SelectFamilyOfRna.xsl


# link program name list of type corresponding : 
# va etre utilis lorsque l'on a un pseudo program afin de trouver le program "actual" correpondant
# Ajouter votre programme et son type:
rfam_scan=SCAN_2
rfam_scan_intern=ISCAN
AnchoRna=ANCHOR_SCAN
trnascan=SCAN_1
blast=SCAN_3
formatdb=FORMAT
mfold=R_FOLD R_FOLD_ALT
rnafold=R_FOLD_ALT R_FOLD
rnaplot=R_PLOT
rnaploteval=R_PLOT_EVAL
rnaalifold=RFL_FOLD
multalin=RFL_ALIGN_ALT RFL_ALIGN
clustal=RFL_ALIGN RFL_ALIGN_ALT
b2ct=R_CONV_B2CT
ct2b=R_CONV_CT2B
#end ref name type ###do not delete this line

# programs data :
PROG_TO_LOAD=ANCHOR_SCAN R_FOLD_ALT R_FOLD R_PLOT R_PLOT_EVAL RFL_FOLD RFL_ALIGN_ALT RFL_ALIGN RFL_BUILD RFL_SEARCH R_CONV_B2CT R_CONV_CT2B SCAN_1 SCAN_2 SCAN_3 ISCAN FORMAT


# modifier RFAM_DIR en fonction de la release !!!!
SCAN_2_name=rfam_scan
SCAN_2_cmd=export INFERNAL_BIN_DIR=MASK_LEARN_DIR/bin/ext/bin ; export BLAST_BIN_DIR=MASK_LEARN_DIR/bin/ext/ncbi-blast/bin;  MASK_LEARN_DIR/bin/ext/rfam_scan.pl 
SCAN_2_param=--bt 0.05 --nobig -f gff
SCAN_2_version=0.1
SCAN_2_type=SCAN_2

# it's just use localy to the application with export variable (depending on the release)
# ISCAN INTERNAL/INTERNET SCAN
ISCAN_name=rfam_scan_intern
ISCAN_cmd=export INFERNAL_BIN_DIR=MASK_LEARN_DIR/bin/ext/bin ; export BLAST_BIN_DIR=MASK_LEARN_DIR/bin/ext/ncbi-blast/bin; export RFAM_DIR=PATTERN_DIR; MASK_LEARN_DIR/bin/ext/rfam_scan_intern.pl
ISCAN_param=--bt 0.1 --nobig -f gff
ISCAN_version=0.1
ISCAN_type=ISCAN
ISCAN_pattern_export=PATTERN_DIR
ISCAN_rfam_db=Rfam.fasta
ISCAN_rfl_db=Rfl.fasta
ISCAN_thr=Rfam.thr

# necessité de name et type !
SCAN_1_name=trnascan
SCAN_1_cmd=MASK_LEARN_DIR/bin/ext/bin/tRNAscan-SE
SCAN_1_param=  
SCAN_1_version=1.23
SCAN_1_type=SCAN_1

SCAN_3_name=blast
SCAN_3_cmd=MASK_LEARN_DIR/bin/ext/ncbi-blast/bin/blastall
SCAN_3_param=-m8 -e 1e-6 -p blastn 
# param used when blast against rfl for detecting family to merge
SCAN_3_param_alt=-m8 -e 10 -p blastn 
SCAN_3_version=2.2.12
SCAN_3_type=SCAN_3
SCAN_3_threshold_length=115

#end def scan program ###do not delete this line

FORMAT_name=formatdb
FORMAT_cmd=MASK_LEARN_DIR/bin/ext/ncbi-blast/bin/formatdb -i 
FORMAT_param= -p F 
FORMAT_version=2.2.12
FORMAT_type=FORMAT


R_FOLD_name=mfold
R_FOLD_cmd=export MFOLDDAT=MASK_LEARN_DIR/bin/ext/dat/; export PATH=MASK_LEARN_DIR/bin/ext/bin:$PATH; MASK_LEARN_DIR/bin/ext/bin/mfold
R_FOLD_param=MAX=1 NA=DNA 
R_FOLD_version=3.2
R_FOLD_type=R_FOLD

R_FOLD_ALT_name=rnafold
R_FOLD_ALT_cmd=MASK_LEARN_DIR/bin/ext/bin/RNAfold
R_FOLD_ALT_param=  
R_FOLD_ALT_version=1.6.2
R_FOLD_ALT_type=R_FOLD_ALT

R_PLOT_EVAL_name=rnaploteval
R_PLOT_EVAL_cmd=MASK_LEARN_DIR/bin/LeARN_RnaPlotEval.pl
R_PLOT_EVAL_param=--cfg MASK_LEARN_DIR/cfg/RNAPlotEval.cfg
R_PLOT_EVAL_version=1.6.2
R_PLOT_EVAL_type=R_PLOT_EVAL

R_PLOT_name=rnaplot
R_PLOT_cmd=MASK_LEARN_DIR/bin/ext/bin/RNAplot
R_PLOT_param=
R_PLOT_version=1.6.2
R_PLOT_type=R_PLOT

R_CONV_CT2B_name=ct2b
R_CONV_CT2B_cmd=MASK_LEARN_DIR/bin/ext/share/ViennaRNA/bin/ct2b.pl
R_CONV_CT2B_param=
R_CONV_CT2B_version=1.6.2
R_CONV_CT2B_type=R_CONV_CT2B

R_CONV_B2CT_name=b2ct
R_CONV_B2CT_cmd=MASK_LEARN_DIR/bin/ext/share/ViennaRNA/bin/b2ct
R_CONV_B2CT_param=
R_CONV_B2CT_version=1.6.2
R_CONV_B2CT_type=R_CONV_B2CT


RFL_FOLD_name=rnaalifold
RFL_FOLD_cmd=MASK_LEARN_DIR/bin/ext/bin/RNAalifold
RFL_FOLD_param=  
RFL_FOLD_version=1.6.2
RFL_FOLD_type=RFL_FOLD

RFL_ALIGN_ALT_name=multalin
RFL_ALIGN_ALT_cmd=export MULTALIN=MASK_LEARN_DIR/bin/ext/Multalin5.4.1/; $MULTALIN/ma
RFL_ALIGN_ALT_param=-c:identity.tab -o:mul -g:1
RFL_ALIGN_ALT_version=5.4.1
RFL_ALIGN_ALT_type=RFL_ALIGN

RFL_ALIGN_name=clustal
RFL_ALIGN_cmd=MASK_LEARN_DIR/bin/ext/bin/clustalw
RFL_ALIGN_param=-TYPE=DNA -DNAMATRIX=IUB -ALIGN=do 
RFL_ALIGN_version=1.83
RFL_ALIGN_type=RFL_ALIGN


RFL_BUILD_name=cmbuild
RFL_BUILD_cmd=MASK_LEARN_DIR/bin/ext/bin/cmbuild
RFL_BUILD_param=-F --wnone
RFL_BUILD_version=0.7
RFL_BUILD_type=RFL_BUILD

RFL_SEARCH_name=cmsearch
RFL_SEARCH_cmd=MASK_LEARN_DIR/bin/ext/bin/cmsearch
RFL_SEARCH_param=--local
RFL_SEARCH_version=0.7
RFL_SEARCH_type=RFL_SEARCH


# tree directory parameters

path_db=db
path_repository=repository
path_db_blast=db/blast
file_name_fasta_db=LeBlastDb.fasta

path_db_rfam=db/Rfam
path_db_rfl=db/rfl
path_db_rfl_intern=db/rfl/intern_rfam
path_db_learn=db/learn
path_db_learn_family=db/learn/family
path_db_learn_family_ss=db/learn/family/ss
path_db_learn_family_img=db/learn/family/img
path_db_learn_family_tmp=db/learn/family/tmp
path_db_learn_family_xml=db/learn/family/xml
path_db_learn_family_bug=db/learn/family/bug


path_db_learn_rna=db/learn/rna
path_db_learn_rna_ss=db/learn/rna/ss
path_db_learn_rna_img=db/learn/rna/img
path_db_learn_rna_tmp=db/learn/rna/tmp
path_db_learn_rna_xml=db/learn/rna/xml
path_db_learn_rna_bug=db/learn/rna/bug


path_detection=detection
path_detection_gff=detection/gff

path_source=source
path_source_sequence=source/sequence

run_analyse=MASK_LEARN_DIR/bin/RunProgram.pl
rfam_ftp_site=ftp://ftp.sanger.ac.uk/pub/databases/Rfam/8.0
ftp_file_rfam_thr=Rfam.thr.gz
ftp_file_rfam_fasta=Rfam.fasta.gz
ftp_file_rfam_models=Rfam.tar.gz
