# Supplementary material for: LeARN: a platform for detecting, clustering and annotating non-coding RNAs
Source: BMC Bioinformatics. 2008 Jan 14;9:21. doi: 10.1186/1471-2105-9-21 (PMC2241582; doi:10.1186/1471-2105-9-21)
Supplement: Additional file 1 — LeARN 1.0.1 tarball. Tarball with LeARN source code. For installation instructions, see . [file 1471-2105-9-21-S1.GZ › LeARN/cfg/Template_LearnCgi.cfg]

cgi_prg_reformat=MASK_LEARN_DIR/bin/ext/bin/sreformat clustal
cgi_prg_clustal=MASK_LEARN_DIR/bin/ext/bin/clustalw

# path d'installation de learn

dir_learn=MASK_LEARN_DIR

cgi_dir_release=data/rel_MtLj_06042006
cgi_url=MASK_URL

cgi_file_param_xml=MASK_LEARN_DIR/web/xml/learn.xml
cgi_file_view_annotation=cgi-bin/ViewAnnotation.cgi
cgi_file_status=learn_status.txt
# fichier contenant les utilisateurs
cgi_file_etcpassword=MASK_LEARN_DIR/data/auth.priv

#Repertoire de données : 
# path relative to LEARN_DIR :
cgi_dir_rnaml_rna=db/learn/rna/xml
cgi_dir_rnaml_family=db/learn/family/xml
cgi_dir_db_rfl=db/rfl
cgi_dir_db_rfl4rfamscan=db/rfl/intern_rfam
cgi_dir_wks=web/workspace

cgi_cfg_release=MASK_LEARN_DIR/cfg/LearnRelease.cfg

# Index du caract�e pour substring pour supprimer ds le path de l'image /www
#eg: dans RNAML path img= MASK_LEARN_DIR/data/20060207_Release_Mt_Lj/db/learn/family/img/RFL00002.jpg
# pour l'affichage web supprimer /www
#pour substring en perl on doit faire -1 pour xslt c'est ok
cgi_param_substr=MASK_SUBSTR

#taille maximale acepte pour l'analyse
cgi_param_max_sequence_size=30000

# liste des privileges disponibles
cgi_privilege_0=guest
cgi_privilege_1=annotator

#Repertoire et fichier XSL:
cgi_prg_xsl=/usr/bin/xsltproc --novalid
cgi_dir_xsl=MASK_LEARN_DIR/bin/xsl
cgi_xsl_search_rna=SearchRnas.xsl
cgi_xsl_search_families=SearchFamilies.xsl
cgi_xsl_print_rnas=PrintRnas.xsl
cgi_xsl_print_rna=PrintRna.xsl
cgi_xsl_print_families=PrintFamilies.xsl
cgi_xsl_print_family=PrintFamily.xsl
cgi_xsl_print_analyzed_rnas=PrintRnasAnalyzed.xsl
cgi_xsl_select_organism=SelectOrganism.xsl

#Status d'un arn ou d'une famille :
cgi_status_0=Automatic
cgi_status_1=Annotated
cgi_status_2=Experimental

#Pour le recherche d'Arn utilisation de Learn
cgi_prg_learn_search_rna=MASK_LEARN_DIR/bin/LeARN_SearchRnaForCgi.pl
cgi_prg_learn_merge_family=MASK_LEARN_DIR/bin/LeARN_MergeFamilyForCgi.pl
cgi_prg_learn_synchronise_rfl=MASK_LEARN_DIR/bin/LeARN_Synchronise.pl
cgi_param_learn=--createtree --db_opt ln
cgi_param_learn_cfg=MASK_LEARN_DIR/cfg/ForCgi.cfg
cgi_mask_cfg_release=MASKSESSION
cgi_mask_cfg_old_release=OLD_RELEASE

cgi_link_rfam=http://www.sanger.ac.uk/cgi-bin/Rfam/getacc?
cgi_link_genbank=http://www.ncbi.nlm.nih.gov/entrez/viewer.fcgi?db=nucleotide
cgi_link_urmel=http://mips.gsf.de/cgi-bin/proj/plant/gbrowse/gbrowse/medicago/?name=
