# Supplementary material for: LeARN: a platform for detecting, clustering and annotating non-coding RNAs
Source: BMC Bioinformatics. 2008 Jan 14;9:21. doi: 10.1186/1471-2105-9-21 (PMC2241582; doi:10.1186/1471-2105-9-21)
Supplement: Additional file 1 — LeARN 1.0.1 tarball. Tarball with LeARN source code. For installation instructions, see . [file 1471-2105-9-21-S1.GZ › LeARN/cfg/abstract.inc]

<h2 class="learn">Welcome on the LeARN demo server</h2>
<h3>
LeARN is a platform for detecting, clustering and annotating non-coding RNAs. To illustrate the features of the system we applied the detection and clustering pipeline on four thermoccocales genomes: Pyrococcus abyssi, Pyrococcus furiosus, Pyrococcus horikoshii and Thermococcus kodakarensis. This demo server provides an overview of the browsing and editing capabilities of the web interface.<br>
click on
<ul>
<li class="button">Browse: to browse RNA families and RNA genes</li>
<li>Search: to search the database using accessions, species or keywords</li>
<li>Analyse: to search your fasta sequence against the library</li>
<li>Connexion: to log in to access your workspace with editing capabilities</li>
</ul>
<a href="http://bioinfo.genopole-toulouse.prd.fr/LeARN">Download</a> and install the software to analyse any set of related genomes
</h3>
<hr>
