# Supplementary material for: LeARN: a platform for detecting, clustering and annotating non-coding RNAs
Source: BMC Bioinformatics. 2008 Jan 14;9:21. doi: 10.1186/1471-2105-9-21 (PMC2241582; doi:10.1186/1471-2105-9-21)
Supplement: Additional file 1 — LeARN 1.0.1 tarball. Tarball with LeARN source code. For installation instructions, see . [file 1471-2105-9-21-S1.GZ › LeARN/cfg/get_snoscan.cfg]

#path to program snoscan
cmd=/mnt/data1/www-legoo/LeARN/bin/ext/snoscan-0.9b/snoscan
# parameters to snoscan
param= -m /mnt/data1/www-legoo/LeARN/bin/ext/snoscan-0.9b/Sc-meth.sites 
# rna file used by snoscan
rna_file=/mnt/data1/www-legoo/LeARN/bin/ext/snoscan-0.9b/Sc-rRNA.fa
