# Supplementary material for: LeARN: a platform for detecting, clustering and annotating non-coding RNAs
Source: BMC Bioinformatics. 2008 Jan 14;9:21. doi: 10.1186/1471-2105-9-21 (PMC2241582; doi:10.1186/1471-2105-9-21)
Supplement: Additional file 1 — LeARN 1.0.1 tarball. Tarball with LeARN source code. For installation instructions, see . [file 1471-2105-9-21-S1.GZ › LeARN/cfg/Template_RNALocalFold.cfg]

R_FOLDL_name=rnalfold
R_FOLDL_cmd=MASK_LEARN_DIR/bin/ext/bin/RNALfold
R_FOLDL_param= -d2 -noLP
R_FOLDL_version=1.6
R_FOLDL_type=R_FOLDL

log=test
