# Supplementary material for: LeARN: a platform for detecting, clustering and annotating non-coding RNAs
Source: BMC Bioinformatics. 2008 Jan 14;9:21. doi: 10.1186/1471-2105-9-21 (PMC2241582; doi:10.1186/1471-2105-9-21)
Supplement: Additional file 1 — LeARN 1.0.1 tarball. Tarball with LeARN source code. For installation instructions, see . [file 1471-2105-9-21-S1.GZ › LeARN/lib/rnaml/molecule/structure/model/str_annotation/distance_constraint/distance_constraint.pm]

#
# $Id$
#

# Copyright INRA

# Celine.Noirot@toulouse.inra.fr
# Thomas.Schiex@toulouse.inra.fr
# Christine.Gaspin@toulouse.inra.fr
# Jerome.Gouzy@toulouse.inra.fr

# This software is a computer program whose purpose is to provide a
# web-based system for detecting, clustering and annotating non protein
# coding RNA genes.

# This software is governed by the CeCILL license under French law and
# abiding by the rules of distribution of free software.  You can  use,
# modify and/ or redistribute the software under the terms of the CeCILL
# license as circulated by CEA, CNRS and INRIA at the following URL
# "http://www.cecill.info".

# As a counterpart to the access to the source code and  rights to copy,
# modify and redistribute granted by the license, users are provided only
# with a limited warranty  and the software's author,  the holder of the
# economic rights,  and the successive licensors  have only  limited
# liability.

# In this respect, the user's attention is drawn to the risks associated
# with loading,  using,  modifying and/or developing or reproducing the
# software by the user in light of its specific status of free software,
# that may mean  that it is complicated to manipulate,  and  that  also
# therefore means  that it is reserved for developers  and  experienced
# professionals having in-depth computer knowledge. Users are therefore
# encouraged to load and test the software's suitability as regards their
# requirements in conditions enabling the security of their systems and/or
# data to be ensured and,  more generally, to use and operate it in the
# same conditions as regards security.

# The fact that you are presently reading this means that you have had
# knowledge of the CeCILL license and that you accept its terms.
 
package rnaml::molecule::structure::model::str_annotation::distance_constraint::distance_constraint;

use base qw/Class::XML/;

__PACKAGE__->element_name('distance-constraint');
__PACKAGE__->has_parent('rnaml::molecule::structure::model::str_annotation::str_annotation');
__PACKAGE__->has_attributes(qw/ref comment reference-ids analysis-ids database-ids/);
__PACKAGE__->has_child('base_id' => base_id);
__PACKAGE__->has_child('base_id' => base_id);
__PACKAGE__->has_child('atom_type' => atom_type);
__PACKAGE__->has_child('atom_type' => atom_type);
__PACKAGE__->has_children('mean' => 'mean');
__PACKAGE__->has_children('range' => 'range');
__PACKAGE__->has_children('weight' => 'weight');
1;
