# Supplementary material for: LeARN: a platform for detecting, clustering and annotating non-coding RNAs
Source: BMC Bioinformatics. 2008 Jan 14;9:21. doi: 10.1186/1471-2105-9-21 (PMC2241582; doi:10.1186/1471-2105-9-21)
Supplement: Additional file 1 — LeARN 1.0.1 tarball. Tarball with LeARN source code. For installation instructions, see . [file 1471-2105-9-21-S1.GZ › LeARN/lib/Template_Var.pm]

#
# $Id$
#

# Copyright INRA

# Celine.Noirot@toulouse.inra.fr
# Thomas.Schiex@toulouse.inra.fr
# Christine.Gaspin@toulouse.inra.fr
# Jerome.Gouzy@toulouse.inra.fr

# This software is a computer program whose purpose is to provide a
# web-based system for detecting, clustering and annotating non protein
# coding RNA genes.

# This software is governed by the CeCILL license under French law and
# abiding by the rules of distribution of free software.  You can  use,
# modify and/ or redistribute the software under the terms of the CeCILL
# license as circulated by CEA, CNRS and INRIA at the following URL
# "http://www.cecill.info".

# As a counterpart to the access to the source code and  rights to copy,
# modify and redistribute granted by the license, users are provided only
# with a limited warranty  and the software's author,  the holder of the
# economic rights,  and the successive licensors  have only  limited
# liability.

# In this respect, the user's attention is drawn to the risks associated
# with loading,  using,  modifying and/or developing or reproducing the
# software by the user in light of its specific status of free software,
# that may mean  that it is complicated to manipulate,  and  that  also
# therefore means  that it is reserved for developers  and  experienced
# professionals having in-depth computer knowledge. Users are therefore
# encouraged to load and test the software's suitability as regards their
# requirements in conditions enabling the security of their systems and/or
# data to be ensured and,  more generally, to use and operate it in the
# same conditions as regards security.

# The fact that you are presently reading this means that you have had
# knowledge of the CeCILL license and that you accept its terms.
 

package Template_Var;
#use vars qw($MAX_LG $DIR_IMG $DIR_TMP $DIR_XML $DIR_SS $DIR_BUG  $DIR_RELEASE $CMD_REFORMAT $REFORMAT_OUT_STO $REFORMAT_OUT_CLU $REFORMAT_OUT_A2M $E_STO $E_ALN $E_MUL $E_FA $E_CM $E_MSS $E_IMG $E_RNAML $E_MFOLD_CT $E_PS $E_CT $E_XML $E_GFF $E_GZ $PRG_VIRTUAL_TYPE);
#From rnafamily
our $MAX_LG=1000; #longeur a partir de laquelle le improve ss inutile carl'image n'est pas généré
our $DIR_IMG="img";
our $DIR_TMP="tmp";
our $DIR_XML="xml";
our $DIR_SS="ss";
our $DIR_BUG="bug";
our $DIR_RELEASE="MASK_LEARN_DIR";

our $CMD_REFORMAT = "MASK_LEARN_DIR/bin/ext/bin/sreformat ";
our $CONVERT_CMD = "/usr/bin/convert ";
# Format de sortie de reformat
our $REFORMAT_OUT_STO = "stockholm";
our $REFORMAT_OUT_CLU = "clustal";
our $REFORMAT_OUT_A2M = "a2m";

our $E_STO=".sto";
our $E_ALN=".aln";
our $E_MUL=".mul";
our $E_FA=".fa";
our $E_PH=".ph";
our $E_CM=".cm";
our $E_MSS=".mss";
our $E_IMG=".jpg";
our $E_RNAML=".rnaml";
our $E_MFOLD_CT=".mfold_1.ct";
our $E_MFOLD=".mfold";
our $E_ALIFOLD=".alifold";
our $E_FOLD=".fold";
our $E_TAR=".tar";
our $E_PS=".ps"; # sortie img mfold/rnafold
our $E_CT=".ct";
our $E_XML=".xml";
our $E_GFF=".gff";
our $E_GZ=".gz";

our $PRG_VIRTUAL_TYPE="virtual";

1;
