# Supplementary material for: LeARN: a platform for detecting, clustering and annotating non-coding RNAs
Source: BMC Bioinformatics. 2008 Jan 14;9:21. doi: 10.1186/1471-2105-9-21 (PMC2241582; doi:10.1186/1471-2105-9-21)
Supplement: Additional file 1 — LeARN 1.0.1 tarball. Tarball with LeARN source code. For installation instructions, see . [file 1471-2105-9-21-S1.GZ › LeARN/lib/ParamParser.pm]

#
# $Id: ParamParser.pm 139 2007-05-17 10:19:56Z gouzy $
#

package ParamParser;

# Copyright INRA/CNRS

# Emmanuel.Courcelle@toulouse.inra.fr
# Jerome.Gouzy@toulouse.inra.fr

# This software is a perl module whose purpose is to help you writing
# your own scripts

# This software is governed by the CeCILL license under French law and
# abiding by the rules of distribution of free software.  You can  use,
# modify and/ or redistribute the software under the terms of the CeCILL
# license as circulated by CEA, CNRS and INRIA at the following URL
# "http://www.cecill.info".

# As a counterpart to the access to the source code and  rights to copy,
# modify and redistribute granted by the license, users are provided only
# with a limited warranty  and the software's author,  the holder of the
# economic rights,  and the successive licensors  have only  limited
# liability.

# In this respect, the user's attention is drawn to the risks associated
# with loading,  using,  modifying and/or developing or reproducing the
# software by the user in light of its specific status of free software,
# that may mean  that it is complicated to manipulate,  and  that  also
# therefore means  that it is reserved for developers  and  experienced
# professionals having in-depth computer knowledge. Users are therefore
# encouraged to load and test the software's suitability as regards their
# requirements in conditions enabling the security of their systems and/or
# data to be ensured and,  more generally, to use and operate it in the
# same conditions as regards security.

# The fact that you are presently reading this means that you have had
# knowledge of the CeCILL license and that you accept its terms.

=head1 NAME

ParamParser - parse parameters from different sources (CGI.pm, GetOpt, cgi-lib, configuration file, ARGV, ENV)

=head1 SYNOPSIS


	1. parameter source defined from a configuration file
	
	use ParamParser;
	$rh_param = New ParamParser($filename);

		------ example.cfg -------
		# lines starting with # are ignored
		OPTION=value of the option
		--------------------------

	2. from ARGV 
	
	use ParamParser;
	$rh_param = New ParamParser('ARGV');

		% program OPTION1="value of the option" OPTION2=value
 
	3. from environment variables
	 
	use ParamParser;
	$rh_param = New ParamParser('ENV');
	or
	$rh_param = New ParamParser('ENV','prefix'); to add a tag to environment variables

	4. from CGI object
	 
	use CGI;
	use ParamParser;
	$rh_param = New ParamParser('CGIPM');

	5. from CGI-LIB data structure (version 2)
	
	require "cgi-lib2.pl";
	use ParamParser;
	$rh_param = New ParamParser('CGILIB');

	6. from Getopt::Std object
	 
	use Getopt::Std;
	use ParamParser;
	$rh_param = New ParamParser('GETOPTSTD',"list_of_singlet-character_switches"); 

	run the command man Getopt::Std to see what is "list_of_singlet-character_switches"
	to use  the same options with the current module you must write
	$rh_param = New ParamParser('GETOPTSTD',"oif:");
	$rh_param = New ParamParser('GETOPTSTD',"oDI");

	7. from Getopt::Long object
	 
	use Getopt::Long;
	use ParamParser;
	$rh_param = New ParamParser('GETOPTLONG',(list_of_getoptlong_option)); 

	run the command man Getopt::Long to see what is a "list_of_getoptlong_option"
	to use the same options with the current module you must write
	$rh_param = New ParamParser('GETOPTLONG',("length=i","file=s","verbose"));

    8. from another ParamParser object
 	use ParamParser;
	$rh_param = New ParamParser('PARAMPARSER',$rh_other_param);
    
    9. from a hash
    use ParamParser;
    $rh_param = New ParamParser('HASH',\%some_hash);
   
    
=head1 DESCRIPTION

=cut

use strict;
use warnings;
use Carp;
use Fcntl;

eval { use Convert::UU qw(uudecode uuencode); };


our %H_DEFBEHAVIOUR;

#
# Init the default behaviour for each recorded behaviour
#

$H_DEFBEHAVIOUR{'assert_value_secure'}       = 0;
$H_DEFBEHAVIOUR{'assert_strict'}             = 1;
$H_DEFBEHAVIOUR{'assert_empty_file_allowed'} = 0;
$H_DEFBEHAVIOUR{'ignore_space'}              = 0;
$H_DEFBEHAVIOUR{'exit_on_getopt_error'}      = 0;
$H_DEFBEHAVIOUR{'use_substitution_table'}    = 0;
$H_DEFBEHAVIOUR{'lock_file'}                 = 0;

#
# Init the R_DEFUSAGE variable
#

our $R_DEFUSAGE = sub {print "\nWarning: something is wrong but the program usage is not yet described\n"};


use constant SEPARATOR	           =>	'#';
use constant HTTP_ERROR_SECURITY   =>	888;
use constant AUTHORIZED_CHARACTERS =>	'[>/0-9a-zA-Z:_.@+\#\-\s=,]'; # do not use \w

BEGIN
{
    our $VERSION = do {my @r = (q$Rev: 212 $ =~ /\d+/g); $r[0]};
}

=item New

	see SYNOPSIS

=cut

sub New
{
    my ($pkg, $source, @a_opt) = @_;

    #
    # Set the behaviour for this objet to the default behaviour
    #
    my %__h_behaviour = %H_DEFBEHAVIOUR;

    my $self = {
                __h_opt       => {},
                __h_behaviour => \%__h_behaviour,
                __nb          => 0,
                __mode        => "",
                __name_space  => "",
				__authorized_characters => &AUTHORIZED_CHARACTERS,
                __possible_sources => "",
                __last_source      => $source
                };

    bless($self, $pkg);
    &SetUsage($self,$R_DEFUSAGE);
	&__InitPossibleSources($self);
	if ( $source =~ /CGI/ )
	{
        $$self{'__h_behaviour'}{'assert_value_secure'} = 1;
		# perldoc perlsec
		$ENV{'PATH'} = '/bin:/usr/bin';
		delete @ENV{'IFS', 'CDPATH', 'ENV', 'BASH_ENV'};
	}
    &Update($self, $source, 'I', @a_opt);

    return ($self);
}

=item Update

	$rh_param->Update(source,mode,GetOpt_Std_or_Long_list_of_option);

	source: CGIPM|CGILIB|GetOptStd|GetOptLong|ARGV|$filename|ENV
	mode:
		I: init : clean the data structure first
		A: append mode : preserve the previous value of duplicate keys
		O: overwrite mode : replace the value of a duplicate key

	Update the data structure with a new parameter source.
	Call Usage if a help or HELP parameter is found

=cut

sub Update
{
    my ($self, $source, $mode, @a_opt) = @_;
    my $opt = (defined($a_opt[0])) ? $a_opt[0] : "";
    my $lock_flg = $self->GetBehaviour('lock_file');
    
    $$self{'__mode'} = $mode;


    if ($mode eq 'I')
    {
        $self->Init();
    } 

    if (defined($source) && -e $source)
    {
        if ((! -z $source) or ($lock_flg==1))    # If locking enable, $source may be empty and locked
        {
            &__FromFile($self, $source);
            $$self{'__last_source'} = "$source";
            return;
        }
    }

    if (!defined($source))
    {

        # the module tries to find automaticaly the source of parameter
        # (the source cannot be neither GetOpt* nor filename)
        if ($$self{'__possible_sources'} =~ /ARGV/)
        {
            $source = "ARGV";
        }
        elsif ($$self{'__possible_sources'} =~ /CGIPM/)
        {
            $source = "CGIPM";
        }
        elsif ($$self{'__possible_sources'} =~ /CGILIB/)
        {
            $source = "CGILIB";
        }
        else
        {
            $source = "ENV";
        }
    }


    if (!defined($source) || $$self{'__possible_sources'} !~ / $source /)
    {
        $$self{'__last_source'} = "undef";
        return;
    }


    $$self{'__last_source'} = "\U$source";
    if ($source =~ /CGILIB/i)
    {
        my (@a_backup) = @_;    # this backup is needed because cgi-lib uses @_ as parameter input source
        &__FromCGILIB($self, @a_backup);
    }
    elsif ($source =~ /CGIPM/i)
    {
        &__FromCGIPM($self);
    }
    elsif ($source =~ /ENV/i)
    {
        &__FromENV($self);
    }
    elsif ($source =~ /GETOPTSTD/i)
    {
        &__FromGetOptStd($self, $opt);
    }
    elsif ($source =~ /GETOPTLONG/i)
    {
        &__FromGetOptLong($self, @a_opt);
    }
    elsif ($source =~ /ARGV/i)
    {
        &__FromARGV($self);
    }
    elsif ($source =~ /PARAMPARSER/i)
    {
        &__FromPARAMPARSER($self, @a_opt);
    }
    elsif ($source =~ /HASH/i)
    {
        &__FromHASH($self, @a_opt);
    };
    $self->__CallUsageIfNeeded();
}

=item Dump

	$rh_param->Dump(target[,prefix]);

	source: $filename|ENV|GetOptLong|HASH
	prefix: add the prefix 'prefix' to %ENV keys

=cut

sub Dump
{
    my ($self, $target, @a_opt) = @_;
    my $opt = (defined($a_opt[0])) ? $a_opt[0] : "";

    if ($$self{'__possible_sources'} =~ / $target /)
    {
        if ($target =~ /ENV/)
        {
            &__ToENV($self, $opt);
        }
        if ($target =~ /GETOPTLONG/)
        {
            &__ToGetOptLong($self, $opt);
        }
        if ($target =~ /HASH/)
        {
            &__ToHASH($self,@a_opt);
        }
    }
    else    # the parameter is assumed to be a filename
    {
        &__ToFile($self, $target, $opt);
    }
}

=item SelectNameSpace

	$rh_param->SelectNameSpace('NS');	#  create the namespace NS (in fact a prefix to all parameters)
	$rh_param->SelectNameSpace();		#  select the namespace which contains all parameters 

	Select/Init working NameSpace of parameters

=cut

sub SelectNameSpace
{
    my ($self, $opt) = @_;

    $opt = "" if (!defined($opt));

    $$self{'__name_space'} = $opt;
}

=item Init

	$rh_param->Init();

	Initialise the data structure

=cut

sub Init
{
    my ($self) = @_;

    $$self{'__nb'}          = 0;
    $$self{'__last_source'} = "";
    $$self{'__mode'}        = "";
    #$$self{'__usage'}       = "";   # removed by manu - __usage is not modified by __Init, just like the behaviours
    foreach my $key (keys(%{$$self{'__h_opt'}}))
    {
        delete($$self{'__h_opt'}{$key});
    }
}

=item Set

	$rh_param->Set($opt,$value);

	Associate a new value to $opt

=cut

sub Set
{
    my ($self, $opt, $value) = @_;

    $$self{'__last_source'} = "INLINE";
    $$self{'__nb'}++ if (!defined($$self{'__h_opt'}{$opt}));
    my $key = $$self{'__name_space'} . $opt;
    $$self{'__h_opt'}{$key} = $value;
    $self->__SubstituteKey($key) if ($self->GetBehaviour('use_substitution_table'));

}

=item SetUnlessDefined

	$rh_param->SetUnlessDefined($opt,$value);

	Associate a new value to $opt ONLY if the key is not yet defined

=cut

sub SetUnlessDefined
{
    my ($self, $opt, $value) = @_;
    my $key = $$self{'__name_space'} . $opt;

    if (!defined($$self{'__h_opt'}{$key}))
    {
        $$self{'__last_source'} = "INLINE";
        $$self{'__nb'}++;
        $$self{'__h_opt'}{$key} = $value;
        $self->__SubstituteKey($key) if ($self->GetBehaviour('use_substitution_table'));

    }
}

=item Delete

	$rh_param->Delete($opt);

	Delete the $opt key

=cut

sub Delete
{
    my ($self, $opt, $value) = @_;

    $$self{'__nb'}--;
    my $key = $$self{'__name_space'} . $opt;
    if (defined($$self{'__h_opt'}{$key}))
    {
        delete($$self{'__h_opt'}{$key});
    }
}

=item Get

	$value = $rh_param->Get($opt);

	Return the value of $opt key

=cut

sub Get
{
    my ($self, $opt) = @_;

    my $key = ($$self{'__name_space'} ne '' ) ? $$self{'__name_space'} . $opt : $opt;
    if (defined($$self{'__h_opt'}{$key}))
    {
        return $$self{'__h_opt'}{$key};
    }
    else
    {
        return "";
    }

}

=item GetKeys

	@a_keys = $rh_param->GetKeys(pattern);

	Return a list of parameters matching the given pattern
	If the pattern is not specified, it is considered that every parameter is matched

=cut

sub GetKeys
{
    my ($self, $pattern) = @_;
    my @a_keys = ();
    my $cpt    = 0;

    my $ns = $$self{'__name_space'};
    foreach my $key (sort keys(%{$$self{'__h_opt'}}))
    {
        if ($key =~ /^$ns/)
        {
            my $nkey = $key;
            $nkey =~ s/^$ns// unless ($ns eq '');
            if (!defined($pattern) or $nkey =~ /$pattern/)
            {
                $a_keys[$cpt++] = $nkey;
            }
        }
    }
    return (@a_keys);
}

=item IsDefined

	$value = $rh_param->IsDefined($opt);

	boolean, TRUE if the key is defined

=cut

sub IsDefined
{
    my ($self, $opt) = @_;

    my $key = $$self{'__name_space'} . $opt;
    my ($bool) = (defined($$self{'__h_opt'}{$key})) ? 1 : 0;
    return $bool;
}

=item HowMany

	$value = $rh_param->HowMany();

	Return the number of parameters

=cut

sub HowMany
{
    my ($self) = @_;

    return $$self{'__nb'};
}

=item GetSource

	$value = $rh_param->GetSource();

	Return the last parameter source

=cut

sub GetSource
{
    my ($self) = @_;

    return $$self{'_last_source'};
}

=item SetSubstitution

	$rh_param->Substitute($to_substitute,$ref_substituted)

	Declare some string (format: %[a-zA-Z] to be substituted by the content of a variable or the result of a function

=cut

sub SetSubstitution
{
    my ($self, $to_substitute, $ref) = @_;
    if ($to_substitute !~ /\A%[a-z0-9]\Z/i)
    {
         &Carp::croak(
                "\n".'=>You can declare as substitution strings ONLY %0..%9, %A..%Z, %a,..%z'
                ); 
    };
    $$self{'__substitution_table'}{$to_substitute} = $ref;
}

=item Print

	$rh_param->Print();
	$rh_param->Print('html');

	Print keys and associated values in text of html format

=cut

sub Print
{
    my ($self, $format) = @_;

    my ($header)  = "";
    my ($tail)    = "";
    my ($sep)     = ":";
    my ($newline) = "\n";
    my ($style)   = "";
    if (defined($format) && $format =~ /html/i)
    {
        $header  = "<table>";
        $tail    = "</table>";
        $sep     = "<td>";
        $newline = "<tr><td>";
        $style   = "<b>";
    }
    print "$header";
    foreach my $key (sort keys(%{$$self{'__h_opt'}}))
    {
        my $ns = $$self{'__name_space'};
        next if ($key !~ /^$ns/);
        if (defined($key) && defined($$self{'__h_opt'}{$key}))
        {
            print "$newline$style$key$sep " . $$self{'__h_opt'}{$key};
        }
    }
    print "${newline}Total number (all namespaces) of keys$sep " . $$self{'__nb'};
    print "${newline}Last source$sep " . $$self{'__last_source'};
    print "$tail";
}

=item SetBehaviour

	$rh_param->SetBehaviour('assert_value_secure'); 
		# when set, the assertion will fail if the value of the parameter does not match the pattern of secure values
		 
	$rh_param->SetBehaviour('assert_strict'); 
		# when set, the assertion will fail if the parameter is not defined (default)

	$rh_param->SetBehaviour('ignore_space');  
		# when set, the space between the '=' are ignored in the configuration file
		 
	$rh_param->SetBehaviour('exit_on_getopt_error') 
		# execute the usage function when GetOptions return an error code;

	$rh_param->SetBehaviour('assert_empty_file_allowed') 
		# when set, no exit on empty files

	$rh_param->SetBehaviour('use_substitution_table') 
		# when set, the substitution table is used at every Set
		NOTE - When this behaviour is set, the function __SubstituteNow is called

	Control the behaviour of the parser

=cut

sub SetBehaviour
{
    my ($self, $key) = @_;

    return unless (__ValidBehaviour($key));
    $$self{'__h_behaviour'}{$key} = 1;
    if ($key eq 'use_substitution_table')
    {
        $self->__SubstituteAll();
    }
}

=item UnsetBehaviour

	$rh_param->UnsetBehaviour('assert_value_secure'); 
		# If unset, the module does not compare the parameter values to the secure pattern
		 
	$rh_param->UnsetBehaviour('assert_strict'); 		 
		# if unset, the assertion is true when the parameter is not defined
		 
	$rh_param->UnsetBehaviour('ignore_space');  		 
		# if unset, the space between the '=' are not ignored in the configuration file (default)
		 
	$rh_param->UnSetBehaviour('exit_on_getopt_error')    
		# ignore the value returned by GetOptions (default)
		 
	$rh_param->UnSetBehaviour('assert_empty_file_allowed') 
		# if unset, then the program exits on empty files (default)
		 
	$rh_param->UnSetBehaviour('use_substitution_table')    
		# if unset, the substitution table is ignored (default)
		 
	Control the behaviour of the parser

=cut

sub UnsetBehaviour
{
    my ($self, $key) = @_;

    return unless (__ValidBehaviour($key));
    $$self{'__h_behaviour'}{$key} = 0;
}

=item GetBehaviour

	Returns 1 if the behaviour whose name is passed by parameter is set, 0 if not set.

=cut

sub GetBehaviour
{
    my ($self, $key) = @_;
    return 0 unless (__ValidBehaviour($key));
    return $$self{'__h_behaviour'}{$key};
}

=item SetDefaultBehaviour

	ParamParser::SetDefaultBehaviour($key)
    
	The default behaviour for $key is 'Set', for the objects which will be created from now on

=cut

sub SetDefaultBehaviour
{
    my $key=shift;
    return unless (__ValidBehaviour($key));
    $H_DEFBEHAVIOUR{$key} = 1;
};
    
=item UnSetDefaultBehaviour

	ParamParser::UnSetDefaultBehaviour($key)
    
	The default behaviour for $key is 'UnSet', for the objects which will be created from now on

=cut

sub UnSetDefaultBehaviour
{
    my $key=shift;
    return unless (__ValidBehaviour($key));
    $H_DEFBEHAVIOUR{$key} = 0;
};
    
=item GetDefaultBehaviour

	Returns 1 if the default behaviour whose name is passed by parameter is set, 0 if not set.

=cut

sub GetDefaultBehaviour
{
    my $key = shift;
    return 0 unless (__ValidBehaviour($key));
    return $H_DEFBEHAVIOUR{$key};
}

=item AssertFullPath

	$rh_param->AssertFullPath(@a_opt);

	The programs stops if the key $opt does not refer to a full path of a file/dir

=cut

sub AssertFullPath
{
    my ($self, @a_file) = @_;

    foreach my $file (@a_file)
    {
        my $key = $$self{'__name_space'} . $file;
        my ($lfile) = $$self{'__h_opt'}{$key};
        if ( defined($lfile) && $lfile !~ /^\// )
        {
            &__PrintUsage($self);
            $lfile = &__DefinedIfNot($lfile);
            &Carp::croak(
                "\n=>The value of the parameter $file is >$lfile< which is not full path file|dir name"
                );
        }
    }

    return 1;
}


=item AssertFileExists

	$rh_param->AssertFileExists(@a_opt);

	The programs stops if the key $opt does not refer to a non empty file

=cut

sub AssertFileExists
{
    my ($self, @a_file) = @_;

    foreach my $file (@a_file)
    {
        my $key = $$self{'__name_space'} . $file;
        my ($lfile) = $$self{'__h_opt'}{$key} =~ /(\S+)/;
        next if (!defined($lfile) && !$$self{'__h_behaviour'}{'assert_strict'});
        if (!defined($lfile) || !-e $lfile || (-z $lfile && !$$self{'__h_behaviour'}{'assert_empty_file_allowed'}))
        {
            &__PrintUsage($self);
            $lfile = &__DefinedIfNot($lfile);
            &Carp::croak(
                "\n=>The value of the parameter $file is >$lfile< which is not a name of an existing and non empty file"
                );
        }
    }

    return 1;
}

=item AssertDirExists

	$rh_param->AssertDirExists(@a_opt);

	The programs stops if the key $opt does not refer to a directory

=cut

sub AssertDirExists
{
    my ($self, @a_file) = @_;

    foreach my $file (@a_file)
    {
        my $key = $$self{'__name_space'} . $file;
        my ($lfile) = $$self{'__h_opt'}{$key};
        next if (!defined($lfile) && !$$self{'__h_behaviour'}{'assert_strict'});
        if (!defined($lfile) || !-d $lfile)
        {
            &__PrintUsage($self);
            $lfile = &__DefinedIfNot($lfile);
            &Carp::croak(
                       "\n=>The value of the parameter $file is >$lfile< which is not a name of an existing directory");
        }
    }

    return 1;
}

=item AssertInteger

	$rh_param->AssertInteger(@a_opt);

	The programs stops if one of the key in the list does not refer to an integer

=cut

sub AssertInteger
{
    my ($self, @a_opt) = @_;

    foreach my $opt (@a_opt)
    {
        my $key = $$self{'__name_space'} . $opt;
        my ($lopt) = $$self{'__h_opt'}{$key};
        next if (!defined($lopt) && !$$self{'__h_behaviour'}{'assert_strict'});
        if (!defined($lopt) || $lopt !~ /^[\+\-]*\d+$/)
        {
            &__PrintUsage($self);
            $lopt = &__DefinedIfNot($lopt);
            &Carp::croak("\n=>The value of the parameter $opt is >$lopt< which is not a valid integer value");
        }
    }
    return 1;
}

=item AssertDefined

	$rh_param->AssertDefined(@a_opt);

	The programs stop if one of the key in the list is not defined

=cut

sub AssertDefined
{
    my ($self, @a_opt) = @_;

    foreach my $opt (@a_opt)
    {
        my $key = $$self{'__name_space'} . $opt;
        my ($lopt) = $$self{'__h_opt'}{$key};
        if (!defined($lopt))
        {
            &__PrintUsage($self);
            &Carp::croak("=>The parameter $opt must be provided");
        }
    }
    return 1;
}

=item AssertAllowedValue

	$rh_param->AssertAllowedValue($value,@a_list_of_allowed_values);

	The program stop if the value of the key does not match any value of the list of allowed patterns
	NOTE - We test using a regex match, but the values entered ARE ANCHORED, so that this function is convenient
           to test a parameter agains a value, or a set of allowed characters, etc.
           If you want to test only if some value starts with some character, you should use AssertAllowedPattern instead

=cut

sub AssertAllowedValue
{
    my ($self, $value, @a_list_of_allowed_values) = @_;
    my $key = $$self{'__name_space'} . $value;
    my ($lvalue) = $$self{'__h_opt'}{$key};
    if (defined($lvalue))
    {
        foreach my $one_value (@a_list_of_allowed_values)
        {
            if ($lvalue =~ /^$one_value$/)
            {
                return 1;
            }
        }
    }
    else
    {
        if (!$$self{'__h_behaviour'}{'assert_strict'})
        {
            return 1;
        }
    }
    &__PrintUsage($self);
    my ($allowed) = join(',', @a_list_of_allowed_values);
    $lvalue = &__DefinedIfNot($lvalue);
	#ce carp n'envoye rien dans le fichier de logs d'apache !
    &Carp::croak(
         "=>The current value of the parameter $value is >$lvalue< which is not in the set of allowed values [$allowed]"
         );
}

=item AssertAllowedValueForAllKeys

	$rh_param->AssertAllowedValueForAllKeys($value,@a_list_of_allowed_patterns);

	The program stop if the value of some key does not match one value of the list of allowed values
    
=cut

sub AssertAllowedValueForAllKeys
{
    my ($self, @a_list_of_allowed_patterns) = @_;

    foreach my $key ($self->GetKeys())
    {
        $self->AssertAllowedValue($key,@a_list_of_allowed_patterns);
    }
}

=item AssertAllowedPattern

        $rh_param->AssertAllowedPattern($value,@a_list_of_allowed_patterns);

        The program stop if the value of the key does not match one value of the list of allowed patterns
        NOTE - This sub is *NEARLY* the same as AssertAllowedValue, EXCEPT THAT here we do not anchor the
               regex. You can use AssertAllowedPattern to check that some parameter STARTS WITH something

=cut

sub AssertAllowedPattern
{
    my ($self, $value, @a_list_of_allowed_patterns) = @_;

    my $key = $$self{'__name_space'} . $value;
    my ($lvalue) = $$self{'__h_opt'}{$key};
    if (defined($lvalue))
    {
        foreach my $one_pattern (@a_list_of_allowed_patterns)
        {
            if ($lvalue =~ /$one_pattern/)
            {
                return 1;
            }
        }
    }
    else
    {
        if (!$$self{'__h_behaviour'}{'assert_strict'})
        {
            return 1;
        }
    }
    &__PrintUsage($self);
    my ($allowed) = join(',', @a_list_of_allowed_patterns);
    $lvalue = &__DefinedIfNot($lvalue);
    &Carp::croak(
         "=>The current value of the parameter $value is >$lvalue< which is not in the set of allowed patterns [$allowed]"
         );
}

=item AssertAllowedPatternForAllKeys

	$rh_param->AssertAllowedPatternForAllKeys($value,@a_list_of_allowed_patterns);

	The program stop if the value of some key does not match one value of the list of allowed values
    
=cut

sub AssertAllowedPatternForAllKeys
{
    my ($self, @a_list_of_allowed_patterns) = @_;

    foreach my $key ($self->GetKeys())
    {
        $self->AssertAllowedPattern($key,@a_list_of_allowed_patterns);
    }
}

=item AssertNonEmptyFile

	$rh_param->AssertNonEmptyFile(@a_opt);

	The programs stops if the elements of the list does not refer to non empty files

=cut

sub AssertNonEmptyFile
{
    my ($self, @a_file) = @_;

    foreach my $file (@a_file)
    {
        my $file = $$self{'__name_space'} . $file;
        if (!defined($file) || !-e $file || -z $file)
        {
            &__PrintUsage($self);
            $file = &__DefinedIfNot($file);
            &Carp::croak("AssertNonEmptyFile failed for $file");
        }
    }

    return 1;
}

=item Usage

	$rh_param->Usage();
	$rh_param->Usage('html');

	Print the usage of the program

=cut

sub Usage
{
    my ($self, $format) = @_;
    my ($head) = "";
    my ($tail) = "";

    return if (exists $$self{'_usage_delayed'});        # Nothing to do if the usage is delayed
    if (defined($format) && $format =~ /html/i)
    {
        $head = "<html><head><title>$0</title></head><body><br><pre>";
        $tail = "<br></pre></body></html>";
    }
    print $head;
    &__PrintUsage($self);
    print $tail;
    exit;
}

=item SetUsage

	$rh_param->SetUsage(my $usage= sub { &my_usage_fct();} )
	or
	$rh_param->SetUsage('USAGE_DELAYED')

	Attach an usage fonction to the ParamParser object
	or
	Attach the private function UsageDelayed. If called, this function just sets a flag;
	if, somewhat later, SetUsage is called with a real function reference, this function will be immediately called.
	This way, the call of the Usage function is somewhat delayed. This can be useful when some other objects
	need to be built before calling Usage.

=cut

sub SetUsage
{
    my ($self, $r_fct_usage) = @_;

    if ($r_fct_usage eq 'USAGE_DELAYED')
    {
        $$self{'__usage_delayed'} = 1;
        $$self{'__usage'} = \&__UsageDelayed;
    }
    else
    {
        $$self{'__usage_delayed'} = 0;
        $$self{'__usage'} = $r_fct_usage;
        $self->__CallUsageIfNeeded();
    };
}

=item SetDefaultUsage

	ParamParser::SetDefaultUsage(my $usage= sub { &my_usage_fct();} )

	Attach a default usage fonction to the ParamParser module
	This function will be automagically set to the usage function for the new objects created from now

=cut

sub SetDefaultUsage
{
    my $r_fct_usage = shift;
    $R_DEFUSAGE = $r_fct_usage;
}


=head2 function Encode

	Title      :	Encode
	Usage      :	$params_encoded = $o_param->Encode($params);
	Prerequiste:	uuencode must be installed
	Function   :	Encode a $param if required
	Returns    :	$params, encoded or not
	Args       :	$param,	a string,	generally an url formatted parameters
	globals    :	none

=cut

sub Encode
{
	my ($parameters) = @_;

	my $str = uuencode($parameters);
	$str =~ s/^begin 644 uuencode.uu\s//o;
	$str =~ s/`\send\s$//o;
	$str =~ s/\=/code1/go;
	$str =~ s/\&/code2/go;
	$str =~ s/\?/code3/go;
	$str =~ s/\n/code4/go;
	$str =~ s/\"/code5/go;
	$str =~ s/ /code6/go;
	$str =~ s/([^A-Za-z0-9])/sprintf("%%%02X", ord($1))/seg;
	$str=reverse($str);
	return '' if ( $str eq '' );
	return "__wb_url=$str";
}


=head2 function Decode

	Title      :	Decode
	Usage      :	$query_string = $self->Decode();
	Prerequiste:	uuencode must be installed
	Function   :	Decode the $ENV{'QUERY_STRING'} if needed
	Returns    :	the $ENV{'QUERY_STRING'} decoded
	Args       :	none
	globals    :	none

=cut

sub Decode
{
    return '' unless (defined ($ENV{'QUERY_STRING'}));
	return $ENV{'QUERY_STRING'} if ( $ENV{'QUERY_STRING'} !~ /__wb_url/ );

	my ($encoded_substr) = $ENV{'QUERY_STRING'} =~ /__wb_url=([^\&]+)/;
	my $encoded_ori = $encoded_substr;
	$encoded_substr =  reverse($encoded_substr);
	$encoded_substr =~ s/code1/=/go;
	$encoded_substr =~ s/code2/\&/go;
	$encoded_substr =~ s/code3/\?/go;
	$encoded_substr =~ s/code4/\n/go;
	$encoded_substr =~ s/code5/\"/go;
	$encoded_substr =~ s/code6/ /go;
	$encoded_substr =~ s/\%([A-Fa-f0-9]{2})/pack('C', hex($1))/seg;

	$encoded_substr = "begin 644 uuencode.uu\n$encoded_substr\`\nend\n";

	my $str = uudecode($encoded_substr);
	
	my $tmp = "__wb_url=$encoded_ori";
	$ENV{'QUERY_STRING'} =~ s/$tmp/$str/om;

	return $ENV{'QUERY_STRING'};

}

=item SetAuthorizedCharacters

	$o_param->SetAuthorizedCharacters('[A-Za-z0-9_]');

	Initialize the pattern of allowed characters

	For CGI programs, assert_value_secure is activated by default and used at the parameter parsing level
	so to modify the set of AuthorizedCharacters you must do it in several steps
		my $o_param = New ParamParser('INIT');			# first init the object
		$o_param->SetAuthorizedCharacters('[A-Za-z]');	# then modify the list
		$o_param->Update('CGIPM','A');					# then read the parameters

	The more common usage
		my $o_param = New ParamParser('CGIPM');
	requires a set of allowed values and uses the default set of characters 

=cut

sub SetAuthorizedCharacters
{
my($self,$perlpattern)=@_;

	$$self{'__authorized_characters'} = $perlpattern;
	$$self{'__h_behaviour'}{'assert_value_secure'} = 1;

}


=item SecurityControl

	If assert_value_secure activated, it checks the content of all values, croak on any suspicious parameter value

=cut

sub SecurityControl
{
my($self,$item,$ra_values)=@_;

	return if ( $item =~ /__wb_url|__wb_cookie/ ); # related to WebBuilder
	if ( $$self{'__h_behaviour'}{'assert_value_secure'})
	{
		my $secure_char = $$self{'__authorized_characters'};
		foreach my $val (@$ra_values)
		{
			if ($val !~ /^($secure_char*)$/) 
			{
				if ( $$self{'__last_source'} =~ /CGI/ )
				{
					my $cgi = new CGI;
					my $error = &HTTP_ERROR_SECURITY;
					print $cgi->header(-status=>$error), 
						  $cgi->start_html('Security Issue'), 
						  $cgi->h2("ERROR 888 : Request not processed due to $item = $val"), 
						  $cgi->end_html;
				}
				&Carp::croak("SECURITY ISSUE: Fatal error: the parameter >$item< is not secure enough (value=$val)\n");
			}
		}
	}
}


=head1 EXAMPLE1

 use CGI qw/:standard/;
 use ParamParser;

 my $rh_param =  New ParamParser("CGIPM");

 # attach an usage fonction to the parser
 # the best way would be to reference a real fonction $rh_param->SetUsage(my $usage=sub { &UsageFct(); } );
 $rh_param->SetUsage(my $usage=sub { print "\nPlease read the documentation\n"; } ); 

 # add a single variable to the data structure
 $rh_param->Set('TIMEOUT','10000'); 

 # append all environment variables in overwrite mode (overwrite duplicates)
 $rh_param->Update('ENV',"O");

 # check that the value of the parameter CFG is an existing file, print the usage and exit if it is not.
 $rh_param->AssertFileExists('CFG'); 

 # add all variables contained in the configuration file in append mode (do not overwrite duplicates)
 $rh_param->Update($rh_param->Get('CFG'),"A");

 print header;
 $rh_param->Print('html');

=cut

=head1 EXAMPLE2

 use Getopt::Long;
 use ParamParser;

 my $rh_param =  New ParamParser('GETOPTLONG',("help:s","min=i","max=i","inputfile=s","what=s"));

 # attach an usage fonction to the parser
 # the best way is to reference a real fonction $rh_param->SetUsage(my $usage=sub { &UsageFct(); } );
 $rh_param->SetUsage(my $usage=sub { print "\nPlease read the documentation\n"; } );

 # append all environment variables in append mode (do not overwrite duplicates)
 $rh_param->Update('ENV',"A");

 # check that the value of the parameter inputfile is an existing file, print the usage and exit if it is not.
 $rh_param->AssertFileExists('inputfile');

 # check that the value of the parameters are integers, print the usage and exit if one of them is not.
 $rh_param->AssertInteger('max','min');

 # check that the value of the parameter what is a correct value
 $rh_param->AssertAllowedValue('what','yes','no','maybe');  

 # check that the value of the parameter what is a correct value (more restrictive: only 1 char)
 $rh_param->AssertAllowedValue('what','[yYnN01]'); 

 # check that the value of the parameters is a correct value, matching one of those patterns
 $rh_param->AssertAllowedPattern('^[wW]hat$','^[yY]es', '^[nN]o','^maybe$');

 # check each key's value for a list of allowed characters
 $rh_param->AssertAllowedValueForEachKey('[0-9a-z]+');

 # check that each key's value starts with a lower-case letter
 $rh_param->AssertAllowedPatternForEachKey('^[a-z]');

 $rh_param->Print();

=cut

=head1 INTERNAL METHOD CALLS

=cut

=item __CallUsageIfNeeded

	$rh_param->__CallUsage()

	Private method
	Call Usage if --help specified

=cut

sub __CallUsageIfNeeded 
{
    my $self = shift;
    if ($self->IsDefined('help') or $self->IsDefined('HELP'))
    {
        return if (defined($$self{'__usage_delayed'}) && $$self{'__usage_delayed'}==1);
        if ($$self{'__last_source'} =~ /CGI/i)
        {
            &Usage($self, 'html');
        }
        else
        {
            &Usage($self);
        }
    }
}

sub __UsageDelayed
{
    my $self = shift;
    $$self{'__usage_needed'} = 1;      # We shall call Usage when possible
};

=item __PrintUsage

	Print the usage of the program

=cut

sub __PrintUsage
{
    my $self = shift;

    &{$$self{'__usage'}}($self);
}


=item __UpdateIfPossible

	Update the value of the given key, depending on the selected insertion mode

	the third argument can be undef, beware !

=cut

sub __UpdateIfPossible
{
my ($self, $item, @values) = @_;

	$self->SecurityControl($item,\@values);

    my $how = ($$self{'__mode'} eq "") ? "A" : $$self{'__mode'};

    $item = $$self{'__name_space'} . $item;
    if (
        !defined($$self{'__h_opt'}{$item})    # the key doesn't already exist
        || (defined($$self{'__h_opt'}{$item}) && $how eq 'O')
      )                                       # or the key already exists but the mode is 'O'verwrite
    {
        $$self{'__nb'}++;
        if(  defined($values[0]) )	# at least one value
        {	
			if ( defined($values[1]) ) # more than one
			{
				if ( ! ref($values[1])  )	# only simple values that can be merged
				{
					$$self{'__h_opt'}{$item} = join(&SEPARATOR, @values);	
				}
				else	# but do not try merging complex data types
				{
					$$self{'__h_opt'}{$item} = \@values;
				}
			}
			else
			{
				$$self{'__h_opt'}{$item} = $values[0];
			}
		}
        else
        {	
			$$self{'__h_opt'}{$item} = undef;	
		}
    }

    if ($self->GetBehaviour('use_substitution_table'))
    {
        $self->__SubstituteKey($item) ;
    }
}

=item __ValidBehaviour

    __ValidBehaviour is a funtion, NOT a method - No $self arg
    return 1 if the behaviour passed by parameter is legal, 0 if not.
    If not legal, croak something.
    
=cut

sub __ValidBehaviour {
    my $key = shift;
    return 1 if (exists $H_DEFBEHAVIOUR{$key});
    &Carp::croak("\n=>The behaviour $key is unknown");
    return 0;
}   

=item __SubstituteKey

    Try to make the substitutions for the key passed by parameter
    
=cut

sub __SubstituteKey 
{
    my ($self, $key)  = @_;
    return unless (defined($self->{'__h_opt'}{$key}));   # If value not defined, nothing to substitute
    return unless (exists $self->{'__substitution_table'});     # If no table, nothing to substitute
    
    my $rh_sub_table = $self->{'__substitution_table'};
    my $to_subst     = $self->{'__h_opt'}{$key};
    return unless ($to_subst =~ /%/);                           # If no %, nothing to substitute
    
    foreach my $s (keys(%$rh_sub_table))
    {
        next unless ($to_subst =~ /$s/);
        my $r = $rh_sub_table->{$s};
        if (ref($r) eq 'SCALAR')            # Substitute if ref to a scalar
        {
            $to_subst =~ s/$s/$$r/g;
        };
        if (ref($r) eq 'CODE')              # Substitute, calling the sub, if ref to a sub
        {
            my $subst = &$r($self,$key);
            $to_subst =~ s/$s/$subst/g;     # N.B. May be several substitutions, but only 1 call
        };
    }
    
    $self->{'__h_opt'}{$key} = $to_subst;
    return;
}

=item __SubstituteAll

    For each parameter, call __SubstituteKey
    
=cut

sub __SubstituteAll 
{
    my $self = shift;
    foreach my $key (sort keys(%{$self->{'__h_opt'}}))
    {
        $self->__SubstituteKey($key);
    }
}

=item __FromGetOptStd

	Initialize the ParamParser object using Getopt::Std style as source of param/values

=cut

sub __FromGetOptStd
{
    my ($self, $source, $optlist) = @_;

    use Getopt::Std;
    my @a_backup = @ARGV;

    our %options = ();
    &getopts($optlist, \%options);

    #my $getopt_succeed = &getopts($optlist,\%options);
    #if ( ! $getopt_succeed && $$self{'__h_behaviour'}{'exit_on_getopt_error'} )
    #{
    #	&Usage();
    #}
    foreach my $key (keys(%options))
    {
        &__UpdateIfPossible($self, $key, $options{$key});
    }

    @ARGV = @a_backup;    # restore original parameters
                          #	-> can be parsed again is necessary
                          #	-> avoid side effect
}

=item __FromGetOptLong

	Initialize the ParamParser object using Getopt::Long style as source of param/values

=cut

sub __FromGetOptLong
{
    my ($self, @a_opt) = @_;

    use Getopt::Long;
    my @a_backup  = @ARGV;
    my %h_options = ();
    my %h_value   = ();

    foreach my $key (@a_opt)
    {
    	my $val = undef;
        $h_options{$key} = \$val;
    }
    my $getopt_succeed = &GetOptions(%h_options);

    if (!$getopt_succeed && $$self{'__h_behaviour'}{'exit_on_getopt_error'})
    {
        &Usage($self);
    }

    foreach my $key (keys(%h_options))
    {
        my (@F) = split(/[:=]/, $key);
        my ($real_key) = $F[0];
        my $r_tmp = $h_options{$key};

        &__UpdateIfPossible($self, $real_key, $$r_tmp);
    }

    @ARGV = @a_backup;    # restore original parameters
                          #	-> can be parsed again is necessary
                          #	-> avoid side effect
}

=item __FromCGILIB

	Initialize the ParamParser object using CGI-LIB2 as source of param/value

=cut

sub __FromCGILIB
{
    my ($self, @a_backup) = @_;

    @_ = @a_backup;
    my ($keyin);

    if (defined(ref(&main::ReadParse)))
    {
        &main::ReadParse;

        foreach $keyin (keys(%main::in))
        {
            &__UpdateIfPossible($self, $keyin, $main::in{$keyin});
        }
    }
}

=item __FromCGIPM

	Initialize the ParamParser object using CGI.pm source

=cut

sub __FromCGIPM
{
    my ($self) = @_;
	&ParamParser::Decode();
    my ($cgi) = new CGI();

	my $original_mode = $self->{'__mode'};
    $self->{'__mode'} = 'M';

	foreach my $key ($cgi->param())
	{
		my @a_value = ();
		my $fh = &CGI::upload($key);
		if ( defined($fh) ) # required to not modify the type
		{
			$a_value[0] = $cgi->param($key);	# the value is a filehandle or an array of filehandle
		}
		else	# required to manage multiple selection on list
		{
			@a_value = $cgi->param($key);
		}
		&__UpdateIfPossible($self, $key, @a_value);
	}
    $self->{'__mode'} = $original_mode;
}

=item __FromFile

	Initialize the ParamParser object using a configuration file.

=cut

sub __FromFile
{
    my ($self, $source) = @_;
    my $lock_flg = $self->GetBehaviour('lock_file');

    my ($lign) = "";
    
    my $lock_file=$source.'.lock';
    if ($lock_flg==1)
    {
        open(L,"+>>$lock_file") or die "Cannot open $lock_file";
        fcntl(L,F_SETLKW,pack('ssx32',F_RDLCK,0)) or die "Can't put a read lock on $lock_file: $!";
    };
    open(PARAMPARSERCFG, "$source") or &Carp::croak("ERROR Cannot open >$source<");
    while ($lign = <PARAMPARSERCFG>)
    {
        next if ($lign =~ /^#/);
        chomp($lign);
        my (@F);
        if ($$self{'__h_behaviour'}{'ignore_space'})
        {
            @F = split(/\s*=\s*/, $lign, 2);
        }
        else
        {
            @F = split('=', $lign, 2);
        }
        next if (!defined($F[0]) || !defined($F[1]));
        &__UpdateIfPossible($self, $F[0], $F[1]);
    }
    close(PARAMPARSERCFG);
    if ($lock_flg==1)
    {
        fcntl(L,F_SETLKW,pack('ssx32',F_UNLCK,0)) or die "Can't release the read lock on $lock_file: $!";
        close(L);
    };
}

=item __FromARGV

	Initialize the ParamParser object using the @ARGV array as source of param/values 


=cut

sub __FromARGV
{
    my ($self) = @_;

    foreach my $option (@ARGV)
    {
        my (@F) = split('=', $option, 2);
        next if (!defined($F[0]) || !defined($F[1]));
        &__UpdateIfPossible($self, $F[0], $F[1]);
    }
}

=item __FromENV

	Initialize the ParamParser object using the %ENV hash as source of param/values 

=cut

sub __FromENV
{
    my ($self) = @_;

    foreach my $option (keys(%ENV))
    {
        next if (!defined($option) || !defined($ENV{$option}));
        &__UpdateIfPossible($self, $option, $ENV{$option});
    }
}

=item __FromPARAMPARSER

	Initialize the ParamParser object using another ParamParser object

=cut

sub __FromPARAMPARSER
{
    my $self= shift;
    my $o_p = shift;
    my ($keyin);
    
    my $rh_opt = $o_p->{'__h_opt'};              # The parameters from the other ParamParser object
    foreach $keyin (keys(%$rh_opt))
    {
        &__UpdateIfPossible($self, $keyin, $rh_opt->{$keyin});
    }
}

=item __FromHASH

	Initialize the ParamParser object using a hash

=cut

sub __FromHASH
{
    my $self= shift;
    my $rh_p= shift;
    my ($keyin);
    
    foreach $keyin (keys(%$rh_p))
    {
        &__UpdateIfPossible($self, $keyin, $rh_p->{$keyin});
    }
}

=item __ToFile

	Dump the paramparser into a file

=cut

sub __ToFile
{
    my ($self, $target, $prefix) = @_;
    my $ns = $$self{'__name_space'};
    my $lock_file=$target.'.lock';
    my $lock_flg = $self->GetBehaviour('lock_file');

    if ($lock_flg==1)
    {
        open(L,">>$lock_file") or die "Cannot open $lock_file";
        fcntl(L,F_SETLKW,pack('ssx32',F_WRLCK,0)) or die "Can't put a read lock on $lock_file: $!";
    };
    open(PARAMPARSERCFG, ">$target") or &Carp::croak("ERROR Can't open >$target< for writing\n");
    foreach my $key (sort keys(%{$$self{'__h_opt'}}))
    {
        if (defined($key) && defined($$self{'__h_opt'}{$key}) && $key =~ /^$ns/)
        {
            if ($prefix ne "" && $key !~ /^$prefix/)
            {
                my $nkey = "$prefix$key";
                print PARAMPARSERCFG "$nkey=" . $$self{'__h_opt'}{$key} . "\n";
            }
            else
            {
                print PARAMPARSERCFG "$key=" . $$self{'__h_opt'}{$key} . "\n";
            }
        }
    }
    close(PARAMPARSERCFG);
    if ($lock_flg==1)
    {
        fcntl(L,F_SETLKW,pack('ssx32',F_UNLCK,0)) or die "Can't release the read lock on $lock_file: $!";
        close(L);
        unlink($lock_file);             # Forcing a cache reload with nfs
    };
}

=item __ToENV

	Dump the paramparser into the environment

=cut

sub __ToENV
{
    my ($self, $prefix) = @_;
    my $ns = $$self{'__name_space'};

    foreach my $key (sort keys(%{$$self{'__h_opt'}}))
    {
        next if ($key !~ /^$ns/);
        if (defined($key) && defined($$self{'__h_opt'}{$key}))
        {
            if ($prefix ne "" && $key !~ /^$prefix/)
            {
                my $nkey = "$prefix$key";
                $ENV{$nkey} = "$$self{'__h_opt'}{$key}";
            }
            else
            {
                $ENV{$key} = "$$self{'__h_opt'}{$key}";
            }
        }
    }
}

=item __ToHASH

	Dump the paramparser into a HASH

=cut

sub __ToHASH
{
    my ($self, $rh_target, $prefix) = @_;
    my $ns = $$self{'__name_space'};
    
    foreach my $key (sort keys(%{$$self{'__h_opt'}}))
    {
        next if ($key !~ /^$ns/);
        if (defined($key) && defined($$self{'__h_opt'}{$key}))
        {
            if ($prefix ne "" && $key !~ /^$prefix/)
            {
                my $nkey = "$prefix$key";
                $rh_target->{$nkey} = "$$self{'__h_opt'}{$key}";
            }
            else
            {
                $rh_target->{$key} = "$$self{'__h_opt'}{$key}";
            }
        }
    }
}

=item __ToGetOptLong

	Dump the paramparser to @ARGV, using OptLong conventions

=cut

sub __ToGetOptLong
{
    my ($self, $prefix) = @_;
    my $ns = $$self{'__name_space'};

    @ARGV = ();
    foreach my $key (sort keys(%{$$self{'__h_opt'}}))
    {
        next if ($key !~ /^$ns/);
        if (defined($key) && defined($$self{'__h_opt'}{$key}))
        {
            if ($prefix ne "" && $key !~ /^$prefix/)
            {
                my $nkey = "$prefix$key";
                push(@ARGV, '--' . $nkey, $$self{'__h_opt'}{$key});
            }
            else
            {
                push(@ARGV, '--' . $key, $$self{'__h_opt'}{$key});
            }
        }
    }
}

=item __DefinedIfNot

	Init a variable if it is not defined (in order to avoid warnings)

=cut 

sub __DefinedIfNot
{
    my ($var) = @_;

    if (!defined($var) || $var eq "")
    {
        return "undef";
    }
    return $var;
}

=item __InitPossibleSources

	Build a list of possible sources depending on loaded modules

=cut

sub __InitPossibleSources
{
    my ($self) = @_;
    my (%h_src) = (
                   "CGIPM"      => defined($CGI::VERSION),
                   "GETOPTSTD"  => defined($Getopt::Std::VERSION),
                   "GETOPTLONG" => defined($Getopt::Long::VERSION),
                   "CGILIB"     => defined($cgi_lib::version),
                   "ARGV"       => defined($ARGV[0]),
                   "INIT"=> 1,
                   "PARAMPARSER"=> 1,
                   "HASH"       => 1
                   );

    $$self{'__possible_sources'} = " ENV ";

    foreach my $key (keys(%h_src))
    {
        if ($h_src{$key})
        {
            $$self{'__possible_sources'} .= " $key ";
        }
    }

}

=head1 COPYRIGHT NOTICE

This software is governed by the CeCILL license - www.cecill.info

=cut

1;
