# Supplementary material for: LeARN: a platform for detecting, clustering and annotating non-coding RNAs
Source: BMC Bioinformatics. 2008 Jan 14;9:21. doi: 10.1186/1471-2105-9-21 (PMC2241582; doi:10.1186/1471-2105-9-21)
Supplement: Additional file 1 — LeARN 1.0.1 tarball. Tarball with LeARN source code. For installation instructions, see . [file 1471-2105-9-21-S1.GZ › LeARN/web/css/WebBuilder_HH.css]

/* 
	WebBuilder.pm stylesheet
	Jerome.Gouzy@toulouse.inra.fr
	LIPM@INRA, 2005
*/

body
{
	font-family: verdana, arial, sans-serif;
	font-size: 12px;
	margin: 0px;
}

div
{
	/* debug */
	/* border: solid black 3px; */
}

#wb_patience
{
    visibility : visible;
	font-size: 15px;
	font-weight: bold;
	font-style: oblique;
	margin: 15px;
}


#wb_header1 
{
	background-color: white;
	width: 900px;
	height: 50px;
}

#wb_title 
{
	font-size: 20px;
	color: #006699;
	font-weight: bold;
	float: right;
}

#wb_header2 
{
	background-color: #006699; 
	width: 900px;
	height: 30px;
	margin-top: 20px;
	color: white;
}

.wb_logo 
{
	float: left;
	margin-left: 5px;
	border : none;
}

/********* Main Menu *************/

.wb_main
{
	list-style-type: none;
	font-size: 13px;
	margin: 0;
	font-weight: bold;
	padding-top: 5px;
}

.wb_main ul
{
	float: right;
	color: white;
}

.wb_main li
{
	float: right;
	margin: 1px 2px 1px 2px;
	border: 1px solid white;
	-moz-border-radius-topright: 10px; 
	-moz-border-radius-topleft: 10px;
}

.wb_main_a_active 
{
	color: #006699;
}

.wb_main_a_inactive 
{
	color: white;
}

.wb_main a
{
	font-size: 13px;
	padding: 4px;
	display: block;
	text-decoration: none;
}

.wb_main_li_active 
{
	border-bottom: 1px solid white;
	font-weight: bold;
	background-color: white;
	padding: 2px;
}


/********* Main and sub menus *******/

.wb_li_form
{
	padding: 3px;
	height: 25px;
	white-space: nowrap;
}

/********* Sub menu *****************/

.wb_sub
{
	font-size: 13px;
	background-color: white;
	width: 900px;
	height: 35px;
}

.wb_sub ul
{
	list-style-type: none;
	margin-top: 0px;
}

.wb_sub li
{
	float: right;
	margin: 0px 4px 0px 4px; 
	color: #006699;
	height: 20px;
}
.wb_sub a
{
	display: block;
	text-decoration: none;
	font-weight: bold;
	color: #006699;
	padding: 0px;
}

.wb_sub_a_active 
{
	color: #006699;
}

.wb_sub_a_inactive 
{
	color: white;
}
.wb_sub a:hover
{
	text-decoration:underline;
}


/*********** Content *******************/

.wb_content
{
	margin-top: 20px;
	margin-left: 10px;
	text-align: justify;
	/*color: black;*/
}
