# Supplementary material for: LeARN: a platform for detecting, clustering and annotating non-coding RNAs
Source: BMC Bioinformatics. 2008 Jan 14;9:21. doi: 10.1186/1471-2105-9-21 (PMC2241582; doi:10.1186/1471-2105-9-21)
Supplement: Additional file 1 — LeARN 1.0.1 tarball. Tarball with LeARN source code. For installation instructions, see . [file 1471-2105-9-21-S1.GZ › LeARN/web/css/learn.css]

/* 
	WebBuilder.pm stylesheet
	Jerome.Gouzy@toulouse.inra.fr
	LIPM@INRA, 2005
*/


/*********** LeARN *******************/
h1.learn
{
	text-align: center;
	color:#006699;
	font-size: 18px;
	margin: 5px;
	margin-bottom: 9px;
	padding:0px;
}

h2.learn
{
	text-align: left;
	margin-top: 5px;
	color:#006699;
	font-size: 16px;
	margin-bottom: 5px;
}

label.labelExample
{
	font-size: 9px;
	margin-left: 10px;
	margin-bottom: 10px;
	position: relative;
}

label.butonlabel
{
	margin-left: 10px;
}

label.text1
{
	font-size: 13px;
 	font-family: Arial, Helvetica, Verdana, Univers;
	margin-left: 10px;
	text-align: left;
	width:200px;
	font-weight:bold;
	margin-right: 20px;
	
}
label.text2
{
	font-size: 13px;
 	font-family: Arial, Helvetica, Verdana, Univers;
	margin-left: 50px;
	text-align: left;
	width:200px;
	font-weight:bold;
	margin-right: 20px;
}
label.number
{
	font-size: 13px;
	font-family:  Courier, "MS Courier New", Prestige, Lucida, "Everson Mono";
	width:100px;
}


label.seq_data
{
	font-size: 13px;
	font-family:  Courier, "MS Courier New", Prestige, Lucida, "Everson Mono";
	text-align: left;
	
}
p.sequence
{
	margin-left: 20px;
	text-align: left;
	width:200px;
	overflow:scroll;
	
}

input.saisie 
{
	margin-left: 10px;
}

input.button_activated 
{
	border:2px outset white;
	font-weight:bold;
	cursor:pointer;
	background-color:white;
	color:#006699;
	margin-left: 10px;
	margin-top: 10px;
}

input.button 
{
	border:2px outset #006699;
	font-weight:bold;
	cursor:pointer;
	background-color:#006699;
	color:white;
	margin-left: 10px;
	
}

li.under_space
{
	margin-bottom: 10px;
}
/* stype for automatik generated data (from xml)*/
div.element
{
	margin: 10px;
	border: solid black 1px; 
}

div.div_learn
{

	border: solid #006699 2px;
	position: center;
	width: 890px;
	text-align: left;
	margin-bottom: 10px;

}
hr
{
	border: solid #006699 1px;
	width: 890px;
	text-align: left;
}
div.guest
{
	background-color:#FFCC99;
}

div.connected
{
	background-color:#FFFF99;
}

div.temp
{
	background-color:#FFFFCC;
}

p.node
{
	font-size: 12px;
	margin: 5px;
}
p.text
{
	font-size: 14px;
/*	margin: 210px;*/
	margin-top: 5px;
	text-align: justify;
	
}
p.data
{
	font-size: 12px;
	text-align: left;
	white-space:normal;
	margin-left: 10px;
}
p.img
{
	text-align: center;
	white-space:normal;
	margin-left: 10px;
}
p.seq-data
{
	text-align: left;
	margin-left: 10px;
	white-space:pre;
	width: 500px;
	
}
p.secondary-structure-display
{
	text-align: center;
}
p.error
{
	font-size: 20px;
	text-align: left;
	white-space:normal;
	margin-left: 10px;
	font-weight:bold;
	color:red;
}
.saisie_seq
{
	width: 500px;
	margin-left: 10px;
}
.saisie_num
{
	width: 50px;
	margin-left: 10px;
}

.saisie_seq_little
{
	width: 400px;
	margin-left: 10px;
}
a.button
{
	border:2px outset #006699;
	font-weight:bold;
	background-color:#006699;
	color:white;
	width: 50px;
	text-decoration: none;
	padding:2px;
	padding-left:7px;
	padding-right:7px;
}
label.large
{
	margin-bottom: 10px;
}
a.title
{
	color:#006699;
	font-size: 18px;
	text-align: left;
	text-decoration: none;
}

select
{
	margin-left: 10px;
}

.label_seq
{
	margin-left: 10px;
	width: 300px;
}

table.presentation
{
	border:2px;
	text-align: left;
	position: center;
}

tr.presentation
{
	text-align:center;
}

td.presentation
{
	text-align:center;
	position: center;
}
tr.head
{
	text-align:center;
	background-color:#006699;
	color:white;
}
tr.line0
{
	background-color:#FFFACD;
}

tr.line1
{
	background-color:#FFDEAD;
}

table.liste
{
	text-align: center;
}
img.ss
{
	width: 300px;
	height:300px;
}
