# Supplementary material for: LeARN: a platform for detecting, clustering and annotating non-coding RNAs
Source: BMC Bioinformatics. 2008 Jan 14;9:21. doi: 10.1186/1471-2105-9-21 (PMC2241582; doi:10.1186/1471-2105-9-21)
Supplement: Additional file 1 — LeARN 1.0.1 tarball. Tarball with LeARN source code. For installation instructions, see . [file 1471-2105-9-21-S1.GZ › LeARN/web/xml/Template_learn.xml]

<site>
	<cgi url="MASK_URL/cgi-bin/learn.cgi"/>
	<patience msg="Please wait, computation is in progress, it may take a while" />
	<stylesheet>
		<css id="2_WB"	url="MASK_URL/web/css/WebBuilder_HH.css"/>
		<css id="1_local" url="MASK_URL/web/css/learn.css"/>
	</stylesheet> 
	<tmp path="MASK_LEARN_DIR/web/tmp" url="MASK_LEARN_WEB/web/tmp"/>
	<header>
		<title>ncRNA annotation environment - LeARN 1.0</title>
		<logo id="1_logo_lipm" alt="LIPM" link="http://www.toulouse.inra.fr/centre/lipm" img_src="http://genopole.toulouse.inra.fr/bioinfo/services/biomoby/cgi-bin/Services/LIPM/remora/img/logo_lipm.jpg" height="50"/> 
		<logo id="2_logo_genop" alt="Genopole" link="http://bioinfo.genopole-toulouse.prd.fr" img_src="http://genopole.toulouse.inra.fr/bioinfo/services/biomoby/cgi-bin/Services/LIPM/remora/img/genopole.gif" height="50"/>
	</header>
	<main_menu_item id="item1" function="PrintHomepage" label="Home">
		<sub_menu_item id="item1_1" function="PrintDBStatus">Status</sub_menu_item>
		<sub_menu_item id="item1_2" function="PrintConnexion">Connexion</sub_menu_item>
	</main_menu_item>
	<main_menu_item id="item2" function="PrintBrowseFamilies" label="Browse">
		<sub_menu_item id="item2_1" function="PrintBrowseRnas">RNAs</sub_menu_item>
		<sub_menu_item id="item2_2" function="PrintBrowseFamilies">Families</sub_menu_item>
	</main_menu_item>		
	<main_menu_item id="item3" function="PrintSearch" label="Search">
	</main_menu_item>
	<main_menu_item id="item4" function="PrintAnalyse" label="Analyze"/>
	<main_menu_item id="item5" function="PrintCredit" label="Credits"/>
</site>
