# Supplementary material for: LeARN: a platform for detecting, clustering and annotating non-coding RNAs
Source: BMC Bioinformatics. 2008 Jan 14;9:21. doi: 10.1186/1471-2105-9-21 (PMC2241582; doi:10.1186/1471-2105-9-21)
Supplement: Additional file 1 — LeARN 1.0.1 tarball. Tarball with LeARN source code. For installation instructions, see . [file 1471-2105-9-21-S1.GZ › LeARN/data/overlaps4learn]

AC128638.34	106842	110895	+	AC155887.2	1	4054	+
AC148918.3	1	5084	-	AC155896.2	1	5084	+
AC154867.1	102563	109340	+	AC139356.17	1	6778	+
AC149039.2	1	13027	-	AC146650.13	1	13027	+
AC125368.7	1	10907	+	AC148343.2	76405	87311	+
AC154113.1	26374	42983	-	AC141866.11	110298	126907	+
AC146752.24	1	12356	-	AC122723.6	1	12356	+
AC135230.8	115431	124972	+	AC149490.2	1	9542	+
AC149040.2	102307	120423	+	AC135234.16	1	18117	+
AC149204.1	1	12982	-	AC157473.1	1	12982	+
AC148816.3	119908	123655	+	AC126009.22	1	3748	+
AC149801.3	91574	96221	-	AC146855.5	133332	137979	+
AC155888.2	1	15200	-	AC150777.2	1	15200	+
AC147961.3	126243	131165	+	AC122169.24	1	4923	+
AC148290.3	1	4872	-	AC133862.6	1	4872	+
AC123899.15	1	13384	-	AC159144.4	1	13384	+
AC124970.21	123913	128254	+	AC150800.3	1	4342	+
AC148817.3	115031	123020	+	AC155886.2	1	7990	+
AC157894.3	1	9868	+	AC149038.2	126699	136566	+
AC148971.3	1	13542	-	AC157505.2	1	13542	+
