# Supplementary material for: LeARN: a platform for detecting, clustering and annotating non-coding RNAs
Source: BMC Bioinformatics. 2008 Jan 14;9:21. doi: 10.1186/1471-2105-9-21 (PMC2241582; doi:10.1186/1471-2105-9-21)
Supplement: Additional file 1 — LeARN 1.0.1 tarball. Tarball with LeARN source code. For installation instructions, see . [file 1471-2105-9-21-S1.GZ › LeARN/data/release_template/db/rfl/intern_rfam/formatdb.log]

========================[ May 30, 2006 11:39 AM ]========================
Version 2.2.13 [Nov-27-2005]
Started database file "Rfam.fasta"
NOTE: CoreLib [002.003] FileOpen(".formatdbrc","r") failed
NOTE: CoreLib [002.003] FileOpen("/home/cnoirot/.formatdbrc","r") failed
NOTE: [000.000] No number of link bits used found in config  file. Ignoring
NOTE: [000.000] No number of membership bits used found in config file. Ignoring
FDBFinish: Empty nucleotide database...
