# Supplementary material for: LeARN: a platform for detecting, clustering and annotating non-coding RNAs
Source: BMC Bioinformatics. 2008 Jan 14;9:21. doi: 10.1186/1471-2105-9-21 (PMC2241582; doi:10.1186/1471-2105-9-21)
Supplement: Additional file 1 — LeARN 1.0.1 tarball. Tarball with LeARN source code. For installation instructions, see . [file 1471-2105-9-21-S1.GZ › LeARN/data/release_template/db/blast/LeBlastDb.fasta]

>RF60000;msx1-as;n1200.1/0-2184 
TATATTACATAGTACACACACAGTCCCTTCAAAAGGGATGCTTGAGAGCCACGAAAATGTACTGTTAAATAGAAACAGATTTTGGTTTTTTTTTTTTTTTTTTTTACTTCTTTTTTTCTGGTCCTGGGAAAGTCTCTTTAACCTACCTTGGTGAAGCACCAGCATGCGCCCTGCCCCCTCAGAGCAATGCTTTGCTGCCAAAGCGCTTAGAGTTTGACAGTGGAAGGAGCTGGGCTCCTTGCTTTCTATAGGGCTGGGCTCATCTCTTGAAGCACCGATTAGCAATTTCTCTGTGCAAGTCCTGCCTGGTTTCAGGACCGGAAGCAGCTGATGGAGTCTCATGGCCTCTAGTCCTTTTGGCCTCTGGTCTCCTTCAGCCTCTAATTCTGCTGGGGACCACGGATAAATCTCTTGGCCTCTCACCCTTAGTTTCCACATTTATAACTTGCGCATGTAAATCTAGATTTTTCTCGAAAAACCTAGACACTTCCGACGCATTCTTTTTCTTCCCAGAAGGGCTCAGATGAGGAAGGTTTAGGAAGCGACAACCAGGAGGAAGTGTGTAGCAAGGCGTTTAAGAGAAGGGACCAGGTGGATAGGGCAGCAGAGCTTCCTAGGAAGGACTCCCGCTGCTCTGCTCAAAGAGGTGGCTGGGGAGGGGATGGCACCACAGGGAGGTGACTCTGGACCCACCTAAGTCAGGTGGTACATGCTGTAGCCTACATGGGCGGTGTAGAGTCCCACGGGCGCTACAGGCAGCGCGGCGCGCTGGAAAGGGCCAGAGGCACTGTAGAGTGAGGCGCCCGCAGCTGCAGCCACCGCTGCAGGACCGCCAAGAGGAAAAGAGAGCGAAGGCAGCAGGCGGCAACATGGGTTTCGCGGCCATCTTCAGCTTCTCCAGCTCCGCCTCCTGCAGTCTCTTGGCCTTAGCGCGACGGTTCTGGAACCAGATCTTCACCTGGGTCTCGGTGAGGCTGAGCGAGCTGGAGAATTCCGCGCGCTCGGCAATAGACAGGTACTGCTTCTGGCGGAACTTGCGCTCCAGAGCCAGCAGCTGAGCTGTGGTGAAAGGCGTCCTGGGCTTGCGGTTGGTCTTGTGCTTGCGTAGGGTGCATGCTGGGGGACTCAGCCGTCCTAGGGGGCCAGGAGAGGGGGAAAAAAAAAGCAAGGAGTTAAAGAGAGTCTTGTGCTTGCGTAGGGTGCATGCTGGGGGACTCAGCCGTCCTAGGGGGCCAGGAGAGGGGGAAAAAAAAAGCAAGGAGTTAAAGAGAGTCTTGCTGGGGTGTTTTACTAAGGAACCGAAAGCATTCCAGGTATTAATTTCGTTCAGACGCGTCTGTGCTGGGCCATGTGAGGCACTTAGAAATATTTCTCTTGCCTGCTAAAATGCTAGATGAAATCTAAGCATGTTCAACGCTGGAATACAGTTGAGCAGAGACAGTGCCAACCTACCTTAAAGTCAAGCCTTCCCCACCAGGTGCCTCTTCTGCGCCTCTCACATTGGAAAGATGAAGGCTGGGGGCAGGGGGTGGTCATAAAACACTCAGGGGCCCTTTGCCCAGTCCAAAGTCACCCAGGTTTCATACCATAGACATACACTTGTATTTGTGCCCGACAAATGCACCGCGTTGGGGCTAGGCCTTTGCATCGCATAGAATGGATCTTGAAACTCCACACTTTCTATCAAACAACATGTTTCTCCTGGGCTCTAGGGCCAATCAAATTAGAGAGCCATCCAAGAAGTCACACTGTGACAATTCTAAAATATGTATGGGGCTGTTTATGTAGATATCTGCCATTTCAGTTGCCCTCGGTTTTCCCTACAGCCTCTCCAAACCTCAGCGCCTGGGACCACATCAAGCATAGTGTGTATCGGGAGTTGGGGGGCAGGGTCCCCAGTCTGACGAAACTGGTTATGTCCACCTGCCCTTTCTTTCAGTTTCCTGCCGTAAAGCTTAAATCTCCAATAGAGTGCTGTCACTGTTGGGCAGGCCTAGTTAGGGGACCGAGTTTCAGTCCTGCTATGCCTAACAAAACCATTACAGAATAAAACAAACCTCAACCACACGCTCCCCACCACTTAGTTATTGAGAACATCTTCGGGTTTTGCCTAGCTATGCTTTTTTTTTTTTTAAGCTCTAATAAAACAATAATCCTTTGGGCCCTCAGACCACCAGGATGTAA
>RF60001;xist;n2440.1/0-13833 
ATGTTTGCCAGTTTCCCGTGGATGTGAGCCTCCTCTGTGGTCTCTGTCCATCTACCGGGGTCTCTGGGAACATTTTTAGTTCCCTCACCACCATGCCTTATGGTGTATTTAAGAAAATATATCAAGATTCTATAATATTTTTGAAGATTTTATATGTTCTGGTAGGCTTTTCTTGACACGTCTTTCATATTTTGATATTTGTAATATTTTTGGACAATTTTTCATTTTTAATGACTATTTCCTTGTCAGTCATTTTAGTCGCCATCTCTGTTTTGTGGACTTTTGTGCACTTACCTTTCTTTTATTCCATCTCTGTTTTTGCCCATGGGGGCTACAGTTGAATGTCTGTCCTCCTTCCCTGCCCCTTCACTCCATGTCCAGTGGGGCTGTGGAAACTTACCTGCTTTTAATTCGTTTTGTTTTTTCCCTCTTCCTTCTCTTCTTTTTCTTCTTCTAAACTTGCCCATCTGGGCTGAGGATACCTGCTCCTTTTTTTTTTTCCTTAGCCCATCGGGTAATGGATACCTGCTTTTTTACAAGAAAACGTATTTCTTTGTCCATCGGGACCTCGGATACCTGCTAGTTTAGTCTTTCCTTGCCCAACGGGGCCTTGGATACCTGCTTAATTTTTTTTTTTTCTCTTTTTGCCCACCGGGGCCGTGGATACCTGCTTCATTTTTTTCCTCGCCCATCGGGGCATTTGGTGGATGGATATAAGTTGGTTTTGTGAGTTATTATTGTACTACCTGGAATAGCCATACCTCTTTTCTTTCCTCTTGCTGTGCTGCTGATCGTTTGGTGGTGTGTGAGTGAAACTATGGCTTAGAAAAATGACTGCACTTAAGCTGAGTGGGTGTTAAGGGCGTGGAGAGCCCGTTTCCGCCATGTTACAGTTGCTGCGTGACATGAGCCAGTTATGGCAAGAATTAGGGGGTCGAGGTAGACAGTGGACTGGACAGAGGCAATCATGTGTGCTGCACCAGCTAAAGGCTTTATATGTGTGTGGGTTTGGACTTGATTTGTGGCTTTTTAAGACTCATGGTAACTGGAATCAGAAAATCAAGCTCTCGTGTTCATGTGTGGTGTTATGTGAAAGGAGCTTTATAAGACTTCAGGACAGGGCTTGAAATCGATGTTTCGATATTGCTGGGGGCTCTGCCCAGATTCTAAGGGGTGCTTGTTAGGGTTTATCAAATGGTGTCTCGGCTGCTCTACCCAAGGCTCGACAACCCCACCTTTATTCTAACATGTAGCGTGGAAGTAGGGCATTTAGGTTATACAAGAGAAGATGGCGTCTCGAGCTCTTGCTGCAGTATAAGGTAGCTGGCTTTGTTTTTCACAGGCCAGTCTGGTGGCCAAAGTTAGCCTAGAGGACAATGTAGCACATGCTTTGGGGTGGCCAAGATGGCGATGTCACGTGATTGTCCCTTGAGGGCTTTTTTTCTGATATAGTCTTGGCGGGCTTAGTCTTGGCGGGCTTAATCTTGGCGGGCTTAATCTTGGCGGGCTTTGCTTAGCCACACATGGCGGGCTTTGTCCTTGTCCAAGATGTACTTAGTGCATTAAGATGTGAGTGGTTGGTTTTACCTTGTGCCACTCGAAGCCCAGTTGGAAATTTGCCACTTAATCAGAAATGTGTACTACTTTGAAAGTATTGGTTGCCTCTTGACTTAACTAGTCAAAAATGGGCACTTCTACTTGGTGTAGAGGATTGAAGTAGACTGTGAAGACTCACTGTCCTACAAGGATTTGAGTTACCTTGGTACCTCTTATGCCATCGTTTTAAGTGACTACCCAGGTGTGAAGGCTCGTGCTTTTTAATTCTTTTTAATTTGAGGTGTTGAATGACGATCCGATCTGAGAGACTTGAGGGTGGAGGTTCTTGAGGTTGAGGTTGGTGTGGATTGCACATTGAAGCCTCACCTATTAAAAAGAAAGAAGAGAATCAGCGATGAGGTCAGGTTAAAGTATCTCTCCGAGGAGAGTAATTTATCTGCTTGCTCTCCTATTTGTCTAAATTGGTCTTTTGCAGTGCTCTATATGGTGGTACAAGCTAAGCCTCACCGCATTTCTTTGTATTGGTTCAGTGGCCTAAAACTTGTCTACTCACTCCCTGGCCTTGGATTTAGTCCGCACTGCCGTATTTAGTCCACACTGCTGTCTTAAGCAGTTCTCCAGGCCTGCTGTGGGCTTAGTGCTGACACTGGCCAGAGTAAAGCCCTGGCCAGAGGTGGAATCCTGCCTCCTTCCACAGGCTCGTCTACCCCATGGCTAATGCTGGGGTTGAAATTTGATTTATGTGAAGGTTTTGGATGTAAGTGAAGTTTGATAGTGTGGTTTGCTAGTGCTTGAATCTAAAGCTGGAGTGATTATAAAAATGTATTTAGGAGCTTTACTGCTTGTAGAATTCAATTGAATCACCGTATGCTTTCACTCCAGAGTCCTTAGTGTTTTTAGCTTCTTTAAAATTCATTAACTTTTTTGGCAGATGATACTCAAGTCACTTAAATTTACGTTCTTTCAAACTATCTATTGAAGTACTGTTAAAAACTTTTAAGAGTCTTATGACACCGATATTGTTAATGGAAAGTTAATCTTGTGATTGGATATCAAAAGGAGTATTTGAAAATCTACTCTAGTCCAGGTTTTGCTTTTGTTGCCATTCTTGATACTACATTGACTAATGACTTGAGTGGTCTGGTGCCCTCTGTCGGACTTAGTATTGGGATATTAATGCCCACATATCAACTTTCTATGGCTCTTTGCCTTTGTAGCATCCAGTTTCTCCTTAGACATAACCAAACACTGCTGCCCTTGCCCCTGCCCCCAGCCCCTGCCCCTAGCCCCTGCCCCACCCAGCCCCTGCCCCACCCAACCCCAGCCCTTCGCTCCCCCCCAGCCCAACCCTTGCCCTGCCCAGCCCCAGCCCAGCCCCAGATTCTCTCAGCCCTAGCCCCAGGCTCTAACCCCAGGCCCTTCCTCCCTAGAGACATTCCAATCTTCACTGATTGAGGGCTAAAAATGCCTTGCCCATTACTTGTCCTGACTACCCTCCACGCTGACTGCCGAGTCATGATTTTCACTTAATGCCACAGTCCTACTTGTCCATGGACTCTAGTATTATAACAAAGAACTCTTGTCCCTCATGTTAATCAAGAAACACCAATTGAACAAGAGTTTTATTTCAGAGAATTACCATCAAGGCGTGATCTCCTAAGTCTCCTTTCTTTAAGAAAGGAAAAACCATTCTGTCATTGCTGCAGTAGCCACAGTCCCAATTTTCTGAGCAGTGCTCAATAGTCTTTTCTCAGTCTTGAGTACTCTTTGCACTAATTCTTATTGTCCATAATTTATTCATTTGGTTAGACTCTATCTAGTCCAGCCCCATTTGCATTCAGCAGAGGGGCAAATACAAGTCTGTTAACAGACAGTTATGGTGCTCGCTTTCAGTTCTCAAGGCCTTGGCTATTAAAGGGGGGGCCACTATAACCTGGCATTGGTGCTATCACCCCAGGTTACAATTTTTAAGTTGATGATGGACATAAATTCATTTGTCCATGATACTGTATACTAGTCCCATCAGCTTCCCTATTTCAGCCGAAAACTTTGCATGGGAACATTGATATGGACAATCCTAATTAGAAACTGAACCATTTCTCAAGGTCCTTCCTTGTACAGCCTTGCTTTACGTTAAGAGGGTGCTGATTACCTAAAGCCTCTTATACAATTGTGCAAAACTGCAGTTGCTCAAAAGCCCCATCCCCTCACACTGTAATGGGTGACAATAGAGGGTGCCACCGATAAGGCCCTTTGTTCTGGTCTTTTGGCTGTGCTGGGGATCAAACTTAAAGTCTTGTGCACGCTGGTAAAGCACTCTGCCACGGAGTTACAGCACCACCTTGTGGCTGTTTAAGAGTAAGTCTCTTTACGGAGCCTGGGCTGACACTTAATTCAGTCCCTTCTCAGTCCCTGTTACTGGAACTACGAGCATTGTCACCGCTTCTGCCTGTTTTTATGTGCACAGCTGCATTTGTCCTTATTCCTGAGCATTGGATAAAGAAACCAAACTCAGTCGTTTATTTAGCAAGACCTTTGAACTCAGATTCAAACTGTTTTTGTTTAGAATTTCCAGGCTGATCAGGAACTTACTATATAGCCCAGGCTGGCCTTGAGCTCAGGATCAAGCCTTTATTTCACAAGTACTGGCATAACTGGCATCCACTGCCATGCCCTGCAGTCTCGCAGACTGTGAATGTGCATACTTCATTTAGCTATAGTAGTATGCTTTGGGTAATAACCTTAACAGCCCGTTTTATTGCAGCAAGAGGTGCCTAGTACTTATGATCCTTAATACAGTAAACGTGCACAGTGTTAATTGCCTCATAGATATTATGTCCACAGTTGTGCCTTTTAGATCGCAACTCCTGTACATATCAAAGCAAAGAGGCTCACTAACACTATAGTCTCTTTCTTGAAACTATAGAAATGATTCCAATATTGTTAATGGTCCGTCATTTAATGGAACTATGCAAGGGCTGTTGCTGTAAAGCCTTTTTCTCAGCCTGCTAATGCACATAATGATAATGTCAGAAGGATCAGTTTTAGCCTCATTTTGCGGTACAGCAGTGGTGGTGACCTATAAGGTCCCATGTTGTGGCTTGCTAATAATGTCTGATTGCATTTGCTCTTTTCTGTTCGCTACAGAAGAACCTCACTGGCCACCCTTATGCATTTCCCTTTCACCAGGGAATGCACATTGCCAAAGATTCTCATGTTTGAACAGTCAAAGTGTAAAACTATGATGGCCACAATCATGTACCTTGAGTACAACTGCGCATGACTCCTTCCATTTGAATAAGATCCTACTCTCAGACTCTTTTGCAGTACAGCAAGGGTCACTAATCTCTTGGCTTCTCTGTCTTCCTAGACACTGAGTAAAGATCTCTCCTCTCTTTTCCACTGCCTTTGATTTCCAGCAGTGACCATTACTTTAAGGTCTTAATATTTGTGGAAAGGATGTGGTTTTAATTAACCACACTGTGTCCCTTGAACATTAATGTACACAAAAGGGACATGATTCATTCATTTTAATAAGAATATTTGGCCAGTTAATGTGCAAAATTGCACTTATCCACGACCTTATTACTTTGAGGACCATTGTGTCTCTTTTGCACTATTGCAAGGGATACTAGTTTCCAAGGTCCCTGCTAGTGGACCATTAAAATACAGTGGAAATTTTCCTTTGTCAGTAGACAAAGTCATATTCTTTCACCTTTCATTTGCAGTACGGCAGGGGTATGCTGATCAACCAAGGCTGCCTTCTTTTGGACTGTCAGTATGTATTATATGTTGTATGTATGTATATGCGTTTCCTCCTGCTCTGTGCACTAGAAAAGGATCCCACCCACTCCTTATTACTTTTAGGAGGAAGTGGAAAGTTCACGGTAAGCACTTCTTGTATCAGAAACCCTATACCCTCTTCCTCTGCTCTAAAGCAGAAAGAGGTTTTCCCACTGTGCCTTTCATTTGGACTTCAGTGTGCATTAACGCAGTTGTCCATCCTTACCTTTGGAGTAGGATTTTACATCCTTGTACTCCCTTTGACATCAGAGGCATATTAACTATTTTTTGAGCACTTCTCTCTTATGTATATTAATATGTACGCTTACACCTACGGACCTGTGTAGCGCAAAAAGGTTCCTAAGTTTCTACCTTTTGACTGGGGCTGCTGAGGAGTGATAACTGCTTATAACCTCAGCATCTGGATGACCGATTGCTGTGCAACCATGTCAAGAGTACCAATTATTAGTTGGACCTCCGTACTCTCTTTACATACCATTAAAGAGTACTGACCAACTGAGCCCCTGAGTTATTAATAAGTGTGCGTATTTGCAATTACGAATGCCTAGAATACTATGTTCTCATACCCCCTTTGCATTACCGCAGGGGCTGCTGATCCATCTAAAACATCTGGGACTGTTAATGAGCACAGTGGTTATGACCAACGGCTTATTTGGGGACTATTAACCGGCACAATGGCAGCTCTTGATGGTTTATTTTCTACTCTGACATGTTGAGCAAATCCCTTCCTCTAGTTTCCCCCTGGCATAATAAAGTAAAATACTGCAGTATGCCTATGTTTTGTACACCCAACAGTGGCCCATCTTTCCATCCCTTTTGCATTGCTCCAGTACACAAAACCCCAAATAGCCACGATCTCATACTTTTATGCAGTCTTCCCTCTGCCCGGCCACTAGTTTGTCCATGGAAGACTCTTATGGACTACTAATTCTCACAATCCAATGTTGAAGACCTTGGCACCCTTTTCCCAGTTCCATCACCCTGTCCCGTCTGCCTCTTTGCTGGGCCCTTCTCTTGACTTAAAGTCAACAATTTCAGACGTCATCAGCTTACCTGCTGCACATGGCTGCAGTGTTTCAGTTGCCCTCTGCTCGGTCCTCCCTGTTGAATGGAAACACCTTCACCGCACTACACTGTCAATTGCCTGTGTGTTATTAATGAACACAGCACCGATGGACAGTCCCACTTTTCAGCCCATGTGTCCCAGAGCTCCCTGCAACTTTGATGCATTTGTACATGTAAAATTTCAAAAGCGGGCCAAAGCTAGGTGGATGAAGCATCGCTCTTCAGCCTCATTTTTTAATTATTCCAATTCCAATTGCTGGCATACTCTAGGGCCAGGAATCATTCCTGCCCACCTTTATTAATCTTTATTGTGCAAAAAAATATTTCAGGCAACTTGCTCAGGGAGCTGGATTGCCACCTTTTATTTGGGGCTTTCCTTATACAGTATCAACTGAAAACTGTCTCCCAAAGAAGGAGGATGAGCTAGTACTTTCTTTACACCCTTCCTCCAGGAGCTGACCGCCTGCTTAACAAACTCAACTTGTTTCTCTTGGTATATTGCTACGTACAGTGCCAACTGCCAGAAAAGTTATTGATAGTTTATGCCTTTAAGAAAGGCCTCTGGCTTGCCAGGTGGAATTGATTATGTGATCATTAGCTTTTCTGAAGTAAAAATATCTTGCTTCTACTATATATCTGATGACCAAGCAGTGTCTCTCATTTTACTGAGGGTGGCGAGTCTGTGGAGAAACCACTGTAACTGTTATTCTAATACCGTCAAAGTGGTTGTAGAATGGCCTGCTTAAGGCCAGGATGTATGTTTGGTCTGTACTACCAGTTTAAATACAAAAGACAATCTTTGTGTGGCCTTTAGTATCCTTATCTTTAAGGAAAATGACCAAACATTTTAATATTTAAATTTGGCCTGACATTGAACGCCAGCCCCTACTGATGGGCTGCGAAAGGATTAAGTGAGAGGACATGTCAAGTTGTCTTTGAGTAGGCCACCATGTGATTAATTCATTCTATCTGCCATTAAATTTGGGCAATGATTTGAAGTAGCTTGAAAAAAAAAAAAAACCCACCCTAAAGTGGGAACTTAAATAATATATATATATATCCAGATCTAATCATTCTTGAGAGTACACTTCAAAGAGAGATCCGCCTATTAAGAAAATATCTGTCTCTATTGGCGCCGAGTATTTAAGCTTTCTGGTTTTCGTTCTTTAATTATTGTGCATAAATGAGTGTGTGTGTGTGTGTGTGTGTGTGCATGTTTGCATGTGCACTTGAGTATCTGTACTCGTGCATTTGCATTGGTGACCAGAGAGCAATGGGAACTGGTTCTACCTTGTGGGTCCCTGGAGATAAAAACTCAGATCGTCAGGTTTGGCAGCAAGTGCCTTCACTCTCTGAGCCATCTTGCCAGCCCATGTGACATTGCTGATGAAACCACAGTTCTTCAAAGTTTCTGGAAAAAAAAAAAAAATATTTTTCTGAGAAGGATGTCAAGAAATCGACCCAGTTCAGGATACAGGTTGAGCTTCAGCCCTTCAGATGGCTACAGAAGATTCTGGAATATGGTATGAATTTGGAGTTGGTTTTGTGCTTCAATTGAAGAAGATGGCCTGGTTTTAGAAGAATGGATTCTAGACAGCATCCAAAGGGATAATTCCGGCAGACGTCAAGGACTGCCAGCAGCTGATACAGGCTTCATTCATATCCAGCAGCGCTCTCCTTTCGAGACTCTGGACACGCTCTAGCTAATCTGAGCAAAAAACATGCAGGCCACATGAAGAAAAGGATCTTTCCCCAGAAGTATGGACTTGTTGCCTTGCGGTGCTGGCGACCTATTCCCTTTGACGACCCCTAGGTGGAGATGGGGCATGAGGGTCCTCCAGGGGAATAGCTCACCAGCACTGGGCAACAGTCCTAGCCGGGAGATTTGGGGGAGACACTTCGCTGAACCCAGCAAGGAAGATAAAGAATCAAAGACAGCCACCCAACATCAAAATAGGAGAAAAGCTGCCACAGCCCTGGCACTTCTCAAAGCCACCCTGGAAGCTCTGTAGGAGAACTTAACCAGCTGTTTCCGCACTGCAAGATTCACTGTGCTTCCATTCAATAGACCAAATCGTCATCCTTACCAAAGCTGGGCCTTCAGCAGGATCGCGAAACGGGAACACATGAAAGGAAGCCAGCTTTATAACCCAAGGACCAACAACATGCCTGCATCTTAAAGCAACAGAATGAATGTGTACTGTGTTGGGTGTCTATTTCTTAATTGTTTTATACATCTATTTCTTCCTTCCTTTGTGTGTCTCATTCTTCGATGTATTCGTTTCTTCCCTTGATTTGTGTGTCTTTTTTCCTAGCTTTGTGCGTCTTTCTTTCTTGCTCTTTTTCTTTGATGTATTTATTGATGTGTCTATTTCTTCCTCGCCTTGTATGTCTTTCTTCTTTGCCTTGTGTGTCTTTCTTTCTTTCTTTCTTTCTTTCTTTCTTTCTTTCTTTCTTTCTTTCTTTCTTCCTTTCTTGCTTGTGTGTTTTTCTCCCTTTGTATGTCTTTCTTCCTCACCTTGTATGTCTTTCTTCCTCGCCTTGTATGTCTTTCTTCCTCTCCTTGTATGTCATTCTTTCTTGCCGTGTATATTTTTCTCCCTTGCTTTGTTGTATGTCTTTCTTCCTTGCTTTGTTGTATGTCTTTCTTCCTCGCCTTGTATGTCTTTCTTCCTCTCCTTGTATGTCTTTCTTCCTCTCCTTGTATGTCTTTCTTCCTTGCTTTGTTGTATGTCTTTCTTCCTCGCCTTGTATGTCTTTCTTCCTCTCCTTGTATGTCATTCTTTCTTGCCGTGTATATTTTTTCTCCCTTGCTTTGTTGTATGTCTTTCTTCCTTGCTTTGTTGTATGTCTTTCTTCCTCGCCTTGTATGTCTTTCTTCCTATCCTTGTATGTCTTTCTTCCTTGCTTTGTTTTATGTCTTTCTTCCTCTCCTTGTATGTCTTTCTTCCTTGCTTTGTTGTATGTCTTTCTTCCTCGCCTTGTATGTTTTTCTTCCTTGCTTTGCATGTCTTTTTCTTGCCTTGTATGTCTTTCTCCGTCACTTGTATGTCTTTCTTCCTTGCTTTGATGCCTATGTCAAGTGTCTTTTACTCCTTCTCTGTGTACAATCTATCTTACCTATTGCTGTGTTTCTCTGCTAATTTCTTCCTAGCAGAGCTTTGTGCTTTGTCTTATTTTCTCCTCTCCTCTCTGTGATTTGTGCCTTGTCTTGGTTAGATGTGGCTCTGATTTTTCTATCTGGTTGCTGTTTCTCTTAACCCTTTTACTCTTTCTGCCTTTCACGACTCTCCTTTGGGTCACACGTTGCATGCAATCCTCTCCTTTCCTTGTGTTCACCTCACTTGCTTTTTTCTGTGTGATCTGCTTGTCAGTCCTTTGACTCAACATTCATTTTCCTTTCTGCTGTTTCTATCCTTAGCACATGAGTCTCTTTACTACATCTCCTTTTTCCTTCTTTGTAGCTGTGTCTCTGCTATTTGTGATTTCTGATCTCAGCATTACTCTAGTGTTTATTTCTTTATTTCCTTTCTACTTTCTCCCCTTACTACTCATTTTGAGAATGTCAGTCTCTTTACGAGTTTGTGTCTCCCTCTTCCTCTAATCCTCTCTTGGATATTTCTGCGTGTGTGTGTGTGTGTGTGTGTGTGTGTGTGTGTGTGTGTGTGACAGAGGGTCTTCCTAGCTGCGGAATATCACCAGTGGAGCTGTTCTTCACGCCTGCGGAATAATCTAAGAGAAAATTCAGCGCTTTGGTCAGGACTGAAGTAGACCTGAAAGGAACATGTAAAGACCCAAAGTGGAAGACAGACTTAAGGACCAAGATACACAGAAGGCCTGTCTGAGCTGGCTGGAAAGTTTGAGTCTCAGGTTGGATGGACAGAATGCTGACAACCCATAGAAGAGGGGCTGTTTCTACAGGACCCATGTGAAGTCGACGAACTGAGACCTGCATCTGAGCTAAGTCTAAACCTAAGATCTAAGGACTCAAGCCTATATGGACTAGAAGTGGAGGCCTGTGGCCTAAAACTCTGGGGGGGGGGGGTTAAAACCCAAGACTAAGGGAAATCTGAAGATGAGACCCTCCCAATTTTTATACTGCCCCCCCCACGGACGTTTTCAGTACTCGCTTCTCAGATTTCCATTCATGCCAGTTTTACTTGATGTACTTTTCAAAAATGTCATTTACCATAAAGGAACAAGCTTTTAGGTTGACAGCATTGTGCAGGGGTTGATCTTTAGTCTGTTTTAAATCTGATTTTAGCCATTTGTTAAAGTTTTGATGTTTTAAAACTTCCATTTCTCTTCATGTCTGCTCCTCTTGCGAGAGAGAGAACAAAATCCAGCCAGTGTTATCTAGTGTGACTTTTGATATTCCCCTAGCAGCCGTACAGATACTGTACTTCAATCCACCCTAACTCTGCAGCCTTAGGCTATGAGAAAGGAAAGCATCAGACTGTTAGGGGAGAACAGTAGCAGGCTATCTAGAGAAAATGTGAAGATATGTTCCAGACCAATGAGAAGAATTAGACGAGCAATATGCAAATGTGCCACCTGAGAAGCACCAGCCAACATCAGCGTCCTTCTTTGGGCTTAGGTGAGCAGGGGATGGAATTTCTAATAATGATAACAGTGATTAGATTTGGGACAGACCGAGGTCTGAACTAACTCCCTGTTCATTGTAGTGGCCAAGGAATTTTGGTGTATTCACTAAATCCTGGGTTTAACACCCACCTTTAGGATTAATGATGAAAGAATTTAGGACTATTTAACAGGCTTCATGCTTCTTCCCTTTAAGAGGGAACTTGACTTTAATGACTGATACAACACAGGAGAAAAAAGTGACATGCTCATAGCACATGGGCAACCACACATAGTTAACATTTGAAAATGCAATTTGAGTTTTTCCTAGAAGGAGCCAGACTGTAAATACCCGAGGCTTTGTGGGCCATTGGTCTTAGTTGCTCATTCTTTTAAAAAGAAAAGGAACCTTTTCAGAAGGTCAAAAATCCCTCACTGGCCCATTGCTTTGGACTTGACCAAGCCCTGATCTAAATACCAGGGACTATGTCTGAATAACACAACTTATGCCTATCTTTGCGCTGAGTGCTAAGGATGTGCTGCTTAATTGTGGTCACTTCCAGGTAACATGAAGACATAGAAAGATGTTTTATAAACCACAAAGCACACTAAAACTTCTATGTCAGTGCTGAATGCATAAATCTTACCTAGTGCGTGCATTCTCTGGACACAATGATTGCTGCAGGAATAACAAGTCAAAATATGTTTAGGGAAAAGAATTATATAACTATGGCTTGAATGAATGAAGGATAATCCATATACTTCAGGCCAATGTGTTTCTATTGCATTGGCGATATTTAGTATGCCAGGTAGCAGAAAACACATGGAAACTGACTTTAAACTACAAAATATGCCCCAAGTATAAGTGACTCCCCTATTGGATCACCTTATAGTTGCAAAACACCATGCTCGGCACCAGGGATAACAAAACTAAAAGTTAAGAAAGAGCACAGTAAAGTGCTTGGTAAACTAAAGCACTGCACAGCTAGCAATAGCTCCCTGTGCACAAATGAATGAGTACTAACTAACTCCTGTGTGTCAGGTATTGTGTTAGGTCCATAAAATACAGGATGAATTGTCTTGACTAACTCTGCCATGAAATAGAATGTTTCCATTCTATACTGCTTAATTTACAAGGTATGAGATCAGTTAATTTAATCAATCAAGACTTTAGTGATGAGGGCCAGCCAACACAAGAACATTTGCCCTATAAAACACTACAGAAGTGTAGGACATTCCATATTTCCTATAGAAATAAAACTGCTTACATAATAGGCACAGGCTCTGCAAAATTCTCATTGTCTTCTTGGCTTACACTGAGAAGAATGGGATAAATAGTTAACCAGCTGGGTGTGGTAGCATATGCTCTGACTTCAGGCAGCTGAAACAGCAGGACCATTTGAACCCAGACACTTGGCTAGCCTTGGAACACAGTGAGAGAAATCTTGGTAAACCAAGATGTTAAATGCCTGTTGAATGAATATACCAATATTGATTGCCTATATATGGTATATTCTTTTTTAAAACGAATTTATTTATATGTATACACTCTTCTGCCTGCACGCCAGAAGAGGGCGCCAGATCTCTTGGTAGATGGTTGTGAGCACCATGTGGTTGCTGGGAAGTAAACTCGACCTCTGGAAGAGCAACCAGTGCTCTTAACCTCTGAACTATCTCCCTAGCCCTCGGTATATTCTCTTTTATGGGCACTGAAGAGATACACAGACTTAAATTTATTTCATTTGTGCCCAAGGCTGAGAGTAATATGTATGTTGGCATTTTATGAACTTTGGGGTACCATATAAATGTAACAAATATTTACTTATTTGGTACCAATTTCCTGGCTTTTAGAATTCTGTCGACATTTGTTTGAATGTACTAAATAAAGCAAAGAAATTACTGTTGAACACTGAATATATGAGACAGTCATCAGTGGATGAATGCAAGATTGAATGGCAATCATTTATTACAAAACAATGCCCTTGCTAGGCATTGAGATGCAAAGACCAAGCAGCATCCTTAGTGTCCTCTATAACTAAAGAAATTATGTGCAAGGCTAATTTATAACCTGTAAGTTGCCATACATGCCCAGTAGTCAATAATTATTTGCATTTATCCCCAGACACTGGGAATAGAAAAATTCATTACCATTATTACTACCCACAACATCATTGCCCACAACAGAGATCTGTGTGGAGCTTTATGAAGTCTGCAGTTCTATAAAGCTAGGACCTAGCTGTTGGCTTTGTATGTGAATAGTGACAACTTTCTGGGTTTCCTCATGGCTAAAGCTTCTTCAGAATGCTTGTCACCTAATACTTGCATCTTACTGTGCTGCGTGCTGTGCAAACAAAGATTTGCTTTCTCTCACAAAGCACGCCCAGCATGTCTGAGAGCTAGGCCAGAACTGCTCTTGACTTCAATGATGAAATGTTTCTGCCATCAGTATGACTACCGATTAAGCAACCGTAAGAGCACTTTATCATCATCTGCTTTGGTCGCATAAATGAACTTTGTAAACAAATCTAAAGACAGCGGCGTCACCTCCCCAACCAACTGCGAACGAACTCTATCTATACCGAAGCATGTGGAAGACACTTGGACTCGTGGAATGCAGAACTTCTTTGTTTGACTCTTGGGTGTTTTAAAGACTAGAAAAATGCTGCTTAGCATGCATGACCACCATAAGGCAATCTAAAGTCATCTCTATGTCACAATGAGTCAGGGTGGGTGGAAGGGTGGATGGGTGGATGGGTGGGTGGATGGGTGGGTGGGGCGGGGCGGGTGAGGGGAGCTTTATGTCAAATAAAATATTTTGTTTTGAAA
>RF60001;xist;n2441.1/0-14102 
ATGTTTGCCAGTTTCCCGTGGATGTGAGCCTCCTCTGTGGTCTCTGTCCATCTACCGGGGTCTCTGGGAACATTTTTAGTTCCCTCACCACCATGCCTTATGGTGTATTTAAGAAAATATATCAAGATTCTATAATATTTTTGAAGATTTTATATGTTCTGGTAGGCTTTTCTTGACACGTCTTTCATATTTTGATATTTGTAATATTTTTGGACAATTTTTCATTTTTAATGACTATTTCCTTGTCAGTCATTTTAGTCGCCATCTCTGTTTTGTGGACTTTTGTGCACTTACCTTTCTTTTATTCCATCTCTGTTTTTGCCCATGGGGGCTACAGTTGAATGTCTGTCCTCCTTCCCTGCCCCTTCACTCCATGTCCAGTGGGGCTGTGGGAACTTACCTGCTTTTAATTCGTTTTGTTTTTTCCCTCTTCCTTCTCTTCTTTTTCTTCTTCTAAACTTGCCCATCTGGGCTGAGGATACCTGCTCCTTTTTTTTTTCCTTAGCCCATCGGGTAATGGATACCTGCTTTTTTACAAGAAAACGTATTTCTTGGTCCATCGGGACCTCGGATACCTGCTAGTTTAGTCTTTCCTTGCCCATCGGGGCCTTGGATACCTGCTTAATTTTTTTTTTCTCTTTTTGCCCACCGGGGCCGTGGATACCAGCTTCATTTTTTTCCTCGCCCATCGGGGCATTTGGTGGATGGATATAAGTTGGTTTTGTGAGTTATTATTGCACTACCTGGAATAGCCATACCTCTTTTCTTTCCTCTTGCTGCGCTGCTGATCGTTTGGTGGTGTGTGAGTGAAAATATGGCTTAGAAAAATGACTGCACTTAAGTTGAGTGGGTGTTAAGGGCGTGGAGAGCCCGTTTCCGCCATGTTACAGTTGCTGCGTGACATGAGCCAGTTATGGCAAGAATTCGGGGGTCAAGGTAGACAGTGGACTGGACAGAGGCAATCATGTGTGCTGCACCAGTTAAAGGCTTTATATGTGTGTGGGTTTGGACTTGATTTGTGGCTTTTTAAGACTCATGGTAACCGGAATCAGAAAATCAAGCTCTCGTGTTCATGTGTGGTGTTATGTGAAAGGAGCTTTATAAGACTTCAGGATAGGGCTTGAAATCGATGTTTCGATATTGCTGGGGCTCTGCCCAGATTCTAAGGGGTGCTTGTTAGGGTTTATCAAATGGTGTCTCGGCTGCTCTACCCAAGGCTCGACAACCCCACCTTTATTCTAACATGTAGCGTGGAAGTAGGGCATTTAGGTTATACAAGAGAAGATGGCGTCTCGAGCTCTTGCTGCAGTATAAGGTAGCTGGCTTTGTTTTTCACAGGCCAGTCTGGTGGCCAAAGTTAGCCTAGAGGACAATGTAGCACATGCTTTGGGGTGGCCAAGATGGCGATGTCACGTGATTGTCCCTTGAGGGTTTTTTTCTGATATATTCTTGGCGGGCTTAGTCTTGGCGGGCTTAATCTTGGCGGGCTTTGCTTAGCCACGCATGGCGGGCTTTGTCCTTGTCCAAGATGTACTTAGTGCATTAAGATGTGAGTGCTTGGTTTTACCTTGTGCCACTCGAAGCCCAGTTGGAAATTTGCCACTTAATCAGAAATGTGTACTACTTTGGAAGTATTGGTTGTCTCTTGACTTAACTAGTCAAAAATGGGCACTTCTACTTGGTGTAGAGGATTGAAGTAGACTGTGAAGACTCACTGTCCTACAAGGATTTGAGTTACCTTGGTACCTCTTATGCCATCGTTTTAAGTGACTACCCAGGTGTGAAGGCTCGTGCTTTTTAATTCTTTTTAATTTGAGGCGTTGAATGACCATCCGATCTGAGAGACTTGAGGGTGGAGGTTCTTGAGGTTGAGGTCGATGTGGATTGCACATTGAAGCCTCACCTATTAAAAAGAAAGAAGAGAATCAGCGATGAGGTCAGGTTAACGTATCTCTCCGAGGAGAGTAATTTATCTGCTTGCTCTCCTATTTGTCTAAATTGGTCTTTTGCAATGCTCTATATGGTGGTACAAGCTAAGCCTCACCGCATTTCTTTGTATTGGTTCAGTGGCCTAAAACTTGTCTACTCACTCCCTGGCCTTGGATTTAGTCCGCACTGCCGTATTTAGTCCACACTGCCGTCTTAAGCAGTTCTCCAGGCCTGCTGTGGGCTTAGTGCTGACACTGGCCAGAGTAAAGCCCTGGCCAGAGGTGGAATCCTGCCTCCTTCCACAGGCTCGTCTACCCCATGGCTAATGCTGGGGTTGAAATTTCATTTATGTGAAGGTTTTGGATGTCAATGAAGTTTGATAGTATGGTTTGCTAGTGCTTGAATCTAAAGCTGGAGTGATTATAAAAATGTATTTAGGAGCTTTACTGCTTGTAGAATTCAATTGAATCACCGTATGCTTTCACTCCAGAGTCCTTAGTGTTTTTAGCTTCTTTAAAATTCATTAACTTTTTTGGCAGATGATACTCAAGTCACTTAAATTTACGTTCTTTCAAACTATCTATTGAAGTACTGTTAAAAACTTTTAAGAGTCTTATGACACCGATATTGTTAATGGAAAGTTAATCTTGTGATTGGATATCAAAAGGAGTATTTGAAAACCTACTCTAGTCCAGGCTTTGCTTTTGTTGCCATTCTTGATACTACATTGACTAATGACTTGAGTGGTCTGGTGCCCTCTGTCGGACTTAGTATTGGGATATTAATGCCCACATATCAACTTTCTATGGCTCCTTGCCTTTGTAGCATCCAGTTTCTCCTTAGACATAAACAAACACTGCTGCCCTTGCCCCTGCCCCCAGCCCCTGCCCCTAGCCCCTGCCCCACCCAACCCCAGCCCTTCGCCCCCCCCAGCCCAACCCTTGCCCTGCCCATGCCCCAGCCCCAGCCCAGCCCCAGATTCTCTCAGCCCTAGCCCCAGGCTCTAACCCCAGGCCCTTCCTCCCTAGAGACATTCCAATCTTCACTGATTGAGGGCTAAAAATGCCTTGCCATTACTTGTCCTGACTACCCTCCATGCTGACTGCCGAGTCATGATTTTCACTTAATGCCACAGTCCTACTTGTCCATGGACTCTAGTATTATAACAAAGAACTCTTGTCCCTCATGTTAATCAAGAAACACCAATTGAACAAGAGTTTCATTTCAGAGAATTACCATCAAGGCATGATCTCCTAAGTCTCCTTTCTTTAAGAAAGGAAAAACCACTCTGTCATTGCTGCAGTAGCCACAGTCCCAATTTTCTGAGCAGTGCTCAGTAGTCTTTTCTCAGTCTTGAGTACTCTTTGCACTAATTCTTTTTTTTTTAATATTTTATTTATTTATTTATTATGTATACAGTGTTCTATCTGTGTGTATGCCTGCAGGCCAGAAGAGGGCACCAGACCGCATTACAGATGGTTGTGAGCCACCATGTGGTTGCTGGGAATTGAACTCAGGACCTTTGGAAGAGCAGGCAATGCTTTTAACCACTGAGCCATCTCTCCAGCCCCATGCACTAATTCTTATTGTCCATAATTTATTCATTTGGTTAGACTCTATCTAGTCCAGCCCCATTTGCATTCAGCAGAGGGGCAAATACAAGTCTGTTAACAGACAGTTATGGTGCTCGCTTTCAGTTCTCAAGGCCTTGGCTATTAAAGGGGGTTGGGCCACTATAACCTGGCATTGGTGCTATCACCCCAGGTTACAATTTTTAAGTTGATGATGGACATAAATTCATTTGTCCATGATACTGTATACTAGTCCCATCAGCTTCCCTATTTCAGCCGAAAACTTTGCATGGGAACATTGATATGGACGATCCTAATTAGAAACTGAACCATTTCTCAAGGTCCTTCCTTGTACAGCCTTGCTTTACGTTAAGAGGGTGCTGATTACCTAAAGCCTCTTATACAATTGTGCAAAACTGCAGTTGCTCAAGCCCCATCCCCTCACACCGTAATGGGTGACAATAGAGGGTGCCACCGATAAGGCCCTTTGTTCTGGTCTTTTGGCTGTGCTGGGGATCAAACTTAAAGTCTTGTGCACGCTGGTAAAGCACTCTGCCACGGAGCTACAGCACCACCTTGTGGCTGTTTAAGAGTAAGTCTCTTTACGGAGCCTGGGCTGACACTTAATTCAGTCCCTTCTCAGTCCCAGTTACTGGAACTACGGGCATTGTCACCGCTTTTGCCTGTTTTTATGTGCACAGCTGCATTTGTCCTTATTCCTGAGCATTGGATAAAGAAACCAAACTCAGTCGTTTATTTAGCAAGACCTTTGAACTCAGATTCAAACTGTTTTTGTTTAGAATTTCCAGGCTGATCAGGAACTTACTATATAGCCCAGGCTGGCCTTGAGCTCAGGATCAAGCCTTTATTTCACAAGTACTGGCATAACTGGCATCCACTGCCTGCCCTGCAGTCTCGCAGACTGTGAATGTGCATACTTCATTTAGCTATAGTAGTATGCTTTGGGTAATAACCTTAACAGCCCGTTTTATTGCAGCAAGATGTGCCTAGTACTTATGATCCTTAATACAGTAAACGTGCACAGTGTTAATTGCCTCATAGATATTATGTCCACAGTTGTGCCTTTTAGATCGCAACTCCTGTACATATCAAAGCAAAGAGGCTCACTAACACTATAGTCTCTTTCTTGAAACTATAGAAATGATTCCAATATTGTTAATGGTCCGTCATTTAATGGAACTATGCAGGGGCTGTTGCTGTAAAGCCTTTTTCTCAGCCTGCTAATGCACATAATGATAATTTCAGAAGGATCAGTTTTAGCCTCATTTTGCGGTACAGCAGTGGTGGTGACCTATAAGGTCCCATGTTGTGGCTTGCTAATAATGTCTGATTGCATTTGCTCTTTTCTGTTCGCTACAGAAGGACCTCACTGGCCACCCTTATGCATTTCCCTTTCACCAGGGAATGCACATTGCCAAAGATTCTCATGTTTGAACAGTCAAAGTGTAAAACTATGATGGCCACAACCATGTACCTTGAGTACAACTGCGCATGACTCCTTCCATTTGAATAAGATCCTACTCTCAGACCCTTTTGCAGTACAGCAAGGGTCACTAATCTCTTGGCTTCTCCGTCTTTCTAGACACTGAGTAAGGATCTCTCCTCTCTTTTCCACTGCCTTTGATTTCCAGCAGTGACCATTACTTTAAGGTCTTAATATTTGTGGAAAGGATGTGGTTTTAATTAACCACACTGTGCCCCTTGAACATTAATGTACACAAAAGGGACATGACTCATTCATTTTAATAAGAATATTTGGCCAGTTAATGTGCAAAATTGCACTTATCCACGACCTTATTACTTTGAGGACCATTGTGTCTCTTTTGCACTATTGCAAGGGATACTAGTTTCCAAGGTCCCTGCTAGTGGACCATTAAAATACAGTGGAAATTTTCCTTTGTCAATAGACAAAGTCATATTCTTTCACCTTTCATTTGCAGTACGGCAGGGGTATGCTGATCAACCAAGGCTGCCTTCTTTTGGACTGTCAGTATGTATTATATGTTGTATGTATGTATATGCGTTTCCTCCTGCTCTGTGCACTAGAAAAGGATCCCACCCGCTCCTTATTACTTTTAGGAGGAAGTGGAAAGTTCACATGCACAGTGGCTAAGCACTTCTTGTATCAGAAACCCTATACCCTCTTCCTCTGCTCTAAAGCAGAAAGAGGTTTTCCCACTGTGCCTTTCATTTGGACTTCAGTGTGCATTAACGCAATTGTCCATCCTTACTTTTGGAGTAGGATTTTACATCCTTGTACTCCCTTTGACATCAGAGGCATATTAACTATTTTTTGAGCACTTCTCTTATGTATATTAATATGTACGCTTACACCTACGGACCTGTGTAGCGCAAAAAGGTTCCTAAGTTTCTGCCTTTTGACTGGGGCTGCTGAGGAGTGATAACTGCTTATAACCTCAGCATCTGGATGACCGATTGCTGTGCAACCATGTCAAGAGTACCAATTATTAGTTGGACCTCCGTACTCTCTTTACATACCATTAAAGAGTACTGACCAACTGAGCCCCTGAGTTATTAATAAGTGTGTGTATTTGCAATTACGAATGCCTAGAATACTATGTTCTCATACCCCCGTTTGCATTACCGCAGGGGCTGCTGATCCATCTAAAACATCTGGGACTGTTAATGAGCACAGTGGTTATGACCAACGGCTTATTTGGGGACTATTAACAGGCACAATGGCAGCTCTTGATGGTTTATTTTCTACTCTGACATGTTGAGCAAATCCCTTCCTCTAGTTTCCCCCTGGCATAATAAAGTAAAATACTGCAGTATGCCTATGTTTTGTACACCCAACAGTGGCCCATCTTTCCATCCCTTTTGCATTGCTCCAGTACACAAAACGCCAAATAGCCACGATCTCATACTTTTATGCAGTCTTCCCTCTGCCCAGCCACTAGTTTGTCCATGGAAGACTCTTATGGACTACTAATTCTTACAATCCAATGTTGAAGACCTTGGCACCCTTTTCCCAGTTCCATCACCCTGTCCCGTCTGCCTCTTTGCTGGGCCCTTCTCTTGACTTAAAGTCAATTCCAGACGTCATCAGCTTACCTGCTGCACATGGCTGCAGTGTTTCAGTTGCCCTCTGCTTGGTCCTCCCTGTTGAATGGAAACACCTCCACCGCACTACACTGTCAATTGCCTGTGTGTCATTAATGAACACAGCACCGATGGACAGTCCCACTTTTCAGCCCATGTGTCCCAGAGCTCCCTGCAACTTTGATGCATTTGTACATGTAAAATTTCAAAAGCGGGCCAAAGCTAGGTGGATGAAGCAACGCTCTTCAGCCTCATTTTTTAATTACTCCAATTCCAATTGCTGGCATATTCTAGGGCCAGGAATCATTCCTGCCCACCTTTATTAATCTTTATTGTGTAAAAAAATATTTCAGGCAACTTGCTCAGGGAGCTGGATTGCCACCTTTTATTTGGGGCTTTCCTTATACAGTATCAACTGAAAACTGTCTCCCAAAGAAGGAGGATGAGCTAGTACTTTCTTTACACCCTTCCTCCAGGAGCTGACCGCCTGCTTAACAAACTCAACTTGTTTCTCTTGGTATATTGCTACGTACAGTGCCAACTGCCAGAAAAGTTATTGATAGTTTATGCCTTTAAGAAAGGCCTCTGGCTTGCCAGGTGGAATTGATTATGTGATCATTAGCTTTTCTGAAGTAAAAATATCTTGCTTCTACTATATATCTGATGACCAAGCAGTGTCTCTCATTTTACTGAGGGTGGCGAGTCTGTGGAGAAACCACTGTAACTGTTATTCTAATACCGTCAAAGTGGTTGTAGAATGGCCTGCTTAAGGCCAGGATGTATGTTTGGTCTGTACTACCAGTTTAAATACAAAAGTCAATCTTTGTGTGGCCTTTAGTATCCTTATCTTTAAGGAAAATGACCAAACATTTTAATATTTAAATTTGGCCTGACATTGAACGCCAGCCCCTACTGATGGCTGCGAAAGGGTTAAGTGAGAGGACATGTCAAGTTGTCTTTGAGTAGGCCACCATGTGATTAATTCATTCTATCTGCCATTAAATTTGGGCAATGATTTGAAGTAGCTTGAAAAAAAAAACCCACCCTAAAATGGGAACTTAAATAATATATATATATCCAGATCTAATCATTCTTGAGAGTACACTTCAAAGAGAGATCCGCCTATTAAGAAAATATCTGTCTCTATTGGCGCCGAGTATTTAAGCTTTCTGGTTTTCGTTCTTTAATTATTGTGCATAAATGAGTGTGTGTGTGTGTGTGTGTGTGTGTGTGTGTGTGTGCATGTTTGCATGTGCACTTGAGTATCTGTACTCGTGCATTTGCATTGGTGACCAGAGAGCAATGGGAACTGGTTCTACCTTGTGGGTCCCTGGAGATAAAAACTCAGATCGTCAGGTTTGGCAGCAAGTGCCTTCACTCTCTGAGCCATCTTGCCAGCCCATGTGACATTGCTGATGAAACCACAGTTCTTCAAAGTTTCTGAAAAAAAAAAAACAATATTTTTCTGAGAAGGATGTCAAGAAATCGACCCAGTTCAGGATACAGGTTGAGCTTCAGCCCTTCAGATGGCTACAGAAGACTCTGGAATATGGTATGAATTTGGAGTTGGTTTTGTGCCTCAATTGAAGAAGATGGCCTGGTTTTAGAAGAATGGATTCTAGACAGCATCCAAAGGGATAATTCCGGCAGACGTCAAGGACTGCCAGCAGCTGATACAGGCTTCATTCAAATCCAGCAGCGCTCTCCTTTCGAGACTCTGGACACGCTCTAGCTAATCTGAGCAAAAAACATTCAGGCCACATGAAGAAAAGGATCTTTCCCCAGAAGTATGGACTTGTTGCCTTGCGGTGCTGGCGACCTATTCCCTTTGACGACCCCTAGGTGGAGATGGGGCATGAGGGTCCTCCAGGGGAATAGCTCACCAGCACTGGGCAACAGTCCTAGCCGGGAGATTTGGGGGAGACACTTCGCTGAACCCAGCAAGGAAGATAAAGAGTCAAAGACAGCCACCCAACATCAAGATAGGAGAAAAGCTGCCACAGCCCTGGCACTTCTCAAAGCCACCCTGGAAGCTCTGTAGGAGAACTTAACCAGCTGTTTCCGCACTGCAAGATTCACTGTGCTTCCATTCAATAGACCAAATCGTCATCCTTACCAAAGCTGGGCCTTCATCAGGATCGCGAAATGGGAACACATGAAAGGAAGCCAGCTTTATAACCCAAGGACCAACAACATGCCTGCATCTTAAAGCAACAGAATGAATGTGTACTGTGTTGGGTGTCTATTTCTTAATTGTTTTATACATCTATTTCTTCCTTCCTTTGTGTGTCTCATTCTTCGGTGTATTCGTTTCTTCCCTTGATTTGTGTGTCTTTTTTCCTAGCTTTGTCTTTCTTTCTTGCTCTTTTTCTTTGATGTATTCATTGATGTGTCTATTTCTTCCTCGCCTTGTATGTCTTTCTTTCTTCTTTGCCTTGTGTGTCTTTCTTTCTTTCTTTCTTTCTTTCTTTCTTTCTTTCTTTCTTTCTTCCTTTCTTCCTTTCTTCCTTTCTTGCCTTGTGTGTTTTTCTCCCTTTGTATGTCTTTCTTCCTCACCTTGTATGTCTTTCTTCCTCTCCTTGTATGTCATTCTTTCTTGCCGTGTATGTTTTTCTCCCTTGCTTTGTTGTATGTCTTTCTTCCTTGCTTTGTTGTATGTCTTTCTTCCTCGCCTTGTATGTCTTTCTTCCTCTCCTTGTATGTCTTTCTTCCTTGCTTTGTTGTATGTCTTTCTTCCTCGTATGTTTTTCTTCCTTGCCTTGCATGTCTTTTTCTTGCCTTGTATGTCTTTCTCCGTCACTTTGTATGTCTTTCTTCCTTGCTTTGGATGCCTATGTCAAGTGTCTTTTACTCCTTCTCTGTGTACAGTCTATCTTACCTATTGCTGTGTTTCTCTGCTAATTTCTTCCTAGCAGAGCTTTGTGCTTTGTCTTATTTTCTCCTCTCCTCTCTGTGATTTGTGCCTTGTCTTGGTTAGATGTGGCTCTGATTTTTCTATCTGGTTGCTGTTTTTCTTAACCCTTCTTTTACTCTTTCTGCCTTTTACGACTCTCCTTTGGGTCACACGTTGCATGCAATCCTCTCCTTTCCTTGTGTTCACCTCACTTGCTTTTTTCTGTGTGATCTGCTTGTCAGTCCTTTGACTCAAGATTCATATTTTCCTTTCTGCTGTTTCTATCCTTAGCACATGAGTCTCTTTACTACATCTCCTTTTTCCTTCTTTGTAGCTGTGTCTCTGCTATTTGTGATTTCTGATCTCAGCATTACTCTAGTGTTTGTTTCTTTATTTCCCTTTCTACTTTCTCCCCTTACTACTCACTTTGAGAATGTCAGTCTCTTTACGAGTTTGTGTCTCCCTCTTCCTCTAATCCTCTCTTGGATATTTCTCTGTGTGTGTGTGTGTGTGTGTGTGTGTGTGTGTGTGTGTGTGTGTGACAGAGGGTCTTGCTAGCCTGCGGAATATCACCAGTGGAGCTGTTCTTCACGCCCTGCGGAATAATCTAAGAGAAAATTCAGCGCTTTGGTGAGGACTGAAGTAGACCTGAAAGGAACATGTAAAGACCCAAAGTGGAAGACAGACTTAAGGACCAAGATACACAGAAGTCCTGTCTGAGCTGGCTGGAAAGTTTGAGTCTCAGGTTGGATGGACAGAATGCTGACAACCCATAGAAGAGGGGCTGTTTCTACAGGACCCATGTGAAGTCGACGAACTGAGACCTGCATCTGAGCTAAGTCTAAACCTAAGATCTAAGGACTCAAGCATATATGGACTAGAAGTTGGACGGCTGTGGCCTAAAACTCTGGGGGGGGGGTTAAAACCCCAAGACTAAGGGAAATCTGAAGATGAGACCCTCCCAATTTTTATACTGCCCCCCCCCCACGGACGTTTTCAGTACTCGCTTCTCAGATTTCCATTCATGCCAGTTTTACTTGATGTACTTTTCAAAAATGCCATTTACCATAAAGGAACAAGCTTTTAGGTTGACAACATTGTGCAGGGGTTGATCTTTAGTCTGTTTTAAATCTGATTTTCCATTTCTCTTCATGTCTGCTCCCTTGCGAGAGAGAGAACAAAATCCAGCCAGTGTTATCTAGTGTGACTTTTGATATTCCCCTAGCAGCCGTACAGATACTGTACTTCAATCCACCCTAACTCTGCAGCCTTAGGCTATGAGAAAGGAAAGCATCAGACTGTTAGGGGCAAACAGTAGCAGGCTATCTAGAGAAAATGTGAAGATATGTTCCAGACCAATGAGAAGAATTAGACGAGCAATATGCAAATGTGCCAACCTGAGAAGCACCAGCCAACATCAGCGTCCTTCTTTGGGCTTAGGTGAGCAGGGGATGGAATTTCTAATAATGATAACAGTGATTAGATTTGGGACAGACCGAGGTCTGAACTAACTCCCTGTTCATTGTAGTGGCCAAGGAATTTTGGTGTATTCACTAAATCCTGGGTTTAACACCCACCTTTAGGATTAATGATGAAAGAATTTAGGACTATTTAACAGGCTTCATGCTTCTTCCCTTTAAGAGGGAACTTGACTTTAATGACTGATAACAACACAGGAGAAAAAAGTGACATGCTCATAGCACATGGGCAACCACACATAGTTAACATTTGAAAATGCAATTTGAGTTTTTCCTAGAAGGAGCCAGACTGTAAATACCCGAGGCTTTGTGGGCCATTGGTCTTAGTTGCTCATTCTTTAAAAAGAAAAGAAACCTTTTCAGAAGGTAAAAATCCCTCACTGGCCCATTGCTTTGGACTTGACCAAGCCCTGATCTAAATACCAGGGACTATGTCTGAATAACACAACTTATGCTTATCTTTGCGCTGAGCACTAAGGATGTGCTGCTTAATTGTGGTCACTTCCAGGTAACATGAAGACATAGAAAGATGTTTTATAAACCACAAAGCACACTAAAACTTCTATGTCAGTGCTGAATGCATGAATCTTACCTAGTGCGTGCATTCTCTGGACACAATGATTGCTGCAGGAATAACAAGTCAAAATATGTTTAGGGAAAAGAATTATATAACTGTGGCTTGAATGAATGAAGGATAATCCATATACTTCAGGCCAATGTGTTTCTATTGCATTGGTGATATTTAGTATGCCAGGTAGCAGAAAACACATGGAAACTGACTTTAAACTACAAAATATGCCCCAAGTATAAGTGACTCCCCTATTGGGATCACCTTATAAGTTGCAAAACACCATGCTCGGCACCAGGGATAACAAAACTAAAAGTTAAGAAAGAGCACAGTAAAGTGCTTGGTAAACTAAAGCACTGCACAGCTAGCAATAGCTCCCTGTGCACAAATGAATGAGTACTAACTAACTCCTGTGTGTCAGGTATTGTGTTAGGTCCATAAAATACAGGATGAATTGTCTTGACTAACTCTGCCATGAAATAGAATGTTTCCATTCTATACTGCTTAATTTACAAGGTATGAGACAGTTAATTTAATCAATCAAGACTTTAGTGATGAGGGCCAGCCAACACAAGAACATTTGCCCTATAAAACACTACAGAAGTGTAGGACATTCCATATTTCCTATAGAAATAAAACTGCTTACATAATAGGCACAGGCTCTGCAAAATTCTCATTGTCTTCTAGGCTTACACTGAGAAGAATGGGATAAATAGTTAACCAGCTGGGTGTGGTAGCATATGCTCTGACTTCAGGCAGCTGAAACAGCAGGACCATTTGAACCCAGATACTTGCTAGCCTTGGAACACAGTGAGAGAAATCTGTAAACCAAGATGTTAAATGCCTGTTGAATGAATATACCAATATTGATTGCCTATATATGGTATATTCTTTTTTTTTTTTTAAAGTTGCTTTTTTTTTTTTTTTTTAGATTTATTTATTATGTATACAACACTCTGCCTCCATGCATGCCCACACGCCAGAGGAGGGTGCCGTTTCTCAGTACAGATGGTTGTGAGCCACCATGTGGTTGCCGGGAATTGAACTCAGGACCTCTGGAAGAGCAGCCAGTGCTCTTAACCTCTGAGCCATCTCTCCAGCCCCTGGTATATTCTTTTTTAAAATGATTTATTTATATGTATAGTCTTCTGCCTGCACGCCAGAAGAGGGCGCCAGATCTCTTGGTAGATGGTTGTGAGCCACCATGTGGTTGCTGGGAAGTAAACTCGACCTCTGGAAGAGCAACCAGTGCTCTTAACCTCTGAACTATCTCCCTAGCCCTCGGTATATTCTCTTTTATGGGCACTGAAGAGATACACAGACTTAAATTTATTTCATTTGTGCCCAAGGCTGAGAGTAATATGTATGTTGGCATTTTATGAACTTTGGGGTACCATATAAATGTAACAAATATTACCTTATTTGGTACCAATTTCCTGGCTTTTAGAATTCTGTCACGTTTGTTTGAATGTACAAATAAAGCAAAGAAATTACTGTTGAACACTGAATATATGAGACAGTCATCAGTGGATGAATGCAAGATTGAATGGCAATCATTTATTACAAAACAATGCCCTTGCTAGGCATTGAGATGCAAAGACCAAGCAGCATCCTTAGTGTCCTCTATAACTAAAGAAATTATGTGCAAGGCTAATTTATAACTTGTAAGTTGCCGCCGGGCGTGGTGGCGCACGCTTTAATCCCAGCACTTGGGAGGCAGAGGCAGGCAGATCTCTGTGAGTTCGAGACCAGCCTGGTCTACAAGAGCTAGTTCCAGGACCAGCACCAAAGCTACAGAGAAACCCTGTCTCAAAACAAAAAAAAAAAAAACAAAAAAACTTGTAAGTTGCCATACATGCCCAGTAGTCAATAATTATTTGCATTTATCCCCAGACACTGGAATAGAAAAATTCATTACCATTATTACTACCCACAACATCATTGCCCACAACAGAGATCTGTGTGGAGCTTTATGAAGTCTGCAGTTCTATAAAGCTAGGACCTAGCTGTTGGCTTTGTATGTGAATAGTGACAACTTTCTGGGTTTCCTCATGGCTAAAGCTTCTTCAGAATGCTTGTCACCTAATACTTGCATCTTACAGTGCCGCGTGCTGTGCAAACAAAGATTTGCTTTCTCTCACAAAGCACGCCCAGCATGTCTGAGAGCTAGGCCAGAACTGCTCTTGACTTCAATGATGAAATGTTTCTGCCATGACTATGACTACCGATTAAGCAACCGTAAGAGCACTTTATCATCATCTGCTTTGGTCGCATAAATGAACTTTGTAAACAAATCTAAAGACAGCGGCGTCACCTCCCCAACCAACTGCGAACGAACTCTATACCGAAGCATGTGGAAGACACTTTGGACTCGTGGAATGCAGAACTTCTTTGTTTGACTCTTGGGTGTTTTAAAGACTAGAAAAATGCTGCTTAGCATGCATGACCACCATAAGGCAATCTAAAGTCATCTCTATGTCACAATGAGTCAGGGTGGGTGGATGGATGGGTGGGTGGGTGGGTGGGTGGGCGGGCGGGTGAGGGGAGCTTTATGTCAAATAAAATGTTTTGTTTTGAAA
>RF60001;xist;n2442.1/0-13362 
GCAGCCATGTTTGCCAGTTTCCCGTGGATGTGAGCCTCCTCTGTGGTCTCTGTCCATCTATCGGGGTCTCTGGGAACATTTTTAGTTCCCTCACCACCATGCCTTATGGTGTAATTAAGAAAATATATCAAGATTCTATAATATTTTTGAAGATTTTATATGTTCTGGTAGGCTTTTCTTGACACGTCTTTCATATTTTGATATTTGTAATATTTTTGGACAATTTTTCATTTTTAATGACTATTTCCTTGTCAGTCATTTTAGTCGCCATCTCTGTTTTGTGGACTTTTGTGCACTTACCTTTCTTTTATTCCATCTCTGTTTTTGCCCATGGGGGCTACAGTTGAATGTCTGTCCTCCTTCCCTGCCCCTTCACTCCATGTCCAGTGGGGCTGTGGAAACGTACCTGCTTTTAATTCGTTTTGTTTTTTCCCTCTTCCTTCTCTTCTTTTTCTTCTTCTAAACTTGCCCATCTGGGCTGAGGATACCTGCTCCTTTTTTTTTTTTTCCTTAGCCCATCGGGTAATGGATACCTGCTTTTTTACAAGAAAACGTATTTCTTGGTCCATCGGGACCTCGGATACCTGCTAGTTTAGTCTTTCCTTGCCCATCGGGGCCTTGGATACCTGCTTAATTTTTTTTTTTTCTCTTTTTGCCCACCGGGGCCGTGGATACCTGCTTCATTTTTTTCCTCGCCCATCGGGGCATTTGGTGGATGGATATAAGTTGGTTTTGTGAGTTATTATTGTACTACCTGGAATAGCCATACCTCTTTTCTTTCCTCTTGCTGTGCTGCTGATCGTTTGGTGGTGTGTGAGTGAAACTATGGCTTAGAAAAATGACTGCACTTAAGCTGAGTGGGTGTTAAGGGCGTGGAGAGCCCGTTTCCGCCATGTTACAGTTGCTGCGTGACATGAGCCAGTTATGGCAAGAATTAGGGGGTCGAGGTAGACAGTGGACTGGACAGAGGCAATCATGTGTGCTGCACCAGCTAAAGGCTTTATATGTGTGTGGGTTTGGACTTGATTTGTGGCTTTTTAAGACTCATGGTAACTGGAATCAGAAAATCAAGCTCTCGTGTTCATGTGTGGTGTTATGTGAAAGGAGCTTTATAAGACTTCAGGATAGGGCTTGAAATCGATGTTTCGATATTGCTGGGTGCTCTGCCCAGATTCTAAGGGGTGCTTGTTAGGGTTTATCAAATGGTGCCTCGGCTGCTCTACCCAAGGCTCGACAACCCCACCTTTATTCTAACATGTAATGTGGAAGTAGGGCATTTAGGTTATACAAGAGAAGATGGCGTCTCGAGCTCTTGCTGCAGTATAAGGAAGCTGGCTTTGTTTTTCACAGGCCAGTCTGGTGGCCAAAGTTAGCCTAGAGGACAATGTAGCACATGCTTTGGGGTGGCCAAGATGGCGATGTCACGTGATTGTCCCTTGAGGGTTTTTTTCTGATATATTCTTGGCGGGCTTAGTCTTGGCGGGCTTAGTCTTGGCGGGCTTAATCTTGGCGGGCTTTGCTTAGCCACACATGGCGGGCTTTGTCCTTGTCCAAGATGTACTTAGTGCATTAAGATGTGAGTGCTTGGTTTTACCTTGTGCCACTCGAAGCCCAGTTGGAAATTTGCCACTTAATCAGAAATGTGTACTACTTTGGAAGTATTGGTTGCCTCTTGACTTAACTAGTCAAAAATGGGCACTTCTACTTGGTGTAGAGGATTGAAGTAGACTGTGAAGACTCACTGTCCTACAAGGATTTGAGTTACCTTGGTACCTCTTATGCCATCGTTTTAAGTGACTACCCAGGTGTGAAGGCTCGTGCTTTTTAATTCTTTTTAATTTGAGGTGTTGAATGACGATCCGATCTGAGAGACTTGAGGGTGGAGGTTCTTGAGGTTGAGGTTGATGTGGATTGCACATTGAAGCCTCACCTATTAAAAAGAAAGAAGAGAATCAGCGATGAGGTCAGGTTAACGTATCTCTCCGAAGAGAGTAATTTATCTGCTTGCTCTCCTATTTGTCTAAATTGGTCTTTTGCAGTGCTCTATATGGTGGTACAAGCTAAGCCTCACCGCATTTCTTTGTATTGGTTCAGTGGCCTAAAACTTGTCTACTCACTCCCTGGCCTTGGATTTAGTCCGCACTGCCGTATTTAGTCCACACTGCTGTCTTAAGCAGTTCTCCAGGCCTGCTGTGGGCTTAGTGCTGACACTGGCCAGAATAAAGCCTTGGCCAGAGGTGGAATCCTGCCTCCTTCCACAGGCTCGTCTACCCCTTGGCTAATGCTGGGGTTGAAATTTCATTTATGTGAAGGTTTTGGATGTCAGTGAAGTTTGATAGTGTGGTTTGCTAGTGCTTGAATCTAAAGCTGGAGTGATTATAAAAATGTATTTAGGAGCTTTACTGCTTGTAGAATTAATTTGAATCACCGTATGCTTTCACTCCAGAGTCCTTAGTGTTTTTAGCTTCTTTAAAATTCATTAACTTTTTTGGCAGATGATACTCAAGTCACTTAAATTTACGTTCTTTCAAACTATCTATTGAAGTACTGTTAAAAACTTTTAAGAGTCTTATGACACCGATATTGTTAATGGAAAGTTAATCTTGTGATTGGATATCAAAAGGAGTATTTGAAAATCTACTCTAGTCCAGGCTTTGCTTTTGTTGCCATTCTTGATACTACATTGACTAATGACTTGAGTGGTCTGGTGCCCTCTGTCGGACTTAGTATTGGGATATTAATGCCCACATATCAACTTTCTATGGCTCCTTGCCTTTGTAGCATCCAGTTTCTCCTTAGACATAACCAAACACTGCTGCCCTTGCCCCTGCCCCCAGCCCCTGCCCCTAGCCCCTGCCCCACCCAACCCCAGCCCTTCGCCCCCCCCCCAGCCCAACCCTTGCCCTGCCCACGCCCCAGCCCCAGCCCAGCCCCAGATTCTCTCAGCCCTAGCCCCAGGCTCTAACCCCAGGCCCTTCCTCCCTAGAGACATTCCAATCTTCACTGATTGAGGGCTAAAAATGCCTTGCCCATTACTTGTCCTGACTACCCTCCACGCTGACTGCCGAGTCATGATTTTCACTTAATGCCACAGTCCTACTTGTCCATGGACTCTAGTATTATAACAAAGAACTCTTGTCCCTCATGTTAATCAAGAAACACCAACTGAACAAGAGTTTCATTTCAGAGAATTACCATCAAGGCGTGATCTCCTAAGTCTCCTTTCTTTAAGAAAGGAAAAACCATTCTGTCATTGCTGCAGTAGCCACAGTCCCAATTTTCTGAGCAGTGCTCAGTAGTCTTTTCTCAGTCTTGAGTACTCTTTGCACTAATTCTTATTGTCCATAATTTATTCATTTGGTTAGACTCTATCTAGTCCAGCCCCATTTGCATTCAGCAGAGGGGCAAATACAAGTCTGTTAACAGACAGTTATGGTGCTCGCTTTCAGTTCTCAAGGCCTTGGCTATTAAAGGGGGGGCCACTATAACCTGGCATTGGTGCTATCACCCCAGGTTACAATTTTTAAGTTGATGATGGACATATATTCATTTGTCCATGATACTGTATACTAGTCCCATCAGCTTCCCTATTTCAGCCTAAAACTTTGCATGGGAACATTGATATTGACGATCCTAATTAGAAACTGAACCATTTCTCAAGGTCCTTCCTTGTACAGCCTTGCTTTATGTTAAGAGGGTGCTGATTACCTAAAGCCTCTTATACAATTGTGCAAAACTGCAGTTGCTCAAGCCCCATCCCCTCACACCGTAATGGGTGACAATAGAGGGTGCCACCGATAAGGCCCTTTGTTCTGGTCTTTTGGCTGTGCTGAGGATCAAACTTAAAGTCTTGTGCACGCTGGTAAAGCACTCTGCCACGGAGCTACAGCACCACCTTGTGGCTGTTTAAGAGTAAGTCTTTACGGAGCCTGGGCTGACACTTAATTCAGTTCCTTCTCAGTCCCTGTTACTGGAACTACGGGCATTGTCACCGCTTCTGCCTGTTTTTATGTGCACAGCTGCATTTGTCCTTATTCCTGAGCATTGGATAAAGAAACCAAACTCAGTCGTTTATTTAGCAAGACCTTTGAACTCAGATTCAAACTGTTTTTGTTTAGAATTTCCAGGCTGATCAGGAACTTACTATATAGCCCAGGCTGGCCTTGAGCTCAGGATCAAGCCTTTATTTCACAAGTACTGGCATAACTGGCATCCACTGCAATGCCCTGCAGTCTCGCAGACTGTGAATGTGCATACTTCATTTAGCTATGGTAGTATGCTTTGGGTAATAACCTTAACAGCCCGTTTTATTGCAGCAAGAGGTGCCTAGTACTTATGATCCTTAATACAGTAAACGTGCACAGTGTTAATTGCCTCATAGATATTATGTCCACAGTTGTGCCTTTTAGATCGCAACTCCTGTACATATCAAAGCAAAGAGGCTCACTAACACTATAGTCTCTTTCTTGAAACTATAGAAATGATTCCAATATTGTTAATGGTCCGTCATTTAATGGAACTATGCAGGGGCTGTTGCTGTAAAGCCTTTCTCTCAGCCTGCTAATGCACATAATGATAATTTCAGAAGGATCAGTTTTAGCCTCATTTTGCGGTACAGCAGTGGTGGTGACCTATAAGGTCCCATGTTGTGGCTTGCTAATAATGTCTGATTGCATTTGCTCTTTTCTGTTCGCTACAGAAGGACCTCACTGGCCACCCTTATGCATTTCCCTTTCACCAGGGAATGCACATTGCCAAAGATTCTCATGTTTGAACAGTCAAAGTGTAAAACTATGATGGCCACAATCATGTACCTTGAGTACAACTGCGCATGACTCCTTCCATTTGAATAAGATCCTACTCTCAGACCCTTTTGCAGTACAGCGAGGGTCACTAATCTCTTGGCTTCTCCGTCTTCCTAGACACTGAGTAAAGATCTCTCCTCTCTTTTCCACTGCCTTTGATTTCCAGCAGTGACCATTACTTTAAGGTCTTAATATTTGTGGAAAGGATGTGGTTTTAATTAACCACACTGTGTCCCTTGAACATTAATGTACACAAAAGGGACATGATTCATTCATTTTAATAAGAATATTTGGCCAGTTAATGTGCAAAATTGCACTTATCCACGACCTTATTACTTTGAGGACCATTGTGTCTCTTTTGCACTATTGCAAGGGATACTAGTTTCCAAGGTCCCTGCTAGTGGACCATTAAAATACAGTGGAAATTTTCCTTTGTCAGTAGACAAAGTCATATTCTTTCACCTTTCATTTGCAGTACGGCAGGGGTATGCTGATCAACCAAGGCTGCCTTCTTTTGGACTGTCAGTATGTATTATATGTTGTATGTATGTATATGCGTTTCCTCCTGCTCTGTGCACTAGAAAAGGATCCCACCCGCTCCTTATTACTTTTAGGAGGAAGTGGAAAGTTCACGGTAAGCACTTCTTGTATCAGAAACCCTATACCCTCTTCCTCTGCTCTAAAGCAGAAAGAGGTTTTCCCACTGTGCCTTTCATTTGGACTTCAGTGTGCATTAACGCAGTTGTCCATCCTTACCTTTGGAGTAGGATTTTACATCCTTGTACTCCCTTTGACATCAGAGGCATATTAACTATTTTTTGAGCACTTCTCTCTTATGTATATTAATATGTACGCTTACACCTACGGACCTGTGTAGCGCAAAAAGGTTCCTAAGTTTCTGCCTTTTGACTGGGGCTGCTGAGGAGTGATAACTGCTTATAACCTCAGCATCTGGATGACCGATTGCTGTGCAACCATGTCAAGAGTACCAGTTATTAGTTGGACCTCCGTACTCTCTTTACATACCATTAAAGAGTACTGACCAACTGAGCCCCTGAGTTATTAATAAGTGTGCGTATTTGCAATTACGAATGCCTAGAATACTATGTTCTCATACCCCCTTTGCATTACCGCAGGGGCTGCTGATCCATCTAAAACATCTGGGACTGTTAATGAGCACAGTAGTTATGACCAACGGCTTATTTGGGGACTATTAACAGGCACAATGGCAGCTCTTGATGGTTTATTTTCTACTCTGACATGTTGAGCAAATCCCTTCCTCTAGTTTCCCCCTGGCATAATAAAGTAAAATACTGCAGTATGCCTATGTTTTGTACACCCAACAGTGGCCCATCTTTCCATCCCTTTTGCGTTGCTCCAGTACACAAAACCCCAAATAGCCACGATCTCATCCTTTTATGCAGTCTTCCCTCTGCCTGGCCACTAGTTTGTCCATGGAAGACTCTTATGGACTACTAATTCTTACAATCCAATGTTGAAGACCTTGGCACCCTTTTCCCAGCTCCATCACCCTGTCCCGTCTGCCTCTTTGCTGGGCCCTTCTCTTGACTTAAAGTCAACAATTCCAGACGTCATCAGCTTACCTGCTGCACATGGCTGCAGTGTTTCAGTTGCCCTCTGCTCGGTCCTCCCTGTTGAATGGAAACACCTCCACCGCACTACACTGTCAATTGCCTGTGTGTCATTAATGAACACAGCACCGATGGACAGTCCCACTTTGCAGCCCATGTGTCCCAGAGCTCCCTGCAACTTTGATGCATTTGTACATGTAAAATTTCAAAAGCGGGCCAAAGCTAGGTGGATGAAGCATCGCTCTTCAGCCTCATTTTTTAATTACTCCAATTCCAATTGCTGGCATATTCTAGGGCCAGGAATCATTCCTGCCCACCTTTATTAATGCTTTATTGTGCAAAAAAAATATTTCAGGCAACTTGCTCAGGGAGCTGGATTGCCACCTTTTATTTGAGGCTTTCCTTATACAGTATCAACTGAAAACTGTCTCCCAAAGAAGGAGGATGAGCTAGTACTTTCTTTACACCCTTCCTCCAGGAGCTGACCGCCTGCTTAACAAACTCAACTTGTTTCTCTTGGTATATTGCTACGTACAGTGCCAACTGCCAGAAAAGTTATTGATAGTTTATGCCTTTAAGAAAGGCCTCTGGCTTGCCAGGTGGAATTGATTATGTGATCATTAGCTTTTCTGAAGTAAAAATATCTTGCTTCTACTATATATCTGATGACCAAGTAGTGTCTCTCATTTTACTGAGGGTGGCGAGTCTGTGGAGAAACCACTGTAACTGTTATTCTAATACCGTCAAAGTGGTTGTAGAATGGCCTGCTTAAGGCCACGATGTATGTTTGGTCTGTACTACCAGTTTAAATACAAAAGTCAATCTTTGTGTGGCCTTCAGTATCCTTATCTTTAAGGAAAATGACCAAACATTTTAATATTTAAATTTGGCCTGACATTGAACGCCAGCCCCTACTGATGGGCTACGAAAGGATTAAGTGAGAGGACATGTCAAGTTGTCTTTGAGTAGGCCACCATGTGATTAATTCATTCTATCTGCCATTAAATTTGGGCAATGATTTGAAGTAGCTTGAAAAAAAAAACCCACCCTAAAGTGGGAACTTAAATAATATATATATATATCCAGATCTAATCATTCTTGAGAGTACACTTCAAAGAGAGATTCGCCTATTAAGAAAATATCTGTCTCTATTGGCGCCGAGTATTTAAGCTTTCTGGTTTTCGTTCTTTAATTATTGTGCATAAATGAGTGTGTATGTGTGTGTGTGTGTGTGTGCATGTTTGCATGTGCACTTGAGTATCTGTACTCGTGCATTTGCATTGGTGACCAGAGAGCAATGGGAACTGGTTCTACCTTGTGGGTCCCTGGAGATAAAAACTCAGATCGTCAGGTTTGGCAGCAAGTGCCTTCACTCTCTGAGCCATCTTGCCAGCCCATGTGACATTGCTGATGAAACCACAGTTCTTCAAGTTTCTGAAAAAAAAAAAAAACAATATTTTTCTGAGAAGGATGTCAAGAAATCGACCCAGTTCAGGATACAGGTTGAGCTTCAGCCCTTCAGATGGCTACAGAAGACTCTGGTTCCAGGTATGAATTTGGAGTTGGTTTTGTGCCTTAATTGAAGAAGGATGGCCTGGTTTTAGAAGAATGGATTCTAGACAGCATTCACAGGGATAATTCCGGCAGACGTCAAGGACTGCCAGCAGCTGATACAGGCTTCATTCAAATCCAGCAGCACTCTCCTTTCGAGACTCTGGACACGCTCTAGCTAATCTGAGCAAAAAACATGCAGGCCACATGAAGTTCCAGATCTTTCCCCAGAAGTATGGACTTGTTGCCTTGCGGTGCTGGCGACCTATTCCCTTTGACGACCCCTAGGTGGAGATGGGGCATGAGGGTCCTCCAGGGGAATAGCTCACCAGCACTGGGCAACAGTCCTAGCCGGGAGATTTGGGGGAGACACTTCGCTGAACCCGGCAAGGAAGATAAAGAATCAAAGACAGCCACCCAACATCATTCTAGGAGAAAAGCTGCCACAGCCCTGGCACTTCTCAAAGCCACCCTGGAAGCTCTGTAGGAGAACTTAACCAGCTGTTTCCGCACTGCAAGATTCACTGTGTTGTAGTTCAATAGACCAAATCGTCATCCTTACCAAAGCTGGGCCTTCAGCAGGATCGCGAAACGGGAACACATGAAAGGAAGCCAGCTTTATAACCCAAGGACCAACAACATGCCTGCATCTTAAAGCAACAGTGTAAGTGTGTACTGTGTTGGGTGTCTATTTCTTAATTGTTTTATACATCTATTTCTTCCTTCCTTTGTGCGTCTCATTCTTCGATGTATTCGTTTCTTCCCTTGATTTGTGTGTCTTTTTTTCTAGCTTTGTGCGTCTTTCTTTCTTGCTCTTTTTCTTTGATGTATTTATTGATGTGTCTATTTCTTCCTCGCCTTGTATGTCTTTCTTCTTTGCCTTGCCTTTCTTTCTTTCTTTCTTTCTTTCTTTCTTTCTTTCTTTCTTTCTTTCTTTCTTTCTTTCTTGCCTTGTGTGTTTTTCTCCCTTGTATGTCTTTCTTCCTCGCCTTGTATGTCTTTCTTCCTCTCCTTGTATGTTTTTCTTCCTTGCCTTGCATGTCTTTTTCTTGCCTTGTATGTCTTTCTCCGTCACTTCGTATGTCTTTCTTCCTTGCTTTGATGCCTATGTCAAGTGTCTTTTACTCCTTCTCTGTGTACAGTCTATCTTACCTATTGCTGTGTTTCTCTGCTAATTTCTTCCTAGCAGAGCTTTGTGCTTTGTCTTATTTTCTCCTCTCCTCTCTGTGATTTGTGCCTTGTCTTGGTTAGATGTGGCTCTGATTTTTCTATCTGGTTGCTGTTTCTCTTAACCCTTCTTTTACTCTTTCTGCCTTTCACGACTCTCCTTTGGGTCACACGTTGCATGCAATCCTCTCCTTTCCTTGTGTTCACCTCACTTGCTTTTTTCTGTGTGATCTACTTGTCAGTCCTTTGACTCAACATTCATATTTTCCTTTCTGCTGTTTCTATCCTTAGCACATGAGTCTCTTTACTACATCTCCTTTTTCCTTCTTTGTAGCTGTGTCTCTGCTATTTGTGATTTCTGATCTCAGCATTACTCTAGTGTTTATTTCTTTATTTCCTTTTTACTTTCTCCCCTTACTACTCATTTTGAGAATGTCAGTCTCTTTACGAGTTTGTGTCTCCCTCTTCCTCTAATCCTCTCTTGGATATTTCTGCGTGTGTGTGTGTGTGTGTGTGTGTGTGTGAGTGTGACAGAGGGTCTTCCTAGCTGCGGAATATCACCAGTGGAGCTGTTCTTCACGCCTGCGGAATAATCTAAGAGAAAATTCAGCGCTTTGGTCAGGACTGAAGTAGACCTGAAAGGAACATGTAAAGACCCAAAGTGGAAGGCAGACTTAAGGACCAAGATACACAGAAGGCCTGTCTGAGCTGGCTGGAAAGTTTGAGTCTCAGGTTGGATGGACAGAATGCTGACAACCCATAGAAGAGGGGCTGTTTCTACAGGACCCATGTGAAGTCGACGAACTGAGACCTGCATCTGAGCTAAGTCTAAACCTAAGATCTAAGGACTCAAGCCTATATGGACTAGAAGTTGGAGGCCTGTGGCCTAAAACTCTGGGGGGGGGGGTTAAAACCCCAAGACTAAGGGAAATCTTAAGATGAGTCCCTCCCAATTTTTATACTGCCCCCCCCCCACGGACGTTTTCAGTACTCGCTTCTCAGATTTCCATTCATGCCAGTTTTACTTGATGTACTTTTCAAAAATGTCATTTACCATAAAGGAACAAGCTTTTAGGTTGACAGCATTGTGCAGGGGTTGATCTTTAGTCTGTTTTAAATCTGATTTTAGCCATTTGTTAAAGCTTTGATGTTTTAAAACTTCCATTTCTCTTCATGTCTGCTCCTCTTGAGAGAGAGAGAGAACAAAATCCAGCCAGTGTTATCTAGTGTGACTTTTGATATTCCCCTAGCAGCCGTACAGATACTGTACTTCAATCCACCCTAACTCTGTCAGCCTTAGGCTCTGAGAAAGGAAAGCATCAGACTGTTAGGGGAAAACAGTAGCAGGCTATCTAGAGAAAATGTGAAGATATGTTCCAGACCAATGAGAAGAATTAGACGAGCAATATGCAAATGTGCCAACCTGAGAAGCACCAGCCAACATCAGTGTCCTTCTTTGGGCTTAGGTGAGCAGGGGATGGAATTTCTAATAATGATAACAGTGATTAGATTTGGGACAGACCGAGGTCTGAACTAACTCCCTGTTCATTGTAGTGGCCAAGGAATTTTGGTGTATTCACTAAATCCTGGGTTTAACACCTACCTTTAGGATTAATGATGAAAGAATTTAGGACTATTTAACAGGCTTCATGCTTCTTCCCTTTAAGAGGGAACTTGACTTTAATGACTGATACAACACAGGAGAAAAAAGTGACATGTTCATAGCACATGGGCAACCACACATAGTTAACATTTGAAAATGCAATTTGAGTTTTTCCTAGAAGGAGCCAGACTGTAAATACCCGAGGCTTTGTGGGCCATTGGTCTTAGTTGCTCATTCTTTTAAAAAGAAAAGAAACCTTTTCAGAAGGTAAAAATCCCTCACTGGCCCATTGCTTTGGACTTGACCAAGCCCTGATCTAAATACCAGGGACTATGTCTGAATAACACAACTTATGCCTATCTTTGCGCTGAGTACTAAGGATGTGCTGCTTAATTGTGGTCACTTCCAGGTAACATGAAGACATAGAAACATGTTTTATAAACCACAAAGCACACTAAAACTTCTATGTCAGTGTTGAATGCATGAATCTTACCTAGTGCGTGCATTCTCTGGACACAATGATTGCTGCAGGAATAACAAGTCAAAATATGTTTAGGGAAAAGAATTATATAACTATGGCTTGAATGAATGAAGGATAATCCATATACTTCAGGCCAATGTGTTTCTATTGCATTGGTGATATTTAGTATGCCAGGTAGCAGAAAACACATGGAAACTGACTTTAAACTACAAAATATGCCCCAAGTATAAGTGACTCCCCTATTGGGATCACCTTATAAGTTGCAAAACACCATGCTTGGCACCAGGGATAACAAAACTAAAAGTTAAGAAAGAGCACAGTAAAGTGCTTGGTAAACTAAAGCACTGCACAGCTAGCAATAGCTCCCTGTGCACAAATGAATGAGTACTAACTAACTCCTGTGTGTCAGGTATTGTGTTAGGTCCATAAAATACAGGATGAATTGTCTTGACTAACTCTGCCATGAAATAGAATGTTTCCATTCTATACTGCTTAATTTACAAGGTATGAGATCAGTTAATTTAATCAATCAAGACTTTAGTGATGAGGGCCAGCCAACACAAGAACATTTGCCCTATAAAACACTACAGAAGTGTAGGACATTCCATATTTCCTATAGAAATAAAACTGCTTACATAATAGGCACAGGCTCTGCAAAATTCTCATTGTCTTCTTGGCTTACACTGAGAAGAATGGGATAAATAGTTAACCAGCTGGGTGTGGTAGCATATGCTCTGACTTCAGGCAGCTGAAACAGCAGGACCATTTGAACCCAGACACTTGGCTAGCCTTGGAACACAGTGAGAGAAATCTTGGTAAACCAAGATGTTAAATGCCTGTTGGATGAATATATCAATATTGATTGCCTATATATGGTATATTCTTTTTTAAAATGATTTATTTATATGTATACAGTCTTCTGCCTGCAGGCCAGAAGAGGGCGCCAGATCTCTTGGTAGATGGTTGTGAGCACCATGTGGTTGCTGGGAAGTAAACTCGACCTCTGGAAGAGCAACCAGTGCTCTTAACCTCTGAACTATCTCCCTAGCCCTCTGTATATTCTCTTTTATGGGCACTGAGGAGATACACAGACTTAAATTTATTTCATTTGTGCACAAGGCTGAGAGTAATATGTATGTTGGCATTTTATGAACTTTGGGGTACCATATAAATGTAACAAATATTTACTTATTTGGTACCAATTTCCTGGCTTTTAGAATTCTGTCACGTTTGTTTGAATGTACAAATAAAGCAAAGAAATTACTGTTGAACACTGAATATATGAGACAGTCATCAGTGGATGAATGCAAGATTGAATGGCAATCATTTATTACAAAACAATGCCCTTGCTAGGCATTGAGATGCAAAGACCAAGCAGCATCCTTAGTGTCCTCTATAACTAAAGAAATTATGTGCAAGGCTAATTTATAACTTGTAAGTTGCCATACATGCCCAGTAGTCAATAATTATTTGCATTTATCCCCAGACACTGGGAATAGAAAAATTCATTACCCACAACATCATTGCCCACAACAGAGATCTGTGTGGAGCTTTATGAAGTCTGCAGTTCTATAAAGCTAGGACCTAGCTGTTGGCTTTGTATGTGAATAGTGACAACTTTCTGGGTTTCCTCATGGCTAAAGCTTCTTCAGAATGCTTGTCACCTAATACTTGCATCTTACTGNGCTGCGTGCTGTGCAAACAAAGATTTGCTTTCTCTCACAAAGCACGCCCAGCATGTCTGAGAGCTAGGCCAGAACTGCTCTTGACTTCAATGATCCACAGTTTCTGCCATCAGTATGACTACCGATTAAGCAACCGTAAGAGCACTTTATCATCATCTGCTTTGGTCGCATAAATGAACTTTGTAAACAAATCTAAAGACAGCGGCGTCATCTCCCCAACCAACTGCGAACGAACTCTATACCGAAGCATGTGGAAGACACTTTGGACTCGTGGAATGCAGAACTTCTTTGTTTGACTCTTGGGTGTTTTAAAGACTAGAAAAATGCTGCTTAGCATGCATGACCACCATAAGGCAATCTAAAGTCATCTCTATGTCACAATGAGTCAGGGTGGGTGGATGGGTGGATGGATGGGTGGATGGGTGGGTGGGTGGTGGCGGCGGTGAGGGGAGCTTTATGTCAAATAAAATGTTTTGTT
>RF60001;xist;n2481.1/0-17919 
CGGCTTGCTCCAGCCATGTTTGCTCGTTTCCCGTGGATGTGCGGTTCTTCCGTGGTTTCTCTCCATCTAAGGAGCTTTGGGGGAACATTTTTAGTTCCCCTACCACCAAGCCTTATGGCTTATTTAAGAAAACATATCAAAATTCCACGAGATTTTTGACGTTTTGATATGTTCTGGTAAGATTTTTTTTTTGACATGTCCTCCATACTTTTTGATATTTGTAATATTTTCAGTCAATTTTTCATTTTTAAGGAATATTTCTTTGTTGTGCCTTTTGGTTGATACTTGTGTGTGTATGGTGGACTTACCTTTCTTTCATTGTTTATATATTCTTGCCCATCGGGGCCACGGATACCTGTGTGTCCTCCCCGCCATTCCATGCCCAACGGGGTTTTGGATACTTACCTGCCTTTTCATTCTTTTTTTTTCTTATTATTTTTTTTTCTAAACTTGCCCATCTGGGCTGTGGATACCTGCTTTTATTCTTTTTTTCTTCTCCTTAGCCCATCGGGGCCATGGATACCTGCTTTTTGTAAAAAAAAAAAAAAAAAAAAAAAAACCTTTCTCGGTCCATCGGGACCTCGGATACCTGCGTTTAGTCTTTTTTTCCCATGCCCAACGGGGCCTCGGATACCTGCTGTTATTATTTTTTTTTCTTTTTCTTTTGCCCATCGGGGCTGTGGATACCTGCTTTAAATTTTTTTTTTCACGGCCCAACGGGGCGCTTGGTGGATGGAAATATGGTTTTGTGAGTTATTGCACTACCTGGAATATCTATGCCTCTTATTTGCGTGTACTGTTGCTGCTGATCGTTTGGTGCTGTGTGAGTGAACCTATGGCTTAGAAAAACGACTTTGCTCTTAAACTGAGTGGGTGTTCAGGGCGTGGAGAGCCCGCGTCCGCCATTATGGCTTCTGCGTGATACGGCTATTCTCGAGCCAGTTACGCCAAGAATTAGGACACCGAGGAGCACAGCGGACTGGATAAAAGCAACCAATTGCGCTGCGCTAGCTAAAGGCTTTCTTTATATGTGCGGGGTTGCGGGATTCGCCTTGATTTGTGGTAGCATTTGCGGGGTTGTGCTAGCCGGAAGTAGAAAGCCAAGGAGTGCTCGTATTAGTGTGCGGTGTTGCGCGGAAGCCGCAGAGGACTAGGGGATAGGGCTCAGCGTGGGTGTGGGGATTGGGCAGGGTGTGTGTGCATATGGACCCCTGGCGCGGTCCCCCGTGGCTTTAAGGGCTGCTCAGAAGTCTATAAAATGGCGGCTCGGGGGCTCCACCCGAGGCTCGACAGCCCAATCTTTGTTCTGGTGTGTAGCAATGGATTATAGGACATTTAGGTCGTACAGGAAAAGATGGCGGCTCAAGTTCTTGGTGCGGTATAACGCAAAGGGCTTTGTGTGTCACATGTCAGCTTCATGTCTGAGTTAGCCTGGAGAGGTGGCACATGCTCTTGAATGTGTCTAAGATGGCGGAAGTCATGTGACCTGCCCTCTAGTGGTTTCTTTCAGTGATTTTTTTTTTGGCGGGCTTTAGCTACTTGGCGGGCTTTGCCCGAGGGTACACTTGGTGCATTATGGTAGGGTGTGGTTGGTCCTACCTTGTGCCACTCGAAGCTGAGGCAAGGCTAAGTGGAAGTGTTGGTTGCCACTTGACGTAACTCGTCAGAAATGGGCACAAGTGTGAAAGTGTTGGTGTTTGCTTGACTTCCAGTTAGAAATGTGCATTATTGCTTGGTGGCCAGGATGGAATTAGACTGTGATGAGTCACTGTCCCATAAGGACGTGAGTTTCGCTTGGTACTTCACGTGTGTCTTTAGTCATCATTTTTTCGAAGTGCCTGCCCAGGTCGGGAGAGCGCATGCTTGCAATTCTAACACTGAAGTGTTGGATGATGTCGGATCCGATTCGAGAGACCGAGGCTGCGGGTTCTTGGTCGATGTAAATCATTGAAACCTCACCTATTAAAAGAAAGAAAAGTATCTAAGGCCATTTCAAGGACATTTGACTCATCCGCTTGCGTTCATAGTCTCTTACAGTGCTCTATACGTGGCGGTGCAAACTAAAACTCAGCCCGTTCCATTCCTTTGTATTGTTCAGTGGCTAGTCTACTTACACCTTGGCCTCTGATTTAGCCAGCACTGATCTCAAGCGGTTCTCTAAGCCTACTGGGTATAAGTGGTGACTTTGGCCAGAGTCATAGTGGATCACAAATCACTGGTGAAGAGGTAGAATCCTACCTTCTTCCAAAATCTACCCCATGACTATTGCTGGGGTTGCATTTTGATTTCAATGAATATTTTGGATGCCAACGACACGTCTGATAGTGTGCTTTGCTAGTGTTTGAATTTAAAACCGAAGTGATTGTTTTCAAAATGTATTTACGGATTTGCTTACTTGTTGAATTCATTTTAATTACCTTTAGTGAATTGTTACTTTGGAGTCCTTAAAGTTTTCAATAATTTTTTTGGCAGATGATACTCAAATTACTTGGCACTTAAATGTACTTTCTTTCAAACTCATCCACCGAGCTACTCTTCAAATTTTTAAGTCTTATAACACAGATACTGTTAATGTAAAGTGAACATTATGACTGGATGTCAGGAGTATTTGAGGTTCTATACCAGTTCAGGCTTTGCTTTTGTTGCTATTGTTGATGCTATATTGACTAATGGTTTTACTTGTCAGCAAGAGCCTTGAATTGTAATGCTCTGTGTCCTCTATCAGACTTACTGTTATAATAGTAATATTAAGGCCTACATTTCAACTTTCTGTGTGTTCTTGCCTTTATGGCATCTAGATTCTCCTCAAGACTCAGCAAATAGTGCTGCTGCTATTGCTGCCCCAGCCCCAGGCCCAGCCCCAGCCCCTGCCCCAGCCCCAGCCCCAGCCCCTGCCCCAGCCCCAGCCCCTGCCCCTGCCCCAGCCCCTGCCCCAGCCCCAGCCCCAGCCCCTACCCCTGCCCCTGCCCCTGCCCCACCCAACCAACCCAATCCAGTCCAGCCCTGCCCCAGCCCAGTCCTAGCCCCAGGCCCAGATACTTTCAGACCTATCCCAAGCCCACTTCTACTTAGAGAAATTCGAATCTTCATTGATTCAGTGCTAAAATGCAGTGTCCATCACTCAGCCTATAAGACTGAGACAGCCCATCTATACCCCCTCCATACTGACTTCTAGAGTCATGGAATTTCACTTAATGCATAGAATCGTATTGCTAAAATGCAGTGCCCATCACTCAGCCTATAAGACTGAGATAGCCCATCTATACCCCCTCCATACTGACTTACAGAGTCATGGAGTTTCACTTAATGCATGCAGTCCTATTGCTAAAATGCAGTGCCCATAACTCAGCCTATAAGACTGAGATAGCCCATTTATACCCCATACCCCCTCCATACTGACTTCTAGGGTCATGGAATTTCACTTAATACATAGAATCGTATTGCTAAAATGCAGTGTCCATCACTCAGTCTATAAGACTGAGATATCCCTATGTATACCCCATACTCCCTCCATACTGACTTCCAGAGTCATAGAATTTCACTTTGCATACGGTCCTATTGCTAAAATGCAGTGTCCATCACTCAGTCTATAAGACTGAGATATCCCTATGTATACCCCATACTCCCTCCATACTGACTTCCAGAGTCATAGAATTTCACTTTGCATACGGTCCTATTGCTAAAATGCAGTGCCCATCACTCAGCCTATAAGACTGAGATAGCCCATCTATACCCCCTCCATACTGACTTCCAGAGTCATGGAATTTCACTTAATGCATGCAGTCCTATTGCTAAAATGCAGTGCCCATCACTCAGCCTATAAGACTGAGATAGCCCATCTATACCCCATACCCCCTCCATACTGACTTCCAGAGTCATGGAATTTCACTTAATGCATGCAGTCCTATTGCTAAAATGCAGTGCCCATCACTCAGCCTATAAGACTGAGATAGCCCATCTATACCCACTCCATACTGACTTCCAGAGTCATGGAATTTCACTTAATGCATGCAGTCCTATTGCTAAAATGCAGTGCCCATCACTCAGCCTATAAGACTGAGATAGCCCATCTATACCCACTCCATACTGACTTCCAGAGTCATGGAGTTTCACTTAATGCATGCAGTCCTATTGCTAAAATGCAGTGCCCATAACTCAGCCTATAAGACTGAGATAGCCCATTTATACCCCATACCCCCTCCATACTGACTTCTAGGGTCATGGAATTTCACTTAATGCATAGAATCGTATTGCTAAAATGCAGTGTCCATTACTCAGCCTATAAGACTGAGATATCCCTATGTATACCCCATACCCCCTCCATACTGACTTCCAGAGACATAGAATTTCACTTTGCATACGGTCCTATTGCTAAAATGCAGTGCCCATCACTCAGCCTATAAGACTGAGATATCCCTATCTATACCCTCTACCCCCTCCATACTGACTTCCAGAGTCATGGAATTTCACATAATGTATAGATTTCTATTGCTAAAATGCAGTGCCCATAACTCAGCCTATAAGACTGAGATAGCCCATCTATACCCCCTCCATACTGAGTTCCAGAGTCATGGAATTTCACTTAATGCATAGAATCGTATTGCTAAAATGCAGTGCCCATCACTCAGCCTATAAGACTGAGCCCATCTATACCCCATACCCCCTCCATACTGACTTCCAGAGTCATGGAATTTCACTTTGCATACAGTCCTACTTTACTTGTCCATGGACAAGTAAACAAAGAACTCTTGTCCTTCATGTTAATCAAGATACACCAATCAAACAAGAGTTTTATATCAGAGACTTGCCATGGAGGTATCATCTCTCAAGTCTCCTTTCCTTTAAGGAAAGAAAACCATTCTGTCATTGCTGTAGTAGTCACAGTCCCAAGTTTCTAAGCAGTGTTCAGTCGTCTTTTCTCATGTATTACCTTGAGTACTGAATAATTCTGTCAGAAATATTTTGTCCATTGGATTAGACTTTAGCTAGTCCAGCCCTGTGTGCATTTAGCAAAGGGGCAAACACAGGTCTGTTATCAGACAGTTAAAGTGCTCAGTCCCAATTTTCAAGGCATTGGCCATTAAAGGGGGTAGAATACTATATACTGTTGGCATGCTGTCATGGGTGCTATCGCCCCAGGTCACATCTTTCTAACTGATGGAGATACATTTATTTGCTCATGATATTGTATACTAGTCTCACATGCTTTCTTATTTCAGCCAAAAACCTCTGCACTGGAACATTTTATGTGGATAATCCTGACTAGGAATTGAGTCTTTTCTCAAGGTCCTAATACTACCCTTGCTTTATGTAAAGAGGGTGCTGATTACTTAATGCCTCTTACACAATTGTGCAAAATTGCAGTTGTTCAAGTCCCCTTCTGTTAGTAACCAAGATCCCATACCCTCATACCCTAATGGGTGACAATCAAGGGTGCCAACCAATGAGACCACTTCTCTGTTCTGGTCTTTCTGCTGTGCTGGGGAATCAAACCTTGAGTCTTGTGTACGCTAGTAAAGCACTGTCATAGAGCTACAGCCCCACCGTGTGGTGGTTTGAGAGAACAGCCTCTTATGTAGCCTGGGCTGGGCGGGACTTACAGGCATTGCCACCTGTAATGTAAACATATTTGTGCCTGTTGTGTGCACAGCTGCATTTGTCCCTCTTCCTAAGCATTGGATAAAGAAACCAAACTAAGTCAAGTCATTTTGTTGGTAATCAAGAAGACCTTTGATCTGTCCTGTTTTTAACTTCCAGGCTGGCCTGGAACTTAGCATATAACCCAGGCTAGCCTTGAGCTCAGGATCTAGCCTGCGTTTAACAAGTGTTGGCATATCTGGTTCCTACCACTATGCCCTGCATGCAGTCTTTCATATTGTGAATGTGCATATGTCATTTCACTGTAGTAATCTGCATCTGGTGAAGACTTATTTGTATTGCAGCAGTATTTAAGATCCTTAACATAGTAAATGTGCACAGTGTTAACTCTATTGTACATATTCTCATGTCCACAGTTGTGCCTTTTAGATCAGGACTCCTGTACTTAGCAAAGCAAAGAGGCTCACTAATATAAAGCTTCTTTCATGAGACTATAGATTGAAACGATTCCAATACGGTCAATGGTCCTTCAAGGTAAGACTTCTGTCTCTGATCATTCATATCCTCTTTGCTTTATGGAATTATGTATGTGCTGTGCACTTGAAACCCCTTCCTCAAACTATTTATGTACATACTGGCAATTTTAGTAGGATCAATTTTACTCTTAACTTTGAAGTACAGAAGTGGTGTTGACCTATAAGGTCCCATTTTGTGGCTTGCTAATAATAATGACTGATTGTAGTAGGCCTTTTCTGTTCACTACAGAAGGAAACCTGAACAGCGTAAAACTGTAATGGCCATAAACATGTACCTTGCATATTAGTATGCATTTACTGCACACATCTCATTCCATTTGGATACGATCCTACTCTCAAACCCTTTTGCAGTACAGCAAGGGTCACTAATCTTTTGGCTTCTTCATCTTCCTGGACACTGGATAAGGCTGTCCCCTCCTTTCCACTCTTTAATTTCCAGGACTATTACTTTAAAGACTTAATATTTGCATAAAGGATGGGGTTTTTAATTGATAACATGTCCCTTGAACATTAATGTATATAACAGGGACATGATCCATTCATTTTAATAAAAATACTTGGCCAGTTAATGTGTAAAATTACACTTATCCACAACCTTATTACTTTTCGGACCATTGTATCTCTTGCACTCCTGCAAGGGATACCGTTTATCTCCCAAGGTCCCTGCTAGTGGACCATTAATATACAGTGAATCTTCCTTTGTCTTTGCCAGTAAACAAAGGCCATACTCCTTCGCCTTTCATTTGCACTATATCAGGATATGCTGATCAACAAGGCCGCATTCTTTTGGACTGTTATCATATATTAAATGTATGCGTATGCACTGCCACCTGCTCTGTGCACTTGAAAGGATCCCACTCACTTCCTTAGCACCTTCAGCAGGAAGTGATAATAAGCTCAAGACTTTCATTTGGAAAGTTCACATGTCTAAGCACTTCTCTAAGAACTACTGTACCCTCTTCTCCGCTTTAAAGCAGAAAGAGGGTTGTACGAAGTGCTCTTCATTTGGACTTAAGTGCATTAATGCAGTTAGTTGTCCATCATTACCTTTGGAGTTGGATTTTACATCCTTGTACTCTTTTGACACCAGAGGCATATTAATTATTTCTGAGCACTTCTCTTGTCAATATTAATCTGTACCCTTACACATATGACCTGTGCGGCAGCAAAGGTTCTGAAATGCCTACCTTTTGACTGGGGCTGCTGAGTGGTAGTAACTATTAGTAACCTCAGCATTTGGATGATTACTATGCAAAAATGTCAAGGACCTGTGTGCTCTCTTTGCATACCATCAAGGCTACTGAGTCCCAGAATTAATTGCTAAGTTATGCGTATTTATAACTATGAATGTCTGGAATATTTTGTCCCCTTTACATTATTGCAGAGGTTGCTGAGCCCCCGAAACTACCCGGTACTGTCAATGAGCACAGGGGCTCTGACGAATGACCTGCTCTCTTCCTTAAACTGATTTTGGGACTCTTAATAGGCACAATGGCAGTTCTGGATGGTTTATTTTCTACTCCAACTTGAGCAAATCCCCTGCTAGTTTCCCAATGATATAATAAAGTACAGCAGTATGTACACCCAACAATGACCCGGATTTCGACCCTTTTTGCATTGCTTTAATATATACAATCCTAAATAGTCACAATCTCACACTTTATAGTGTTCCTTTTGCCCGGCCTCTAGTTTGTCCATTGACCACTTTTCTGAATCACTAATTCTCACAAACCCATCATTAAGGAAGAGTTTGTGCCCTTTCTCAATTCCATCATGCCATCCCTTTTGCCTCTTTGTTTGAACAGTATTGACTGGGCAAAGCCCTTCTCTTGACTTAAAGTCAACAACACCAGTTTACTCACTTCATATGGCTACAGTGTCTCAGTTGCCTTCTCCTTGCTCCCACTGAACAGAGACACCTCGAATTCTTACATTATTCTGGGTAATGTTAATTACCCCAAACACCCTATGTGTCATTAATAAATTTTGGTGTATTTATACACTGAATAGCAAAAGCAGGCCAAAACTAGGTGGATGAGCCTTCAATCTTTAACTTGCACTTCTAAATTATTCCAATTCCAACTGCTGGCACATTCTAGGGCCAGGAACCATTCTTGCCTACCTTTATTAATGCTTTATTGTGCAAAATATTGCAGGCAAGTAGCTCAGGGAGTTGGATTGCCACCTTTTACTTGGGGCTTTCCTTTACAGTATGAACTGAAAATTGTCTTCCTGAGAAGGAAGCTTAGCACTTTTCTTTCCATTCTTCCTCCAGGAAGGAGCCAACTGTCTGCTTAAGAAACTTTAAGCCCGATTTTGTATATTGCTACTGTACAGGACCAACTGCCAGAAAAGTTATTGATAATTTTATTCCTTAAGAAAGGCATTTGGATTGCAAGGTGGATTGACTGTGAGATCATTAGCTTTTGTGAAGTAAAAATAGCCATTTGTGTCATGTTTCTGAAGACTAAGCAGTGTCTCAGTGTACTGAGGGTGATGAGTCTGTGGAAAGATCAGTGCAACTATTGCAGAATGTTTAAGACAAGTATCTTTGCTTGGTCTTTACTACAAGTTTAACAAAACGAAAAAGTCAATCTTTGTGTGGCCTTTAGTATGATTAACTTTTTGGAAGATGACCTAAGCCTTCTAATCATTATATTTTGTCTGACATTGGTCACCAGTCCTTGCTTATTTTTAAAAGGTGACTGGATGGATTAAATTTGAGAACATGTCAAGTCGCCTTTGAAAATTATATAGGCCATCACATTTAATTAATTCATTCTATCCACCATTAAACTCTGGCAATAATTTGAAGTAGCTTGAAAATTCCTAAAGTGGGAATTTATTTTAGAGATGATAGAACCTGTTTCCCCACTTTACATTTTAAAATATGTCTGCCAGGATCTAATCATTCCTTTAAACGTACACTTCAAAGAGAGATTTTCCTAGTAAGAAAAGAGCTTTCTCTAGTGTGAAGGGTGCTTTGTAGCCGCCGAGTACTTAGGTCTTTTTTGGGAGCTATTGTGTATGAGTGTATGTATGTGTGTGTGTACATGCATGTTGCTGCGCGCAGTCATTCATTCACATGGTGCTCAGACAACAATGGGAGCTGGTTCGTCTATCTTGTGGGTCCTGGAGATCAAAGTGAGATCATCAGGCTTGGCAGCAAGTGCCTTTACCCTCCGCGTGCCATCTTGCCATCCCGCTGCTGAGTGTTTGATATGACATTGCTGATGAAAATAATCATCACAACAGCAGTTCTCCCAGCATTACTGAGAAATGATACTATTTTTCTGAGGAGGATGTTCAAGTAACTCATCCAGTGCAGGATCCTGCTTGAACTACTGCTCCTCCGTTACATCAGACTCTGGCTGTTTAGACTACAGGATGAATTTGGAGTCTGTTTTGTGCTCCTGCCTCAAGAAGAAGGATTGCCTGGATTTAGAGGAGTGAAGAGTGCTGGAGAGAGCCCAAAGGGACAAACAATCCCTATGTGAGACTCAAGGACTGCCAGCAGCCTATACAGCTACATTACATCTCAGCAGAACTTCTCTTCAAGTCCTCGCTACTCTGAACAAAAAGCTTACAGGCCACATGGAGAAAAAAAGATCTCCCCCCAGAATTGTGGGCTTGCTGCTTTGCAGTGCTGGCGACCTATTCCCTTTGACGATCCCTAGGTGGAGATGGGGCATGAGGATCCTCCAGGGGAATAGCTCACCACCACTGGGCAACAGGCCTAGCCCAGATTTCAGTGAGACGCTTTCCTGAACCCAGCAAGGAAGACAAAGGCTCAAAGAATGCCACCCTACATCAAAGTAGGAGAAAAGCTGCTGCAATAGTGGCACTGACCTTCGAGGAAGCCATTCTGCTCTATTTGGTTCTCTCTCCAGAAGCTAGGAAAGCTTTGCCAGCTGTTTACATACTTCAAGATGCACTGCTACCCTACTCATGCCATATAATACACAATGCCATCTACCAAATATTACCCTTCCCCAAAGCAGCACAGAAAACTGGGTCTTCAGCGTGATCAAGCAATGTGAACACACAAAAGGAAGGCAGCTTTATAAATGACCCGAGGATCAACATGCCTGACTGCAGCATCTTAAAAGCAATAGAATGAGTGTGTATTGTGGGTGTGTCTATTTCTTGTTTTATGTATCTATTTTTTCCTTGGTCTGTGTGTCTAATTCTTTGTTACATCTATTTCTTCCTTGCTTTGTGTGTCTATTTCTTCCTTGCTTTGTGTGTCTATTTCTTCCTTGCATTATGTCTAATTCTTTGTTATATCTATTTCTTCCTTGCTTTGTGTCTATTTCTTCCTTGCAGTTGTGTCTAATTCTTTGTTACATCTATTTCTTCCTTGCTTTGTGTGTCTATTTCTTCCTTGCATTGTGTCTAATTCTTTGTTATATCTATTTCTTCCTTGCTTTGTGTGTCTGTCTTCCTTGCTTTGTGTCTATTTCTTCCTTGCAGTTGTGTCTAATTCTTTGTTACATCTATTTCTTCCTTGCTTTTGTGTGTCTTTCTTTCTTGCTTTTGTGTGTCTATTTCTTCCTTGCAGTTGTGTCTAATTCTTTGTTACATCTATTTCTTCCTTGCTTTTGTGTGTCTATTTCTTCCTTGCATTGTGTCTAATTCTTTGGTATATATATTTCTTCATTGCTTTGTGTGTCTATGTCTCCTTGTGTTGTCTAATTCGTTGTTGCATCTATTTCTTCCTTGCTTTGTGTGTCTATTTCTTCCTTGCTTTGTGTGTCTATGTCTTCCTTGCTTTGTGTGTCTATGTCTTCCTTGTTTTGTGTATCTACTTCTTCCTTGTGTGTCTAATTCTTTGTTACATCTATTTCTTCCTTCCTTTGCATGTCTCCTTCTTTCCTTTGTGTGTCTTTTCTGTCTGCAGTGTGTCTTACCTATTCCCATGTTTCTCCTGCATGTTCTTTCTTGCAGAGCTTTGAGCTTTGTTTCACTTTCTCTGGTGCCTGTGTGGTCTGCTTTGTCTTCACTAGCTATGGCTCTCTGTTTTATCTATCTGGTTGCTATTTCTCTTAGCTTTTCTTTCACTCCTGCCTTTCGTGACTCCCCTTTGGGTCACATGTTGCATGCATCCCTCTCTTTTTCTTGTGCTCACCCCACTTGTTCTTTGTTCAAGTTCTCTTTGTCAGTCCATTTCAGTTTTCTTTCTGCTGCTTCTATCCTTAGTGAATTCTTGTTTACATTTCTTCCCTGCCTTTCTTGGGCCACTTTCTCTGTTTTCTTTTGTATTTGTGTCTCTTTGCTATTGGTGGATTTCTTATCTCAGCATCATTCTGTTGCTTTGTGTTTGCTTGTGTTTCTATCTTCTACTTTCCTCCTTTCTGTTCACTTTGAGCATTTCATCTCTTTACAAGTCTGTGTCTCTCTTGTATTCTAAAGTAATCCTTTCTTGGATGTTTCTTTGTATGTACATGTGCGTGTGTGCATGTGTGTTATGTGTGTCATGTGTGAGAGGAGCTTCATAGCCCCTTCCCAATAGGTCCAGAATGTCACCCGTGGAGCCGTTCCTCACACCAGACTGCCCTGAGAAATAATCTAAGACAAAATACATCATTCCGTCCGGTCAGGATTCAAGTGGCTCTGAAGTGAACGCCCAAGTAGAAGACAGAAGTTTTGCGACTTGAGATTTAAAAGGACCAAAATACACAGATGGCCCGTCTTGAGCTGGCTGGACAGAATGCTGACAACCCAAAGAAGAGGAACTGTTTCTACAGGACACCTGTGACTTCCAAGAGCGGGGAACTACGTATGTCATAAGACACAAAACCTGAGCTAAGTCCAAGCATAAGACCTAAGGACCCAATCCTATATGGACAGAATATTTAAGAGATAAAGGCCTATGGCCCAGAACTCTGGAAGGATATTTCTATCCTTCTATCCCCAAGACCAAGAAGGGAAATTCGAAGATGAGACCTGCCCCCCAACCCCAGCATCCCTTTCCATTTCTTATATTTCTATTTAAGCTGTCTTCACTTGAGATGTAATTTTTCATTGTTGCCATTGCCCATAAAGGAATACGTTTTTAGCTGGATAGTATTGTGCAAGGGTCTGTTTTAAACTGGGTCTTAGCCATTTGTTAAATTGTTGATGTTTTACAACTTCCATTTCTCTTCACATCTGCTCCACTTGAGACGGAACTAAATCCAGCCAGTGTATATAGCCTGACTATTGAAACTTCCCTAGGAATAAGCATGCATACAGATATGCATACTGCCATCCTCCCTACCTCAGAAGCCCTAGGCTGACAAGAAAAGGAAAGCATCAGGTTGTTAGGGGGAAAACAATGTCAGGCTATCTAGAGAAAATATAAAGAGTTGTTCCAGACCAATGAGAAGAATTAGACAAGCAATATGCAGATGTGCCAACCCTCTGAGAAGCACCAGCCAGTGTCACCTTCTTTCTTTGGGCTTAGGTGAGCAGGGTATGGTTTTCTAATAATGGTTTGGGGACAAAATGAGGTCTGAACTCCCTGCTCATAGTAGTGGCCGAGTAATTTGGTGCATTTCACCAAAGGAACTCCTGGGTCTAATACCTACCTTTAAAATTAATGATGAGAGACTCTAAGGACTACTTAACGGGCTTAATCTTTTTCGTGCCTTCCTCTTCCTCTGTAAGAGGGAAGTTAAATGACACAGGATGAAAAAGTAACATGCTCATAGCACATTGGCAATTATACATGGTTATTATCTGAAAGTGTAGAGCTTTTCCTATAAGGCATCAGACTAAGTACCTGAAGCTTTGTGGGTTCATGGTCTTAGTTGCATATTCCTTAGTTGCAAATCCTTTTCAAAAGGTAAGAAAAAGGCACACTGGTCTATTGCCTGTACTTGATCAAGCCCTGATATGAATGCCAGGGAATGTCTGAGTAACATTAATTTCCTTCCCTGCATATTTTTTGTGCTGAATACTAAGGCTGTGATGCTTCACTGTGGTCACCCCCAGGTAACAAGATATTACCAGGTAACCAGGAAACGTATGAATACGTAAACCATGAAGCCTACTGTAACTTCCAAGTCAGTGCTGAGTATGTATTACATAGTAGCTGAAGTCTACGCCTCTGTGTGCTATAGGCACAAAGATTGCTCTAGGAATAACATGCTTTGTAAAAACAAATATATGAACATAACGGGGCTTGAATGAATAACAGTCCATATACTTAAGGCCAGTGTGTTTCTTCTGCTTTGGTGAGGCTCAGTAAGTTATATTATACCAGGTAGCAGAAGAGAAAACACATGGAAACTGATTTTAAACTACAAACTAGGTCACTAATGCAGGTGATTGATTACCCTATTCTGATCACCTTCTAATTTCTGAATACCCATGTTCAGCACTGGGAATAACAAAGGGGGACATTACCACAGAACTAGAATTTACAAAAGAATGCATTAAATAAAGCATTATACAGCTATCAATTGTTCCATGTGTGCAAATGAATGACTACTAACTACCTCTGATGTATCCGATATTGTTTTGGGTACATGAAATATTCATGAGTAACTGCCATGAAATAAGAATGTTTGCATTCCATACTATTCATAAGGAATGAGCCAATGCTTAATTTAATCAGTCAAAACTTGAGTGATAAGGGCATGTTAATACAAGAACATTTGCCCAGGTCACATTATGGTTGTGGGTACTTTCTTAACTATAAAGCAGTTCAGTAGTATAAGACAAGACAAATTTTCTATAGAAATAAAGCTGCCTATAAAATAGGCATAGTCTCTACAAAATTTTCATTGTACTTTTTAGCCCATAATGGGAAGAGTACAGTTAACAAGCTGGGTGTGGTAGCATGTGCTCTGAGCTGAAGCAACAGGACCACTTGAGCCCAGAAATTGGAGGCTAGCCTGGGAAGACCATAAGGTCAATCTCAAACCTGGAGGCTAAATATTGTCTCCCATGTGTATATTCTCTTTCATGGGTACTGGAGAGATACACAGACGTACATTTCAGTGTGTCCACACTTGAGAATAATATGTACGTTGGCATTTTATGAACTCGGAGGTACCATATAAATGTAACAATTCATTTTCTTACTTGGTATCAATTTCCAGGCTTTTAAAATTCTGCCACATTTATTATACTGTGAAAATAAAGTAAATAAGTAACTGTGAACCACTGAATATATGAAGCATTCAATACTTGATGAGTACATACTGAATGGCAGTCATTTATTACAAAACAGTGCCCTTGCTAGGCACTGGGATGCAAAGAGCATTCTCATTGTCCTGTGTATCTAAAGAAATTATGCATGAGATTAATTTATAATTTGTAAACTGCCATATATATGTGTATATATGCAATATTTGCCTGGTGTGCAATGACTTTGCTTTTATCCCAGGCATGCACAACAGATCTGTGTGGAGCTTTGTGAAGTCTACAGTTCTATAAAGCCGGGACCTAACTGTTGGCTTTATCAGTGAACAGTGATTACTTTCTAAGTTTCATAATGGCTGAAACTTAATCATAATGCTTATCACCTAACACCACCTAATAATAATTTTACCATGCTATGTGTTGAGCGAACACATAGATTGCTTTCTAGCATTATGTAGCACTTATAGGAGTGAAATCTAGACCAAAACTTCAATTCACTTCAATGAGGAAATGAAAACAGAAAAAAAAAATGGATTTGTGCAAGGCAGTGTGCTAAATGTTACACTGAGTGGACTATGCTGTCTAGGATACTTCCCAGCTGGCTTGACTGAGGAGGTGGAAAAGGTTTTATTAATGACAGGAACTTTTTCCATCCAGTTTCTTAAATGTTTGTTGAATGCTGCTGCCAGAGATGAATTACAAACACCTTGCCAGTAAAGGAGTTTTATAGGGCCAGAGTGAGATAATCCCAGAGCATGGGTATCAGGGAACAAAACGGGAAGAGGCCAGAGCATCTGATGGCATGTACTCAGTGTGGCCCAGAACCTCTCGAACTAGATGTACTGGCTGGAGGGACCAAGCATGCAGAACACAACACCTAATGAAACATTGTATATAAAATATGCTAACCTAGGTCCTAAAACTAAAATGTGAGGTGGACCTAGTGTAGATCACTGATCATAGGAGACATGGTCTCATAAAGCCCAGGCTGGTTCTAATTGGTGACTGTCACAGCTTCTCAAGTGCTGAGATTACAGATGTGCTTAACCCATGCCCAGCCTGAAGAATATATCTGATTACTGAGTGAATAATATTTTTAAAGAATTATATATTTTATGTATATGAGTACGCTGTTGCTGTCTTCAGACACACCAGAAGAGGGCACCACATCACATTACAGATGGTTGTGAGCCCCCATGTGGTTGTTGGGATTTGAACTCAGGACCTTCGGAAGAGCAGTCAGACTCTTAACCACTGAGTCATCTCTCCAGCCTTCTGAGTAAATATTTTAACTATAATGGCTGTTTGCGAAACCCAACCAAGGCCAAGATTCCTTCAACATAAACTGGAGACTTCCTAGCTAAGGAAGCTCCAAAAGTCATTTTCTCATTGGCCTAGCTTGAAGCCAGGACAGACTTAAAGTCTGTCCTTTAATTCATTACCCATTTTCCTTTTCTTACTGTTGAAGTGTTTCAAAGGAGAATCAAGATGAATCGATAATTCTAAACGTATTTGTTCATTGCCTGGCTCAGCGTCATGTGAGCAAGAAGAATATACTATCACACTCATACTTTTAACTTAAGTGTGATGAAAGTGCAGTTCTAAGTACTAAAATTTCTAAGTACTGAAAAGAACAAAGACATTTAAAGGATGCAACCCAAAGTGTACTTTACCTCAGTAGTTTCTGAGGGGACTGCAGTCACACCTTGAGACTACAGCTCTCACTTTAGCTGGGAAAAACATCAAGGTGTAGAGGAGGCAAGTTAAATAAAAAGTTGCTCCCCTCCTCATGGGCATGCTTGGTAGAGTGGAAATAATAAAAGAGGTTCTCTATTTCCTCGGTTCCACACATTGCAGAAGATGCTACTGGATGCTAAGTGCAACACATTTGTTCCAAAAGGGCACTCAGTGTGACTTACAGATGCCCCGGAAAGCAGAGGGATGCTCTTTATTAAACAGAAATATTAGCTCAAACGTTTTCTAGACTGAAGAACACTTTCCTCATTTCCCACAGTTTGCCTCAGAGGTTGAATACAGGAAGGTTATTATTCATTCATTTGCTTTATTGGTTCGCCTGTTCTACAAGGATTTGCATGTCTCTTAGGCCTTCACTTGGCTCCTGAGACATGGAAAAAGGAAACATAGACATAGGGAAGTGCTGGATGGGGGGGGGGGGTCTCTTTTCTGGGTAGTGGCACGACTTAGTCCTTAGTCCCCAAGTAATATGCAATGTGAGTCCTCATCCTCATGTCTTCTCCGGCCACTGCAATGAGTGGGAAGCTGGGCTTTGTAGCAAGCCTGACCCTAAAGTTACAGAAGCCCTCCACGCTAAGAAACTCAATTTTCTAGGCCATTTTAGCTATGACTGTGACCACTACTGGTCAGGAGGGATGACAGCCATCTAAGTTCCACAATCTTAGGCTACTTTGCATTATCCTGGGGCAAACAAGCCATTTTTGAGCTGCAGCAGGCTTTGAAATACATTGACCAATTTTGCCTGTGTTCGTTAAACCTTTTACCTTTTTACATGCTAATGCTCACAGTAATTTAGAAATGTTCTCCTTACTATAATATACTCAAGGTGGCTTGCTATGGTAAAATAATGCCAGTGGATGAAAATAACATTAATGTTTAACATTCTTGCATAAAATTTAAGAATAATAAAATTGACAACAATCAGAAAACTGGAGGAACGAAAGACCAAATTGAAAGAACTTGAAAAAGATTAAAAATGCCTGTGCTTTGACCCTTTCCATTTTTCTTTCACTCACAGAGGGTGGGACAGGAGGCCGAGTGAAGGAAAGGGTCCAGCCTGTCTATCTGGAATCTAAGTTGGGACTTTAATGCAGTTCCACAAAATTGGTATTAATTCGCTAAATGTTTCTGAAAATGTATTTTCATCTAAATGGCTATCAGCTAAGCCTTGAGTCAAATGGGAATGAAACAGATTAAGTCAATGTGATCTCTTTATCCAAGTTGCCTTAGAGCTGAAGTCACAATTTGCTGTAAGGAAGCTTATTCATTGTAGCATACGCATACTTTCAAAGTATCTAGACTTTACTTAGTAACCCAATCAGGACATTCAGGCAAAAGAAAAGGAACAGAGAAGATGGAGCCAGGTTGAAGAGGTCTGGGAGTTCAAACAAATTTTTTTCATTTTCATTAAAACTCAATTGGGCATCAAAAGTGTTACTAATATTAGCTTTTAATTAGTGGAAATTGGCTGGATTCAGTAATATCCCTTTGTATGGGTAGGAATGGGCTTACATTTCTGGAATTTGCAAAGGAAAAAATAACTGAAAGCCTTCCTTTCACAGTTACTGCCATCAATATTGCTACCAATTAAGCACATCCTACCATCATCTGCTTTGATCACATAAATGAACTGTGTACCAATCTGTTGTTGAAAGACTGGAGTCATCTTCCCACCAACTGTGAAAAAACACATGGAAAACACCTGGACTTTGTGAACGGATGCGGAATACAGAACTTCTGTTGACTCTTGGGTGTTTTGAAGACTTGAAAAAAAAAACTGTTGCTTACCAACATGTCACAATGAGTCCGTGTGTGGGTGGGTGGATGGGTGGGTGGGTGGGTGGGTGGGTGGTTGAGTGGGTGGGGTAGTTTGCTGTTAAATAAAATGCTTTGTTTTGAA
>RF60001;xist;n2483.1/0-34635 
GACACCTTCTCAGTATTTTACAGATACTTGGGGATATTTTTAGGCAATTTTCCATTTTAAAGGACGTTTTCTTTGGAATGATTTTTGGTTGCCTCCTCTGGGTTTTTTGTGGTTTCTTTTTCTTTTTCTCCTCCTTTTCTATATTATTTGCCCATCGCGGCTGTGGATACCTGGTTTTAGTGTGTATATAGATAGGTAGATAGATATATTATTATTGTTATTATTTTTTACCCAACGGGGTCATGGATACCTGCCTTTTATTTTATTTTTTTTTAATTTGCCCATCGGGGCCACGGATACCTGCTTTTAATTTTTTTTTTCCCCCTTAGCCCATCGGGGCCTCGGATACCTGCTGTGTACCCCCTCTCTCCCTAACCTGGCCCATCGGGGCAATGGATACCTGCCTCTTTTTTAAATGTGTTGTTTTTTTTTTTTTCCTTGCCCATCGGGGCCTCGGATACCTGCTTTAATTTTTTTTTTCTTGCCCATCGGGGCCTCGGATACCTGCTTTAATTTTTTTTCCTTGCCCATCGGGGCCGCGGATACCTGCTTAGATTTTTGTTTTACACCACCCATCGGGGCTTTATATGGTTGGAAAAGTGTTGGGTTTTGTGGTTCGTTGTACTATCTGGAATGTCTACAAAATTTTGCTGCTAATCGTTTGTGTTGTGTGAGTGGACCTACGGCTTTGGCTGGGAGATGACTTTGCAGTTAGGCTAGAGGGTTGGTTAGGCTGGGGAGGAAAGATGGCGGCCACTTCAGATTTGCCGCCCAGCTTGGCTGAGGGGTAACTGTGCTAAGTATCACTAGGAAGGTAAGATGAATAATGCGACAGGCAAAGGAAATGGTATGCATTGCATGAGTTAAATGTTTTGAATAAGCTGACTTGGATCATGTTAGGAGCTTGGCATGAATTGTGGTATCATGAGGTGGGAAAACATAGGATCATCCTATGTCATATTACAAGGGTCTAATGGAAAATGAGCGGGAGAAGAATTAGGCGCAGTGTTCAAAATGGCGATTTTGACCTTGCAGCATTGCTTAGCATGGCTCTCTGCTTTGTTAGAGTGTTCAAAATGGCGGATCCATTTTGCCGCAGTGTTCCAATGGCGGGAAGCCACATCATGGGTGTCTTTGTTCTAGTGTGCAGCATGGCGGTAGAAATATTCTGTTACATAGTAAAAGATGGCCGCTTAAGTACTTGCCGCAGTCTAAAACATGGCGGGCTTTTGTCTCTGCCGTGTGCATTTCCTGATAGGTTTTGCTGCAGGGACAATATGGCTGACCTTGTCATGTGGATATCATGGCAGTTTGTCACGTGGATATCGTGGCAGGGGTGTTTGACCGTTACATTCTTGGCGGGCTTTGCATCAGGAGGGCCTGCCGCATTGTTAAAGATGGCGTGCTTTGCCGCGGACAAAGTGAAAGGAGGGATTGGCAATGTTAGATTGCCGCGTGTCCCACCCAATCAGAAAGGGTGGTAGAATCGGTCACAGCCAGTTAGTGGAGGATGGAATTAGATGAGTTAGCATAGCACCTCGCTACCGTCTCTATTCAGCCAGTCAGGATTGGCCACATTTGTACTAATCTCAGTGGGTGGTACCAAAGTCTTTCCAAGGACATTTGGCCTTTCCACCTCCTCCCTCCCCTCTCACTGGCTCCCTCCCCTCCCTCATTGCCACTTGCAGTGCTGGATATTAGGTTGTGCAGGCAGAACCTCACGCCATTCCTCTGCATTGGTGCCGTGGCCGAAGCCCTTCCCCCACTTCCCCCTTCCCCGCCCCCTGCTCTTCTGCGTTGTGGCCAGGGGCAGTGCGCCATGCCTGCTAAGTGTGAACTTGGCGGTGAGTCGTGGCAAGGACCAGAATGGATCGCAGATGATCGTTGGCCAACTGTTGGCAGAAGAGGAATCCCTGCCTTCCTCAAGAGGAACACCTACCCCGTGGCTAATACTGGGGTCGGATTTTGATTTCTATTTATTTATTGGATGTCAGTCATACATAGTTTGATTATGTGGTTTGCTAGTGTTCGATTTCAGCCTTAAGTGACTAGTATGGAAATGTGTTTAGGGACTTATTTGTAGAATTCATTTTAATTACATTTAATGGGTTTTCATATTTGGGTTCCTTTAAAATTCCTTAAAGTTTTCAGTTTTTTTTTTTTTTAATAAACCTCTCAAGCTTTTTTTGTATTTAGATATTAAAGTCAAATAATAAACCACTAAGAATTTTTTTTTTTTTTTACTTTGAAATTGACTTCATAGACTACTTCCCTTTGGATATTTGAAGAGTCTTATAGCATAGAAGTAATTAATTAAAAATTTAACTTTATGACCGAATGTGAAAAGGAATATTTGAAGGTCCTCTCAGGTTCAGGCCTTGCTTTGTCCCTACTCTTAATGCTGCACTCATTGACTAATGATCCAACAACCTGCAGGAAACCAGTTGCTGTGAATTTGCTTCTTCTATTAGAATGTATTATATTGGAGAATTATTGTTCATAATTTCAATTTTCTGTGGTCCCCTGCCTCCACAGCCCCTAGCTCCTCTGCAACCCTGTTCCCAGCAATCCCCTTTCTGGCCTCAGCCCCTGCCCCAGCCCCAGCCCCAGCCCCAGCCCCAGCCCCAGCCCCAGCCCCAGCCCAGCCCCAGCCCCAGCCCAGCCCCTGCCCCAATCCCAGCCCCAGTCCCTGCCCCTGCCCCAGCCCCAGCCCCAGCCCCAGCCCCAGCCCCAGCCCCAGCCCAGCCCCAGCCCAGACTCAGTCCTGTTTCTGCTTAAAGCCAGTGCAATTTTTGTTAATTCAGTGAAAAAAATAAGTTGTCCATTGCTCATCCATTAGACTGGGATACGCTGTCTACCTCTAGCATTCCTGATCTTGAGTGCTGGCTATCCAAGTCACCATTTTCAGTTAATGTACAGAATCCCATTTGTCCCTTGGTCCATGTTAGAAAAAAGAATCCATTCACCCTTTGCATTAATGTTAAGAAACGTTAATTAACTGAGAGCTTCATATCAGACAATTATTGCCCATAAGTCTAGTTACTCATAATCTTCTCAATCCCCTGTCAATAAGGGAGAAACCATTCCTCTGTCATTGCTGCAGTACTCACAATCCTAGTTTTCTGGACAGTGCATATTTACTGAGCTGACCACCTAAACTCTTTGTATTGAGTGAAGTTGTAATTGTCCATAACCCTGCCTATTGGATTAGATTCCAGTCCAAAACCCTCTTGCATTCAGCAAAGGGCACAGAAAACCCAATTTTTTTGGTTAATGTGCTCAGTCCCAGTTGTCATAGCTTTGTCCATTAAACAAAGGCATCCTACAAATTTTGCCCTGCTTCTGGGGAGTCCTGTTCTTGGACAATTAAAGTACCAAATTGTAATTTTTGTTTTCCCCATTAACCAATGATCCTCCATCCTATTTACATTGCTCTTAGGCATTGCTGACTACCTGAGACCATGTTCCTTGAATTATTAATGTGTAGAATCCCAATTGTTTATTACACAAGTCCTTTCTTTGCACTGTAGCAGAAGTGCTCATCTTAAAAGTCACTTACTCTGGAATATTAATAGATTCAGTTGTTGTTGATCATGGTCCAGCTTAACAGGTAAGATCCGCCCATACTCTTTTCGATGCCCCTAGGTAGTGCGGACTACCTGCCACCTTGGATTAATATGTAAAATTCTCATTTCCCATGATCCTACCGATTAGTCTAGGATATCTCTTATCTCGATCCCATTTCTTCTGAGGAGTTCTGATTACCCAAAGTCCCTTCTCTTATTAAAAAATTGATGTGCATAATTGCATATATCCATGGTCCCATGCAATAAAAAATGAAACCCCACACTTGGTGGAATATTGCTGGGTCGTGCAGATTATTCAAGAACTCAGCTCTTGGACAGTTAGTTTGCATAGTTGCAGTTGTCCAGAGTCCTGTCCGTTTTAATGGGCCATTGGTATCCTATTTGCAAGCTACGTGGGTTGAACTCTCAAGGGCCCTCCTCTTGAATTTATAACGTCCATAATTGCTTTTGTCCATGTCCTGTAAACTAGTCACACTGGCTCACTTTGTCTTCCATCAGGGCACCCTTACTACTTAAGAAGTCTGAACTAGAACAGTTTATGTGCACAAACCTAATTGATTACACCTCAGCCTTTTGTATCAGGAACTCTGCATCATCTTTACTTCTGAAAGGGTGCTAATTACCTAAGGCCATTTCCTAAAATTGTTCACTTGCAAAACTGGAATCCCTAGGGACTCTTTCATTTTAACTAGAAGCCCATCCCCAACTAACTGCCTTTGCATTACAGCAGAGGATACTTGGGGCAGTTAATGGGCTTGATTGTACGTAGAGACCCTATGGCTGGTTTAATATCCATTCCCCTACTGAATGATTTGCATTACCACAGGCAGTACGAAGGAATGATAATGGGCTTATACAGCTACAGTCCCTAATGTTAACCTAGAAACCCATCCCCACCTAACTCTGTATGACGGCATAGGGTACTTGGGACTGTTAATGAACTGTATTGCAGCTACAATTCCTTTTGTTAGTCTAGAATCTGTTCCCTTCCTGCTTGATTTGCATTACCACAAAGGGTACAAGGGACTGTTAATGTGCTTAAGTGGAGTTACAGTCCTTTAAGTTAACCTAGGATCCCATTAGTACCTAACTCCCTTTTTATTAATGCACAGCATATGTGAGACTTATTCGTGGGCTTAATTGCACTACTGTCCCTTTTGTTAGTCTAGAATTCCATCACTCTACTCAGTTTGCATTACTCTAGAGTGTACCAGAGACTGTTGACACGCTTTTAAATGCATCTGCAGTCTCTATGTTTACCTATGATCCCATTCCCAACTAAATCTCTTTGTAAGACTGCAGTGGATACTTGGGACTGTCAAAAGGCTCTGTTAGAGTTACAGTCCCCTCAGTAAAGACTTCCATGTCCTCCTGCTTTATTTGCATTACCAAAAGGGGGACAATGGACTTGTAATGGGCTTTATTACAGCTACCATTACTTCAGTTAAACCGGAATCAGTTCCCTTCTTACTGAATTTGCATTACCACAGAGGGTTCAGGGACTGTTAATGTGCTTAAAGGCTGCTGCAGTCCTTTATGTTAACCTAGGATTCCATCACCAACTATCTCCCTTTCATTACTGCAGAGCCTACATAGGACTTGTTAATGGATTTAACTATACTACTGTCCCTTATCTTTGGTGGGTAGTCCATGCATGCAGTTGTGTCCAACTCTGGTGACCCCACGGACTGTAGCCTGCCAGTCTCCTCTGTCCATAGGATTCTCCAGGCAAGAATACTGAAGTGGGTTGCCATGCTCTCCTCCAGGGGATCTTTCCCATCCGGGGATCAAACCTGCGTCTCTTAGATCTGCATTGCCAAGTGGGTTCTTTACCACTAGCCTTGGACCTCATCCCCTCCTAATTCACTTTACATTACCAAAGAGGACACAAAGGACTGTTAATGTGCTTAGATGCCAGTATAGTCCTCCTCCCCCCTTTTTTAACCTAGGATCCCACCCCCCACCCAACTCCCTTTTCCTGACTGCAGATTACTTGGGACTGTTACTGTGCTTAAAAGTAACTACAGTTCCTTCTGTTAGTCTAGATTTCTATCCATTCCTACACGATTGCATTAACACAGTGGACTGCTAATGTGCTTAAAAGCAGCTACAATCTCTTATATTAACACAGGATTCTGTCCCCAGCTAACTGTTTCACGACTGCAGAGGGTATTTGGGACTGGTAATGCACTTACCTGCCTATACAGTCTCATCTGTTGGCCTACTTCCCCATGATCTAATTTGCATTATAAAACAGGGCATGCTGCTAAGTCGCTTCAGTCGTGTCCCACTCTGTGCAATCCCAGAAACAGCAGCCCACCAGGCTCCCCCATCCCTGGGATTCTCCAGGCAAAAACACTGGAGTGGGTTGCCATTTCCTTCTCCAATGCATGAAAGTCAAAGCGAAGTCGCTCAGTCATGTCCGACTCGTAGCGACCCCATGGACTGCAGCCTACCAGGCTCCTCCGTCCATGGGATTTTCCAGGCAAGAGTACTGGAGTGGGTTGCCATTGCCTTCTCCAAAAGAGGGTATAAGGGACTGTTAATGTGCTTTACTGCAGCCACAGTACCTTTTGTTAATTTAGAATCATTTTCTTTCTTACTGGATTTGTAGTACCACATAGAGTAACCAAGACTGTTAACGTGCTTAAATGCATTTACAGTCTTTTATATTTACCTGTGTTCATTGCATGACTGCAGAGGTTACTTGGAATAGTTAATGGACTCAATTAGAGCTACAGTCTCTTCTGTTGAGATTCCCATGCCCTCCTACTCTATTTGCATTACCAAGGGGGATGCAAGGGACTGTTAATGTGCCTAAATGCAATATCCTAGGATCCCATCCCCCACCTACCTCCCTTTTCATGACTGCAGATTACTTGGGACTATTCCTGTGCTTAAAAGTAGCTAGTTCCTTCTATTAGTCTAGGTTTCCATCCACTCCTACATGGTTTGCATTAACACTGGATACATAGACTGTTAATGTGCTTAAAAGCAGCTACAATCTCTTATATTAACACAGGATTCTATCCCCAGCTAACTGTTTGACGACTGCAGAGGGTATTTGGGACTGGTAATGCACTTACCTGCCTATACAGTCTCATCTGTTGGCCTACTTTCCCATGATCTCCTACTAATTTGCATTATAAAAGAGGGTATAAGGGACTGTTAATGTGCTTTACTGCAGCCACAGTCCCTTTTGTTAATCTAGAATCATTTTCGTTCTTACTGGATTTGTATTACCACATAAAGTAACTGGGACTGTTAATGTGTTTAAATCTAGCTACAGTCCTTTCTATTAATCTAGGATCCCATCCCCACCTAACTCCCTTTGTATTACTGAAGAGCCTACAAGGACTTGTTAATGGGCTTAAATGCACTGCTGTCCTTTCTATTGAGTCTAGAACCCCATTTCTCCTAGTCAATTTGCATTACCCCAGAGTGTACAAGAGACTTGCTGTGCTTAAATGCATCCACAGTCTGTTATGTTTACCTGGGACCGACTCTATTCCCACCTAACTCTGTTTTAATGAGAGGGTACTTGGGCTTAACTGGAGCTTCAGTCCCTCCTGTTAACCTAGCGTCAGTTTCTTTCTTACTGGATTTGTAGTACCACATAGAGTAACCAAGACTGTTAACGTGCTTAAATGCATTTACAGTCTTTTACATTTACCTGTGTTCATTGCATGACTGCAAGGTTACTCGAAATAGTTAATGGACTCAATTAGAGCTACAGTCTCTTCTGTTGAGATTTCCATGCCCTCCTACTCTATTTGCATTACTAAGGGGGATGCAAGGGACTGTTAATGTGCCTAAATGCAGTGTCCTAGGATCCCATCCCCCACCTACCTCCCTTTTCATGACTGCAGATTACTTGGGACTGTTCCTGTGTTTAAAAGTAGCTGCTGCTGCTGCTAAGTCACTTCAGTCGTATCCAACTCTGTGCGACCCTATAGATGGCAGCCCACCAGGCTCCCCCATCCCTGGGATTCTCCAGGCAAGAACACTGGAGTGGGTTGCCATTTCCTTCTCCAATGCATGAAAGTGAAAAGTGAAAGTAAAGTCGCTCAGTCATGTCTGACTCTTAGCGACCCCATGGACTGCAGCCTACCAGGCTCCTCCATCCATGGGATTTTCCAGAAGAGTACTGGAGTGGGGGTGCCATTGCCTTCTTCGTAAAAGTAGCTAGTTCCTTCTATTAGTCTAGGTTTCCATCCACTCCTACATGGTTCGCTTTAACACTGGATACATAGACTGTTAATGTGCTTAAAAGCAGCTACAATCTCTTATATTAACACAGGATTCTATCCCCAGCTAACTGTTTCACGACTGCGGAGGGTATTTGGGACTGGTAATGCACTTACCTGCCTATACAGTCTCATCTGTTGGCCTACTTTCCCATGATCTTCTACTAATTTGCATTATGAAAGAGGGTATAAGGGACTGTTAATGTGCTTTACTGCAGCCACAGTCCCTTTTGTTAATCTAGAATCATTTTCGTTCTTACTGGATTTGTATTACCACATAAGGTAACTGGCACTGTTAATGTGCTTAAATCCAGCTACAGTCCTTTCTATTAATCTAGGATCCCATCCCCACCTAACTCCCTTTGTATTACTGAAGAGCCTACAAGGACTTGTTAATGGGCTTAAATGCACTCTTGTCCTTTTGTTAAGTCTAGAATCCCATCTCTCCTACTCAATTTCCCCAGAGTGTACAAGAGATTGTTACTGTGCTTAAATCCATCCTGTCCGTTGTGTTTACCTATGACCCCATTCCCAATAGTGACTCCTTTGCACTACCACAGAAAGTGGAAGAGACTGGTACTGTGCTTAAAAACAACTGCAGTCCCTTATGTTTGCCTAGGACCCTATCCCACCCAGCTCCCTTTTAATGAGTGCAGAATGTACTTGGGACTATTGATGGGCTTAACTGGAGCTACTGTCCCTTCTATTAACCTAGAGTCAATTTCTTTCTTACTGGATTTGTAGTGCCACATAGAGTAACTGGGATTGCTAATGTGCTTAAATGCCTCTACAGTCCCTTATGTTAACCTAGGATCCCATTCCCACCTGACTCCCTTTTTATTACTGCAGAGCCTACAGGGACTTATTAATAGGTTTACTTACACTGCTGTCCATTCTGTTAGTCTAGAATCCCATCTCTCCTACTCAGTTTGCATTACCCCAGACTGTACAAGAGCCTGTTACTGTGCATAAATGCATCCACAGTCTGTTATTTGCCTATGACCCCATTCCCAACAGTCAGTGACTCCCTTGCACTACCACAGAAAGTAAAAGGTACTGGTACTGTGCTTAAAAGCAACTACAGTCCCTTATGTTTACCTAGGACCCTATCCCACACAACTCCCTTTTAATGGCTGCAGAAGTTACTTGAGACTAGTAATGGGCTTAACGGCAGCACAGTTCCTTCTGTTAATCTAGAAACAGTTTCCTTCTTGCTGGATTTGTATTACTACATAGAGGAACTGGGATTGCTAATGGCTTAAATGGAGCTACAGTCCTTTATGTTAACCTAAGATTCTGTCTCCATCTAACTAGTTTTCATGACTTCAGAGGGTACTTGGGACTGTTATTGCACTTATCTGCTTATACAGTCTCATCTGTTGGTCTAGATTCCCATGCTGTGCTACTCAATTTACATCATAAAAGAGGGTATAAAGGACTGTTATAGTGCTTAAATGCAGCTACAGTCCCTTTTAGTAAGGTGGGATCCCATTCCCATCTAATTCCCTTTGCAGTATCCCAGAGGCTCCCAGGGACTTTCAGTGTACTTAAGTGCAGATCCAGTCCCTTATATTAACCTTGGATCCCATTCCTACTTAATTCCCTTTTTACCACTGCAGAAGGTGTTTGGGACTGTTAATGCAATTCTTGCCTATACAGTCTCCTGTTAGTTTAGATTTCCATGCCCTCCTAGTAAATCTGCATTTTAAAAGCATACAAGGGACTGTTTATGTGCTTAAATGTAGCTATAGTCCCTTAAGTTAACCTAGATCTCATTCCCACCTGACTCTCTTTTCATTACTGCAGAGCCTATACGGGACTTGTCAGTGTACTTAATTGCACTGCCATTCCTTCTATTATTCTAGGAGCCCATCCCTCCTAGTGGATTGACATTATCACAGAGTGTTTGAAGAGGTTGTTACTGTGCTTAAATGCATCCACAGTCTATGTTTACCTATACCCCCATTCCCACCTGACTCCCTTGCACTACCACAGAAGGTAAAAGGACTGGTACTGGGTTTAAAAGCAGCTACAATTTTTTGTTTACCCAGGACCCTATTCCCACCTAACTCCCTTTTTTACTGCAGAGGGTACTTGGAACTGTTAATGTGCTTAAATCCAGCTGTAGTCTTTTCTATTAATCTAGGATCCCATTCCTATCTAACTCCCTTTTCATGACTGCAGAGGTTACTTGGGGCTGTTAATGCATTTACCTGCCTATATAGTCTCATCTGTTGATCTAGATTCCCATGCCCTGCTACTCAATTTGCATTGTGAAAGAGGGTACAAGGGACTGATATGGTGCTTAAATGCAGCTACAGTCCCTTATGTTAACCTAGGATTCCATTCCCACCTGACTTCTTTTTCATTAATGCAGAGCCTATATGCTGCTGCTGCTGCTGTCACTTCAGTTGTGTCTGACTCTGTGCAACCCCATAGACGGCAGCCCACCAAGCTCCCCTGTCCCTGGGATTTTCCAGGCAAGAACACTGGAGTGGGTTGCCATTTCCTTCTCCAATGCATGAAAGTGAAAAGTGAAATGAAGTCGCTCAGTCGTGTCCGACTCTTCTCGACCCCATGGACTGCAGCCTACAAGGCTCCTCCGCCCATGGGATTTTCCAGGCAAGAGTACTGGAGTGGGGTGCCATTGCCTTCTCCAGAGCCTATATTGGACTTGTCAAAATGCTTAATTGCACTGCTGTCGCTTCTTAGTCTAGAAGCCTATCCCTCCTACTTGATTTGTATTATCCTGGAGTGTAAAGACTGTTAACATGCTTAAATGTATCTACAGTCTCTTAGGTTTACCTATGATCCCATTCCCATTTAAATCTTGTTGCATGACTTCGGAGGTTGCTTGGAATAGTTAATGGTCTCAATTAGAGCTACTGTCCCTTCTGTTAGTTGAGATTCCCATGCCCTCCTACTCAATTTGCACTACCAAGGGAGATATAAGGGGACTGTTAATGTGCCTAAAAGCAATGACCTAGGATCCCATCCCCCACCTAACTCCCTTTTCATGACCGTAGATTACTTGGGACTGATACTGTGCTTAAAAGTCCCTAACAGTTCCTTCTGTTAGTCTAGATTTCCATCCACTCCTACATGATTTGCATTAACACAGAGTGTTCATAGACTGTTAATGTGCTTAAAAGCAGCTACAGTCTTATGTTAATCTAGGATTCTGTCCCCAGCTAACTACCTTTTCATGACTGTGCAGAGGATATTTGGGACTGGTAATGCACTTACCTGTCTATACAGTCTCATCTGTTGGTCTACTTTCCCATGCTCTCTGACTAATTTGCATTATAAAAGAAGGTATAAGGGACTGTTAATGTGCTTTTCTGCAGCCACAGTCCCTTATGTTACCTAGGACCCTATGCCCACCTAACTCCCTTTTAATGACTGCAGAGGGTACTTGGAACTGTTAATGAGCTTTACTGCAGCCACAGTCCCTTTTGTTAATCTAGAATTGTTTTCGTTCTAACTGGATTTGTATTACCACATAAAGTAACTGGGACTGTTAATGTGCTTAAATCCAGCTACAGTCCTCTATATTAATCTAGGATCCCATTCCCACCTAACTCCATTTTCATTATTGCAGAGCCTACAGGGACTTGTTAATGGGCTTAAATGCACTGCTGTCCTTTTTGTTAAGTCTAGAATCCCATCTCTCCTACTCAATTTGCATTACCCCAGAGTGCACAAGAGACTGTTACTGTGCTTAAATCCATCCAGTCTGTTATGTTTACCTATGACCCCATTCCCCAACAGTAAGTGACTCCCTTGCACTACCACAGAAAGTAGAAGGGACTGGTACTGTGCTTAAAAGCAACTATAGTCCCTTATGTTTACCTCGGACCCTATTCCCACCCAACTCCCTTTTAATGACTGCAGAAAGTTCTTGGGACTGTTAATGGGCTTTATTACAGTTACAGTTCCTTCTGTTAGTCTAGATTCCCATCCACTCCTACATGATTTGTATTACTACTGACTGTACAAGAAACTGTTAATGGGCCACAGTCCCCTCTGTTATTTTGAAATTTGTTACTTTTACTTAATTTGCATTACTGAAGATGCTACAAGAAACTGTTAATGTGCTTAAATGGAGCTACAGAATCTTACATTTATCTAAAATCCTGTTCCCACCTCACCCCCTGATATGATTGTAGAGGGTACTTGGGATAGTTCATGGGCTCAATTAGAGCTATAGTCCCTTCTGTTAGTCCCGATTCCCATGCCCTCATACTTGATTTGCCTTACCACAGTGAGTACAATGGACTGTTAATATGCTTAAAAGGACCTACAGTCCCTCACGTAACCTAAGATCTCATTTCTACCTAACTCCCTTTCCTGCCTACAGAGGGTATTTGGGACTGTTAATGAGGTATATTGCAGCTGCATTCCCTTCTGTTACTGTACATTCTTATGCCCTCTCACACGATTTGCAGTACCACAAATTGTACAGTTCAGTTTAGTTCAGTTGAGACGCTCAGTCGTGTCTGATTCTTTGCGACCCCATGAATCACAGCATGCCAGGCCTCCCTGTCCATCACCAACTCCTGGAGTTCACGCAAACTCATGTCCATCGAGTTGGTGATGCCATCCAGCCATCTCATCCTCTGTCATCCCCTTCTCCTCCCGCCCCTAATCCCTCCCAGCATCAGGGTCTTTTCCAATGAGTCAGCTCTTCACATGAGGTGGCCAAAGTATTGGAGTTTCAGCTTCAGCATCAGTCCTTCCAACGAACACCCAGGACTGATCTCCTTTAGGATGGACTGGTTGGATCTCCTCGCAGTCCAAGGGACTCTCAAGAGTCTTCTCCAACACCACAGTTCAAGAGCATCAATTCTAAGGCACTCAGCTTTCTTCACAAATTGTACAAGGGACTATTGCTGCTGCTGCTGCTGCTGCTAAGCCGCTCAGTCATGTCCGACTCCTAGCGACCCCATGGACTGCAGCCCACCAGGCTCCTCCATCCATGAGATTCTCTAGGCAAGAGTACTGGAGTGGGGTGCCATTGCCTTCTCCGACAAGGGACTGTTAAACATGATTAAATGCAACAGCAGTTTCTTATGTTAATCTAAGATCCTATTCCCATCTAACTCTGTTTTCATTAATGTAGAGCCTACATGGACTTGTTAATGGGCTTATTTGCACTGCCCTTCCTTCTGTTAGTCTAGATTCCCAGGCCATCCTTGATTTGCATTACCAAAGAGGGTATAATGGACTGTTAATGTGCTAAAATGCTGCTACAGTCCCTTATATTAACCTAGGATCTTATCCTCAGCTAAGGCTCTTTGCAGGCTTGCAGAGGATGCTTGGGGCTGTTCATGGCCTTAAATACCACTACATCCCTTATGGTAACCTAGGATCCCATTACCAACTATTAATATCTTCCTTTTAAGTACTGCAGAGCCTACATAGAACTTGTTAATGAACTACCATTGTTCCTTTCCTTTGTTTAGATTCCCATCTCCTAAAGATTTACATTACCACGGAGGATACTATGGACTGTTAATGTGCCCGTACAGTTCTTTTCCCTCCCCCTCCTTTTTAAAACCCAGGATCCTATTCCCACCTAACTCCCTTTGCATTACCAGTGACTGTACAAGTGCCTGCTAATGCTTTTAAATGCAATTACAGTCCCTTATGTTAACCTAGGATCCCACCCCCAACTAAGTCCCTTTGCATGATTGCAGAGGATACTTGGAACTGTTAATGTGATTCACTGCAGCTACATTCCTATATCTCATCTAGGATCCATTCTCTTCCTTCTTGATTTGCATTATCAGAGAGGATAGAAGGGATGGTTAATGTACTTAAATGGAACTATAGTCCCTTATGATAATCAGGATCCTATTTCTACCTCACTTCCTTTGTATTACTTCAGAGTATACATGGGACTTTTTATGGGCTTAATTGCACTACTGTCCCTTCTTTTAGTCTAGATCCCCATCCTTCCTACTCCATTTGCATTACCCCAAAGTGTACAAGGGACTGTTATTGTACATAAAGGCAGTTACAGTCCCGTGCTTTAGTCTAAGATTCCCTCTCCCCCTTTAATTCCCTCTACATTACCGAAGGGGATACAAGGGACTGCTAATGTGCTTAAGTGCTGCTTGCAGTCCTTTATGTTACCTAGGATCCCATCCCCACCTAACTCACTTGTCAGAGAGGCTACAAGGGACTGTTAATGTGTTTAAATGCAGGTGTAGTGCCTTAACATCGAAATCCATTCCTGCATAACTCCCTTTTTCAGGACTGCAGATGGTAATTGAGACTGATAGTGAGCTTTATTGCATTTACAGTCTCTCTTAGTCTAGGATCTCATTCTCTCCTACTAGATTTACATTACCATGACTGTACAAGGGACTTTTAATATGCTTAAATGCAGCTGTAGTCCCTTATGTTAACCTAGGATCCTATTCCCACCTAACTTCCTTTTCATAACTGCAGAGGGTACTTAAGNNNNNNNNNNNNNNNNNNNNNNNNNNNNNNNNNNNNNNNNNNNNNNNNNNNNNNNNNNNNNNNNNNNNNNNNNNNNNNNNNNNNNNNNNNNNNNNNNNNNAGGTACAAGGACTTTATTTGCTAAATGCGCAACATCCTAGATCTCACCCTCTCCCTCACTTTGTTACTGGTGGATTTGGACAGAAAGGTGCTTAAATGCGACTGTGGTCCATTTTGTTAACCTAGGATCCCATGCGCTCTAACTCTTAACATTACCTGGGAGTATACTGGGACTGTAGAACTGCTTAATTGCAACTGTGGTCCCTTCTCTTAGTCTGGAGTCCATGCTCTCCACAATTTTGTTTATATTACCACAGAAGGTACTTGGAACCTGTGAATGTGTCTAAATGCAGATGTGGTCCCTTTTGTTAGTTTAGGATCCCAGGACTTCCTTTACATTATCTGTGAAGGCATTTGGGACTGTCAAGGTGATAATTGCTGCTGTGTTCCCTTCTGATATCTAGGATCCTGTTCCCTCCTACTTCCACTTCCTTTGCGTTACATGGAAGGGTGCTTAACTGTAGCCATGGTCCCTTCTGTTAGCCTAGTTTGCATTCCCTCTCTACTTCCTTTGCTTACCACAGAAGGTACTGACTATTGTGATGCATCTTATCCTCTCACATTACACCTTAGGGTCCTGAACACTAAGGCCCCTCTTTTTGTGCTTTTTAATGTGCAGTTGCATTTGTTCCTCTTCCTCTGCAGTGTATAAAGACTCCACTTATTTCCCTTGTATTCAGTGATGGATGTCCTTAACTCAAGACCTTTGTACTAGAGTAAACTGAACCGTGACAATTCACCATGAATATATTCTTTCACTTCAGTCCCTTGTATTCTGTTTTATAAAAATATATATTAATTACCTCCATTACTTTTTCTCTGGGAGTATTTACATGCAAAATTCCAGTGTTTAAGGCCCTTCTCTTTAAATTAATATCCCTCCCTTTTTGCATTATATCAGGGGATGTTAGTGACCCAAACTCTTTCTCTTGGGACTCAATGTGCATGTGCCCTCATGACAAACTAATATATTGAATTTTTAGTATTAAAACAGGGACTACTGACTAGTTTTTATTTTGGGTAGTTAATGTGCAGAATTACACTAGGAACCCATCCCATTCCACCTTCTTTGCATCAGGGGTCCTAATCAACTGGCTGCTGCTTCTGTACAGTTTAAATGTGCATAATTTCAATAGTCCATGCTCCCTTATGTTAGACTAGGATCCCCTATCCTTGCCCCATTTACATTACGGCAGGGGCTTCTGACTAGCTAAGATTCACTGTCTTGGACTGTTAATGTATGTACTCACATTTGCTACCGTACCTGTACCTCAGGTAAGGACCCTCCCCATTCTATTTACATTTTAGCAGGAGATGCATACTATTCAAGATCTTACACACTATTGCCGTTAATGTGCACCATATTAGTTGTCTTGTACACATTGTCAGTTGTCCACAGCTGTGCTTTTTAAATCAGGGCCCTTTCACTTATTGAAGCACAGGTTAACTTACCACCTTAAAGCCCTTGTTATGGGACTGTGACTATGTGTAATTACAATTGTCTATGGTCTTCTGAGTTAACTTGTCTCCCTGACTCTTTTCATCCTCTTTGCTTTACTGCATGGGGTACTGCCCACTTAAGGCCCCTTTCTCAAGTATGTGTAATGACAATTACATTATAGGGGCTTCATACTCCCTTTAAGATTCTTATATTTATACAAGGTATATGATTTTAATTGACCACACCATGTCCCTTCAACATTAATTTACATAATTGCAACTTAGTTCGTCTTATCCTGTTGCCCTCCCTTTCCTTAGCTTGTGGATGTGCATTCTTGTGCACTAGACAAGGACCCTCCCCCTCACTTCCTATGCCTTCCGTAAGTTTGCCCATTGCTAAGACCTTTCCATTTGGACAGTTAATGTGCAGAGTTGCACTTTCCCATAACCCTATTACTTCTAGGACTATTGTATCTCCTTTGTAATAGTGCAGGGGATACTGTTTCCCCGCCAAGATCCCTTACTGTTAATATACGTAATAGAAATTCTTGTCTTTATCAGTGTACTTTGGTAATACTCCCTCAGCCAGCTATCATGACCTCAGCTCTTGGACAATTAATATGCACCAATAATATATCAAACGTATGATCTTTAGGTAGGATCCCTGTACCCTCACTATGGATCATGACTGCTGACTTAAGGCTTCTTTTTTTGACTCTGGGTGTGAATATTTGCAGTTACCTATACACCCTTCTATTAGAGTAGGACATCATTCCCTCATACCCCCTTTGCATTACTGCATGGGCTGCTGATGACACAAAACTTTCACTGGGACTGCTGATGAGCACAATGGCAGTTGGCAATGGGTTTTTCCTCCCTGGTCTTGTTAGGCAAGCACTCCCAGCTCCAAATTCTCATGGTATATTAAACTATAAACACTGCACTGTGCTGTGAACTTGTCCATCAAAGGGCGACCCACATTCCCACTCCTTTTGCGTTGGCTCCAGTGTATCAAATTCCAAGTAATCATGGCCTTGCCCTTATCTTCCCTCTACAAACCCCTTGCCTGCCCTTGGACCCTTCTTATGGATTTTTAATGTTCACAATTCCAGGTGTCCATCTCTCCAGATAGGATTATGCTCCCTCACCCCTCCCACCCCTGCCCTGCCCCTTTTGCATTGTTGCCGGGAAATGTTGACTGAGCAAAACTCTTTTCTCTTGAATTTACAATGTTAACAGTCCCAGATGTCATTGTTCTGCCCACTTTGAATTTCTATAATTCCCTGTTGCACTTTCCTTGGTCCCACCCATCACGGACTCTTCCACTTCCTTCTTTGCATTACTTCTGAATAGTGCTGACCACCCACAGCCCCTTCTTTGTTGTTAACACAGTACTGATTGTCCCATTTTTAAGCCCATCAGCCCAAGATCTCCCTACCATTTTGATGTTATATTTGTGCAGTATGGACTACCAAAAGCAGGCCAGAACTAGGTGACTGGACCTTACTCCTTTTCCTGCATTTGTTAATGATCCCAGTTCTGATTATTGTCATATTCTGGGAACAGAACCGTTCCTGATCCCCTCTGTTAGTGCTTTACTAGGCAAAATGCTCAAGGCAAGTCAGACCCAAAGGAACTGGATTGCTACCCTTTATTTGGGGTTTTCATTATAAATAATCATTTGAAAATTGACTTCCCAAGAAGGAAGGTTAGCACTATCTGTGCATTCTTCCTTTCAAAGCAGATTGCCTGGCTATGTCTCTCCTTTCCTCTTGTATATTGCCATTGTATAGTGCCAATTGCCAGGATACAACCAAAAAGTTTATTTATTTTTTATTTTTTTTATTTTTTAAGAAAGACATCTGGATTGCAGGGTGGAATTGATAACCTGGTCATTGAAATTTTGAAATTGGTAAACCCATTTATATCATGTACCTGATGACCAGTGTCTCTCATTTTACTAAGGGTGGTGAGTCTGTGGATAGACCACTGTGACTTTGATATTTTAGTATATTACCAAAGGGGTTCTAGAGTGGAACTCTTAAGACCAGTATCTTTGGGCTCTACCACCATTTTCAAACCACTCCTTGTTTGAGCTTTACCAGTATTCACTTCTAGGAAAAACTATCTAAACTTCCTAATCGTTAAATTTCTTCATCTGGAGCTCCAACTAGTCCGTACTTATTTCAAGAAGATTGCTGTAAAAGGATAAAATGAGAGAACATGCTGAGGTGCTTTTGAAAACCATAGATCACTTTGTTTGATTAATCTATTACATTTTACGTACCCTGTTTAATTCTGCTATTTTAAAGTTACCTAAAGCACCACACTCAAGTGAGGACTTAGAAACGATGGAACCAGTTTCCCCATTTTATATGAAAAGAAAAATAAGCCAAGGTCTAATCAGTCTTTTGGATATAAATTTCAACAGTGAAAATGAATACAAATGAATAATATCTCAGTCTCTAGTGTACAAGGTGTTTGGCAGAGAAGTATTTAATATGGAACTGCTGAAGCAAGTAACTAATTATCACCACAGCAGTTCTTTGTAATCACTGAAAAAGGATACTGTTGTCTGAGAAGGATGTCAAAAGATCGGCCCAGCTCAGGGTGCAGTTTGCACTACTAGCTCCTTGGACAGCTGTAAGAAGAGTCTCTGGCTCTTTAGAATACTGTAAGTACTACTTTGTAGCTATTAAGTAATCTTTTCCCTGTTCCATTTTCTTTCTCTTAGATGCTACCCACACAAAAATTGGAGGGTCCTTCCATGTTTCTACCTCATCTGTAATTTATATATCACCATATGAGTTAATAAAATTACAAAATTAATATTGTGTATCTGGCCCTATGCTAGGCTATATTGAAGTGAGGGATAGAAATGCTGTAGTCCTATATAATCTCATCCCCAATATGGTTATATTGTTAAAAAAACTAATATAAGCACACTTGAAATAACTGTAGAACATAATAATCAAGTACTGTCTTGTGTGAATTATATGTTATAGAGTTTTAAAAATGAGCACACAAGGGTGTGAAGTTGATAGGGTGAACTTAAGGAGGTGGGCTAACTTTCGTCTTTGGTCCAGGACATGATTACTATTACAGCCACCTGGGTAGTATAATGTTTATTTTAATGTCATTTGGTTTTTACCTTTTTTGAATGCACGGAAAGTGATTAGAAATAACCCCTGGCCATTGTGTTTGGCTATATCCAGGCTGGCAAATTGTTGATTGTTTTAAGCTTGAGTTTTTCAGGCTCTAGGGATTGGGAGTATAAATCTGATATGTTAGAACTTTGTACGCTTTTTATTCTCTCCTGCCCAAGAACAGATGAGAGTAGCAGTGTCTTTTTAGTCTGAGATATTTGTGGATCCTGTTTGGCAAGAGGGCAATAGAGAAATATGTTTTATAAGACCATGACCTTCCCCTCTTCCCTTTCACTTTTTTCAACAAATACTTTTGTGAGCTAAAAAGATTAGCCTCTCTGGTATAAAAAGAACAAAGATCCAACTGAAAAAATATTAACATCAAATTTAAAAACTTTTTTTTGTTCATGTTCATGTATCCCAGCAAGAGCAAGAAGAATTATATTAATGAGCTGGGCTTCTCTCACTGCCCATTTTAATTAATATCCGTATTTCCTCACAGCTTGTTTCCCCCAGCCAGTGCCTAAAGATATTTGTCTGACTGACTGGAGGTAATATATGAATAGTCCTGAGCCTTCTTGTTTCTCAAACTGAAGTAATTTGTCAGGATGCAGCACCTTTTAAAGAAACAAGTTTTTTGAGATCCTAAAGAGTAAATGTTTTGAGTAACACTGACTTAAGTTATTTGAAATGTAAACATGGTTTCCAATTTCAAAATAGCTTTGTCAAAAATATAATATTTTATATAACATTTTAAATAATTTATATAGAACTTGGAGATCGTGAAAATATATCCACAAACCCCCAGGGTTCTTATCACCCCAATTTGAGAAACACTGGTCTGTGCTTATGAGATCATTTATTGTAGTTAATCGAGTTATCATTCGATGTTAATATACAGCTATAACTATTTATTGGAATTTGTCTTAAAGGGATGAATTCTGAGCTGGTTCCCCCCCACTCAAGAGGAAGGATGGATCAAGTTTAGGTGGAGTGAAGCCTGCACTGGACAGCATCCAAAGGTGAATCTTGGAGTTGTATTTCAGTTCATTGCTTGAAATAAAATCTCTAGCACTTGTAGAAAGGGATGCTCTGGGAATGTCGGCATCTTCAAACTCAAGGTAATCCTTCAGTAGACCAGACACTGGAATAAATAGTAAAATCAAAGACAGAATTCCTGTCCAGGAATCTGCTATCTCATGGTGGATACAGAAGTGAACAAATTATTATGGTGTTGGGCAATTTGATGAGTATCATAAAATTTGGGGGAAATTCTGTGGTTCATAGAGGAAGAAGAGTGGGGGAAAACACTGTTACTAAGCAAAGTGATCAGTTCAGTTCAGTCGCTCAGTCGTGTCCGACTTTTTGCGACCCCATGAACCGCAGCACGCCAGGCCTCCCTGTCCATCACCAACTCCCGGAGCCTACCCAAACTCATGTCCATTGAGTTGGTGATGCCATCCAACCATCTCATCCTCTGTCAACCCCTTCTTCTCATGCCCTCAATCTTTCCCAGCATCAGGGTCTTTTCCAATGAGTCAGCTCTTCACATCAGATGGCCAAAGTATTGGAGTTTCAGCTTCAACATCAGTCCTTCCAATGAACTCCCCGGACTGATCTCCTTTAGGATGGACTGGTTGAATCTCCTTGCAGTCCAAGGGACTCTCAAGAGTCTTCTCCAACACCACAGTTCAAAAGCATCAATTCTTCAGTGCTCAGCTTTCTTTATAGTCCAACTCTCACATCCATACCTGACTACTGGAAAAACCATAGCCTTGACTAGACGGACCTTTGTCAGCAAAGTAATGTCTCTGCTTTTTAATATGCTGTCTAGGTTGGTCGTAACTTTCCTTCCAAGGAGTAAGTGTCTAGGATTTGTTTGATGTTGACATAAAGATCCTTATAATGTGGTAATTCTTGATCAGGGATCTGGAAGCCATACCTGGTTCTTTCCACACTATACCATAACATAAAAAATACTTTCAAGATTGCAAACCTGACTTAGACCTTCTTCAGTGACCTCCTATCCTAGAGTAAGGGCAGGTAACCAATTATTAAAAATGATCAAGGCAATTGTACTTCCAGGCAGCAGTAGCAATTCCTCTGCTGCTTTGCATCTTGAAGTATTTTTAGCACCTTTAGGCCACAAACTTAGACAGCCCTTAAAGTGGCTGTTGGTTTGACTCATACTTTAATTTAGCTCTTTTTTCTATACTTGCTTGGTTCTTCTGTGATACTGCCAGTGCTGACCATTACAGGACCTTAGGGAGACAACAAGCTAGAGATGAGAGACAGGAGATACCTATATCTAATGTTTCAGGTTAATGCTTCTTAGTGGTTTTTCTTTCTTTTTTTTTTTTATTGTTGAGGTTTTCTCAGCATTTAAAAAAAATTGTTTTTTTTAATTGAAGGATAATTGCTGTAAAGAATTCTGTTGTTTTCTGTCAAATCTCACCATGAATATTATATTGAGCCTTGCCCTTTCTTTCTTCTCAAGGACATTCCAAGCATATCAGACCTGAGGACTGCAAGCAACTTTAAGAAGCTTCATATTCAGCAGGTCTTTCCTTTTGAGAATCTGGATAAGCTCCAACCAATCTCATAGGATGGCTTGCAGTTTCCCTGGAGAAAAAGGTAATGTAAGGAGCTTATTGTGTGAATTCTGTCTTTGGCTTTAAAGGCTTTAACTTCCTATAGCTCTCCTTTTAAAAACAGAACATGAGCCAATTTTCATCAATTTCTATACATTTTTTCTTTTTGAGTATAAGAGTAGAATAATAGAGATCCAAGGGCCTGTGTAAGCTACATTATTGGATCCTTGTTTTTCCTTTTGCATAGATTTGCTTAGTTGTTATAATAACTGAGGTTTTATGTGCCTGTAGCCATTCTTGATTTTTTGAATATCCTGGTACTTTGGTGGTACCTCATTTATATAAGCTATTCAAGAACTGTACCATGTAGATTGAGGAGAAAACAATTCTGTTTACCTTGGCAATGCTCCAACATCTTACTGCTTAGTATACAAATTATTAATAAAAGAAGGGAGTGCTACAAAACTAGGTGAGAGAGACGTACTTTTGTTGAGATGGATCACTCAATTCTTACAATAGTACTTTATAAAAGAAGCCTGAGGCAACGTCTTACAGAATTCATATGGTCAGACCACATTGGAATTCTTCTCAAGTGGCTTGATGGCTCTCCTGATAGAGAAAGCTAGCTCCTCCTTTTGTTATTTTCAATCCCTTAATTTCTTGACCTGTATTTTTTGAGGACACAAGGACATTAAAAACCCACGCTCTCAAGCAGGGTCCCCACCCTCCAGGATCTAATGCCTGGTGATCTGAGGTAGAGCTGATGTAATAATAATGGAAATAAAGTGCACAACAAATGTAATGCACTTGAATCATCCCAAAATCATTTCCCCAACCCTGGTCCATGGGAAAATTGTCTTCCATGAAACTGGTCCTGGTGCCAAAAAAGTTAGGGACCACTGCTCTAGAGGATTATTCATCAGTAGAGACTGGTGACTAAAACAAAATATGGGAATTTGGGTAATTATTCAGCTCTAAGTTGCTCTAGAAAATGAGGGGAAGTACAGGGAATGCAGCTTGAATGAATAGAGGAATTTGCATGCTGCTAGGCTGGTAGCTTGGAGAATGTGATGGCACCCCACTCCAGTATTCTTGCCTGGGAAATCCCATGGATGGAGGAGCCTGGTGGGCTGCAGTCCATGGGGTCGCTAGGACTTGGACACGACTGAGCGACTTCACTTTCACTTTTCACTTTCATGCATTAGAGAAAGAAATGGCACCCACTCCAGTGTTCTTGCCTGGAGAATCCCAGGGACGGGGGAGCCTGGTGGGCTGCCATCTATGGGGTCTCACAGAGTTGGACACTACTGAAGCGACTTAGCAGCAGCAGCAAGCTGGTAGCTATTAATAGAATATAAAGCTCTACACAGTTCTAAATCTCCAGTCCTTAATCTGAAGAAAAGGGTAGACATGGTTCAATTTAACCCCTAGTTACTCATTGGGACAGACTTTCCCAGTGTACTGAATTTCAATAATTTATTTTTCTTTTATCTCTTTTCCAGATCTACCTCAAAAGAATAGGCCTGTTGCTTTACAGTGTTAGTGACCCATTCCCTTTGACGATTCCTAGGTGGAGATGGGGCATGAGGATCCTCCAGGGGAAAGATTCACTACCACTGAGCAACAACTCTAGGCCAGGAGGTTATACCAAGATTCTTTCCTGGGCCCAGTTAAGAAGGTGAAGCCTCAAGACAACCACCACACATCCAGAGGTGGGTAAACTGTCCCTAAAAGCATAATAATTAGTCTTTAATTTCTTGTTTTTCAGTATACATTGCACTTAGCTTTCCATTTAGATTGTTTTAGTCATTATCATCTATATCTGCTTTGGTAAAAAGAAAAGAAAAAAAAAAAAAACTGCCTCCTAATTACCCTGGGAAGTAACTGAGTGTGACATGGGTTAAAATGATGATGTGAAGAAAATAGCAGGCTGCATTAGTTAGGGTGTTTAGGATGGGACTGAAGTATGTGGTAGAGGCTTACAGCTAAGTTTTAGGAGAACATGGATGATGACTGACACATCTGTGACACTGATCATGGGCCAATCATCATTCTGGACCCTCTGATTCCTAAAGTCTCCCTTGAGGCCTTATTGGAGAATTTTGCCAATCATTTACATACTTCAAGATGCCTTGGGAAAGCTGTGGGACAAAACAAAAAACAAGCTGTTTGAGAAGATAAAATAGAGATTTATCTTTTTATGCTCTGCCTGCTAATTGACAGAAGCTTCACAACTATGAATGGGAGGCACAAAGTTGTCTATCATCAGACTGCATCTAAAGAACTAGCACACTGTGTACTTTAGGTCAGTGATGAGAGAGGATGATTAGGGGGATACAGGTTGAGAGGTAGAGGTAACTGTTCAGTGCAGAAAGTCCTGATTGTATAGGCTTTGTAAAGATTACTATCCAATTAAAGGAATAAGGCTGTGATGGATGATGTTTCCAGTGCCTCACCAAGTGTTATTCAGTTCACTTCAGTCGCTCAGTCATGTCTGACTCTTTGCGACCCCATAAACTGCAGCACGCCAGGCCTCCCTGTCCATCACCAACTCCCAGAGTTTACCGAAACTCATGTCCATTGAGTCGGTGATGCCATTTAAGCATATCATCCTCTGTCATCCCCTTCTCCTCCTGCCTTCAATCTTTCCCAACATCAGGGTCTTTTCAAATGAGTCAGCTCTTTGCATCAGGTGGCCTAAGTATTGGAGTTTCAGCTTCAACATCAGTCTTTCCAATGAACACCCAGGACTGATTTCCTTTAGGATGGACTGGTTGGATCTCCTTGCAGTCCAAGGGACTCTCAAGAGTCTTATCCAACACCACAGTTCAAAAGGATCAATTCTTTGGTGCTCAGCTTTCTCTGTAGTCTAACTCTCACATCCATACCTGACTACTGGAAAAACCATAGCCTTGACTAGAGGCACCTTTATTGACAAAGTAATGTCTCTACTTTTTAATATGCTGTCTAAGTAGGAAATATAACTTTCCTTCCAAGGAGTAAGTGTCTTTTAACTTCATGGCTGCAGTCACCAGCTGCAGTGATTTTGGAGCCCAGAAAAATAAAGTCAGCCACTGTTTCCATTGTTTCCCCATCTATCTGCCATGAAGTGATGGAACCATGATCTTAGTTTTCTGAATGTTGAGCTTTAAGCCAACTTTTTCACTCTCCTCTTTCACTTTCATCAAGAGGCTCTTTAGTTCTTCTTCACTTTCTGCCATAAGGGTGGTGAGCATCTGCATATCTGAGGTTATTGATATTTCTCCTGGCAATCTTGATTCCAACTTGTGCTTCATCTAACCCAGTGTCTCTCTGCATATAAGTTAAATAAACAGGGTGACAATATACAGCCTTGACGTACTCCTTTTCCTATTTGGAACCAGTCTGCTGTTTCATGTCCAGTTCTAGCTGTTGCTTCCTGACCTGCATACAGGTTTCTTAAGAGGCAGATCAGGTGGTCTGGTATTCCCATCTCTTTCAGAATTTTCCACAGTTTATTGTGATCCACACAGTCGAAGGCTTTGGCATAGTCAATAAAACAGAAATAGATGTTTTTCTGGAACTCTCTTGCTTTTTCGATGATCCAGCGGATGTTGGCAATTTGATCTCTGGTTCCTCTGCCTTTTCTAAAACCAGCTTGAACATCTGGAAGTTCACAGTTCACATATTGCCGAAGCCTGGCTTGGAGAATTTTGAGCATTACTTTACTAGCGTGTGAGATGAGTGCAATTGTGCGGTAGTTTGAGTATTCTTTGGCATTGCCTTTCTTTGGGCTTGGAATGAAAACTGACCTTTTCCAGTCCTGTGGCCACTGCTGAGTTTTCCAAATTTGCTGGCATATTGAGTGCAGCACTTCAGCAGCATCATCTTTTAGGATTTGAAATAGCTCAGCTGGAATTCCATCACCTCCACTAGCTTCGTTTGTAGTGATACTTCCTAAGGCCCACTTGACTTCACATTCCAGGATGTCTGGCTCTAGGTGAGTGATCACACTATCATGATTATCTGGGTCATGAAGCTCTTTTTTGTACAGTTCTTCTGTGTATTCTTGCCACCTCTTCTCAATATCTTCTGCTTCTGTTAGCTCCATACCATTTCTGTCCTTTGTTGAGCCCATCTTTGCATGAAATGTTCCCTTGGTATCTCTAATTTTCTTGAAGAGATCTCTAGTCTTTCCTATTCTATTGCTTTCCTCTATTTCTTTGCATTGATTGCTGAGGAAGGCTTTCTTATCTCTCCTTGCTATTCTTTGGAACTCTGCATTCGAATGGGTATATCTTTCCTTTTCTCCTTTGCTTTTCACTTTGCTTTTTTTCACAGCTATTTGTAAGGCCTCCTCAGCCATTTTGCTTTTTTGCATTTCTTTTTCTTGGGGATGGTCTTGATCCCTGTCTCCTGTACAGTGTCATGAATCTCCATCCATAGTTCATCAGGCACTCTTTCTATCAGAACTAGTCCCTTAAATCTATTTCTAACTTCCACTGTATAATCATAAGGGATTTGATTTAGGTCATACCTGAATGGTCTAGTGGTTTTCCCCAAGTATTATTAGGCAAGACATTTTCCTGTTTATGCCATAGTTTCCTATTCTGTTGAATGAGGCAGTTATATTAGTTTTATCTCTAAGGACCTAAAAGTGTCAACTTTATACTTTTCTAAGTTCTGTAGAGACAGTTTCTATAGCTCATTAATTTGGGTCTTCCCATAACTCTAGCACAGTACTCAGTTAATACTTCTTCATGGCATTTACATGGTTTCTTTCTTGTTTTCTTTTGTAGCTCCTGGTTGTTCCCTTCATATTTGCCAAATCATTATCTTTCCCTGAAGTAGTGCAAAGAGCAAGAAATGTGAACACACCAAGGAAGATCAACATGCCTGCAATGCTAGCATTTTAGAATAGCAGAATGAAGTAAGTTGTTGTTGGTGTAATCCTATGAGCATTAGTTTAGAGCTAATGTCTGTTTGATGGAGGTTTGTGTGGGATGATGTATAGTGATCCACGGTGGAAGAGGTGCTGAATGTGAGATGGGAGGATGATCAGTAACCTATATTAACAGTTGGTTTCACTAAAGCAACTCAAAAGATAATATAGTCTGTGTACCAGTTGTGTCATAGGGTAATTTAGTTTCACCTTGTCTGTTTATCTTTTCTACATAGATCATTTGCCACACTTAGAGGCCTAAACACATAGAAACTTAAGCCAAAAACGTTTTTGTTTTTTGCTGAAAGGCTGGCCTCTCACTCTTGTGAGCGAATCTGCAGTTCGGATATAATATTAAAGAAAACCTAGTCCCTGAAGCAGCCATTATAATCATCAAAAGTATGATGATTTTATAAAGGAATGGGGAAAAGTGAAGATATAAAATGAGAGAACTAACTAGGCGCTCTCTAAAGGCCCTTTACTATGTATAATGTTCACTTATGTGTGGCAACTTATTTGGCTCTCCGGGAACTCTTGGGAAAGTTGTAGCAGAATGTTGAGGCACATGAGATAATATGAGATAGGAGGTGAGATGAGATGTGAGATTAATGTAAACTGCCACTCATCACGTGAACAACCTTTTGGCAATTTAGAGTCTGATTAGACTTGTCTATTTGTGAAGCTAAAATGAAATCATGTATGTAAAGTGCTTAGTACACTGCCTAGTACATGATAGGTAAAAGGTAACCTAAGAAGTTTCATAAGTTCAACTGACACAATACAAGTGACCACTGATACCATCTAGTAGCACAGAGTTGGTGTGGTTTGATTCTATGTAAAAAATTCCCAAAGTAAAAGTTTGTAAGTAGAAGAGTATCTGTGTTGGTGGTAATTGTTGTTATTATAATTATTATTGTTAGTAGTAATATAAATAATATTGACACTAATAACAGATTATTGCAATTATTAATGCACTTTTTTGTTTTCTTCTCTTTGTGATGCTTCTTGTGCCTGTCATGCTCATCACTGTAGTTTGTCTCTTCTGTTTCTTACCCTCTTCCATGTCTGCCTTTGCTTATCTTTTAAACTCATAAGTGTGTATTTGTTTGTTTGTCTGTTTCTTCTTTGAATGTCTTTGGTCTTTCTTGTCTAAAGTATGTCTTACCCATTTCCATGATTCTCTTGCTAGTTTCTTCTCTGTATATCTTTGTCTCATTTACTTTTTTGTACCCAGGAGTGGTTTGTGTCTTGTCTTAAATGTCTCTCTCTAGTTTTCTTCATTTTGTTACTGATTCTCCTTGCTCTGCTAGATCTAGCTCTTCTTTCACCGTTCTCTGTGAGCCTCTTGAGTTATGTGTGCCTTTTGCTCATTTCTTGCTATGCCTGCCTCTCTTCTTTTTCTCTTTGTGAACTCTGTCACCCGTTCCCCTTGTTGGCTTGACATTTCACCTTTTCTGATACTGGCTACCCTTCTGCTGTTTCTACTCTTTATCTTGCATATTTCTCTTTTCTACATATTCTTTGTGCCTTTCTTGGGCTATTTTCTCTTTTTTTCCTCATGCTTTGTGTGCCCCAGTGTCTCTTTGTTCTTTGTGATTTTCAATTTCAGCATTCATCTCTGTTCTCTTGGTTCTTCTCTCCTTTTGCCTTTCTATTCACTTTTGAGTATTTCTTGAGTCTATGTCTCCCCCTCTTTGATTTCATGCAATTCTCTCTCCTGGCATATTTTTTCATGCGTGTTTGTGTGTGTGCTCTTTTGTGTGTTTGTAAAGGCGCCTCCTAACCCCTTCCAGTAGGTGCAGAGTGTCAGCTATCAAAATAAGCATTGCAGAGCTGTTCGTTATGCCAGGCCGCCCTGTGAGATGATCAAAACCAACAGAAGGTCCAAGGGTCTAGACTGGAGTTGGATAGAAGACTCAAGTCTCCGTGAGACAGAAGGCCAAAGACCTAGGATGGGATTAAAAAACCTTGTCTTGAAGACCTGTGACCCAAAAGATGGAAGTGCCCTAGCACACACAAAGACCCAGGACTCAAACCTATCTATATAAGACAGAAGGCCCAAGAGAGACAGATATTTCAAGACTAAATTAGATGGGAAACTGGAGGTTCGTGACAGAGATACCAGGAAAGAAAGAAGCCCCAGGACCAAAGGAAATTCCAAGATGAGACTCTTAAACCCCAGCTGTTTCTATTGCTCTTTTCCCTACTCTTGGACATTTTCAGTTCTCCCTTCCTTCTCATGTCTCCATTTATATCTACTTCTTTTGAGATGTCCTTTTTGATGTTACCTTAAAAAAAAAAAAAAACGTATCTTTAGATCAGTAATATTATGCTTTGGCCTGTTTTTATTACAGTTTTGAACCATTTATTAAGTTTTTGAAGTTTTAAACTTCCATTTCTCTTCACCTCCTCTCCACTTGAGAGGGACACATAGCTGACATTATATTTCAGTCCCCTCTTTCCTCAGAAGCTCTAGGCTGATGAGAGAAGGAAAGTATCAGGTTCAGTTATTGAGGGGAAAGAAAGTGCCAAGCTATCTAGAGAAAATGTGAAGAGATGCTCCACAGGCCAATGAGAAGAATTAGACAAGAAATACACAGATGTGCCAGTTTGCTGAGAAGTGCCAGCCAGCAACATCTTACTTATTTGAGCTTGGGTGAGCAGGATACCTGAGGTTTGGGATTCTTACTGTTGGTTATGAAGGAGGATTGGGCCTAACACATAGTGAGGCCCCAAGGAAGGAGCATGAACTCCCTGCTCATAGTAGTGGCCTAATAATGTGGTAAGCTGCATAAATTTTATCCCTCGGTTTAATACCTAGGCTTAAAGGTGAGAAAATCTGGGAATATTTAGCAGGTTTAATCCTTTCATTAATTTTTTTCCTCTTACCATAAGGAAAGATAATTTTAGTGATAATATATATGAAAGCACTGTAAAACACAGAAAAAAAAGCAAGACTTTCTCATTAATAATGTATTGGCACTCATGCACAGCTAACATTTGAAAATGCGTTGTCAGTTGTGAAGCATTATGTAAATCAAGGGTTATCACACCCTTTTTGTAAAGGATCAGATGGCAATTATTTTATACTTTGCAAGCCATATGGTCTCTCTCTGCTTTTTTTTATTTTTAAAGTGAATATGGTCTGTGGGCCACAGTTTATCACCCCTGGTGTAATTGCCAGGGACTGTGTGCTGAATAATATTAATTTCTTTCTTTGTGCCTGTCCCTGTATGCATTAAGGATGCAATGATTACTTATGGTCATATCCAGGTGATATGAAGAAAAATATATGAATGTGACTTATAAACTATTATGCACTTTAAAAGCTTGTCACAATTTTCAGAGTTGATGAATGAACATTGATTACATGGTATATACATTTCTAGGCACTGTATATACAAAGAACAAAAGCGTGAATAAAGGGCTTTCTCAAAAGTATGTAATACTGTACAGATATTAGGAATTAAGTCTATGATAAATGAGTAATTCATGTATTTGTGGCCATTGTGTTTCTGTGGCTCTGGTGATTCTGAGTACAGATGTAGTATTCCAAGTCACAGAAAAGAAAACATTGTTCAGTCGCTAAGTCGTGTCTGACGCTTTGTGACCCCATGAACTGCAGCATGCCAGGCTTCCAAACCCTTAAACTATAAAGCATACTGCAAACACAAGGGATTTAAGCTATTGTGATTACTTATAATGTGCCAGATAACATCCTGGGCACTACAGATGTCAAAGGAAAAGAATATTCTTATTATAGAATAATTAAAAATTTTAGATAGGCCGTACATTTTAAAGTGCTTTGTACTAAAGCACTGTATAAATACCAATGGGCTATATGTTTATGAATGAATGAATAAGTATTAATTTCCTTATATATGCCAGCTATTGTTTCAGGTACTGTGAAATCTAAGACAATGCTCCCAAGTGATAAGAGGGATGTTTATGTCCTATACTACTTATATATAAAGAATTAGATATTATTTATTTTAATCAATAAAGACTTTACTGGTGATGTTGAACTAAATTATTACCAGTATATTTCCCAAGGTAATAGGAAAATGTAATGAATGAAATTGAGCTTTCTAACTATAAAATGCTACATAAATATAAAACATTAGGTGTTTTCTCTGTGAACAAAACTTAGGTTGAGACAGACATTTGTTTGTGTGTGTTAGTCGTTCAATCATGTCTGACTCTTGCGACCCCATGGACTGTAACCCACCAGACTCCTCTCTCTGTGGATTTCTCCACACAAGAAAACTGAAGTGGGTTGTCATTCCCTTCTCCAGGGGATATTCTTGACCCAGAAACTGAACTCAGGTCTCCTGCACTGCAGGCAGATTCTTTACCATCTGAGCCACAGGTTCTCATTGTGTGTTTGACCCACTATGAGAAAGGCAGTATAAAATTCTCAGTATACAAACTGAGAGTTTAAATACTTGGTAAATGAATGGGTCATTAATATTAGTTGCCTACTATGTGAACTCACTGTTATAGGCACTAAAGAGACACACAAATTTATCATTTTATTGTGCCTACAGTTGAGAATAGGCAATAACATACGTTAGTATTTTGTGAACTCTAAGAGTACCATATAAGTGTAACTATTGATTTCCTCAGTTGGTATGCCTAATACTAGGCTTGCAAAATTGTATCATAGCTATTATACCATGAAAAAAGTCAGAAAAAATTTGAGCAAGGATTGTTAATTACTGAACACTTCAAATATGATACATAAAGGACTAAATGTCTGATGAATGCAAGCCTGGATGATAATTATGTGCCAGTCTCCTTGATAAGCATAAGAGATAAGAAGATAATCCATCTTTACTGTGTTCTGGGCAGCAGAAGGTAATATATAAAATCAATTTGTAGGTCTTAAACTGGCATACATATATAAGCCATATCTGCTGAATGAACATTGATTACTTACTCTCTCTTATTCCAAGAGATAGCAACTAGGGATGCAAAAATTCATTGCCATTATTGTTGAACCTGTAACAGAGATCTGTATAAATTTTACAAAGCTTACTGTTCTATACAGATCTAAAGAATTAACTGTTGGCTTAATGAATGGTTACTGATTACTTTCTATCTATAAAGCTCAAAACTGTGTATGCTCTAGGATATAAAAATGACTCTCCTTATCAGATGCTGTAAATAACATGAGTGGGAATCCAGAATAAAAATTACTTAACCATTGCTCAGCTTATTTGATGATAAAAACATGGGCAGAATGGAATTGTGCAAGGCAGTATGCTGAATGCTGAGCTAGGTGGAAAGATAAAATCCAGACCAGAAGGCCACTTGCTCCCTGGCTTGACTAAAGGAATGGAATTTTTTTGTTTCTTTGTTTAAAGAGCAAGATGTTGTCATTCTCCATTGGTCTTTTAAATGCTGAATGCTGAAGATGGAGGTGAATTCAATCCACTCTGGCCTGGCATAGAGAAATTGAAAGAGTAAAAAATGGTTCAAGTTGGCTTTTAGATTAATTTGATGAACAGCATCTTTTATGTAAAATATATCATTCTAGGTCCTGAGCATAAGAGATATGAAATGGGCCTAGTCTAAAGGGCTTTAGATAGATCAAAGATTATAACTGAAGATCCAAAAACATCTTTGAGTTTTAAGTAAATATTTGAGTTCCCGTTCCCTAGATCCTATTCCTGTTCCTTGAATTCTTGTTCCTATTTTCTTGGTGAAGTCTGGTCCAGAAAACCTATTGACTTGCCTTGGAAATTTAAAAAATAGAAAAACAATATGGTTCTTTCAATGTAAAGTGAAGATATATTTCTTGGCTCTAGAAAGTATCAATGTCATGTGCTCATTGACCTAGATTGAAGCCAGAAGATTAATAAAAGGCCTCAGAGTTTGTCCTTTAATTCATTAATATTCTGTTTTTATTATAGTTAAATGGGTAAGATGACAATCAAGATTATTATGGCATGGAATCAGGAAGACAACAAAAAAGATTCTTCCTAGATTTTCCATATTTTGTAAATTATTCACTTGAATGAAGTACTGTTCTTAAGTGCTGAGGAGAATGAAGAGATTTACAAGACCTAGACCAAAATATACTTTAATTTCACTAGTACATGGAGGACACACAAGAACAAATTTAATAGGAGATTGCAATTCTTTCATTAGTTGGAAAAACTAAAGTAGCTGTGATATTAAGATACTGAGATGGAATGATTAAACAGATCACTTTCTCTTTGGCATGTTTTGTAGAGAAGGAATAAAAAAGCTTTTCAGTTATTCATACAAGCATTGAAGAAGGTGATGCTAAATGAAATAGATCTGGTAAAAAAGAAATTGTCTTGGAGATGCAGTTAAAAAAAAAAAAAAAACAAGAAATGGAGTGAAACTTCATTGAATGAGTGTCTATTTCAAGGCATTGTGCTAATTCCTAGACAGAAAACAAAAAAGATCTTGACTGAAAGACACTTACTTGACTTGGAAACTGGTATATAAGAGAAGAGGTTATTGTTAATTTTTTAAATTTATTCATTCATTCTACAAGTATGTTTGAGTGCCTATTGTATATAAGCTCCTTAGCTGGGTTCTAGCTAGGTTCTCTAGCTAACCCCCAGAAAGAGACATGAGAAAATGAATGCCTTCCCAGAGAACTTAAAATTTGCCTTTTGGCCTATTTTCTGATCAGGGCTAAACGGCTTACTTCCTCAATAATATTGTGTGGTTTAATTCCTACTCCATCTTAAACCACTCTGGCCACTACAATAAGCAGGGGTTTTTACTGAACTGCTCCTTAAATTGCAGGATCCTTCCTTATAATAAAACACTTCAGTTTTCCTAACCCATCCCTCATGAAAAATGGTTGTGATCATAGTGAGCCGAAAGAGGGATGAGAAGCAACTGATTCCCAAACTTCAGTCTCATTGGTACCAACCTTGAAGAACCACTCATACTCAAATCACAATTGGTTTTGAAACACACTTACAGTTTTGTCTATGACAAATATACACTGCCTAAGTCTTTTTTAAAAACAATCCTCTGATATTACTTAGCAAGTTTGGAGATGGAGACATGATTTGTGTTTTGCAACAACAGCTTCTCAACTTACAATTTAGAAATCTTTTCCTTTTCACCATCAAAACCTGCTTAAGATAAGACTTGAAAATAGCCTAACAATTTTACTATGCTTAAGCCTTAAGAATAATAGAACTTGAAAGTATTTGGCAAATGTTGGAGGGAAAAAAAATCTACATATAGGCCCAAATGGGCTTTGGCCTTTTCTCTTTTTAAATCACTCACAGAGGGTGGGATAGGAGGAAGAGTGAAAGAAAAGGTCAAGCCTGATTCTAAAAAGAGTTGGTCTTAAAAGTATTGCTACCTCCAGATCTAACTTGGGGATTGCTGTTCTTAGTGTAATTCAATTTTAAAAACTGGTCACTGTTAAGATGAGGACAAAGTCCTTTGTCCATCAGTTAAGCCTGGGGTTATATAATTATGGAATTTATTAAATCTATGTGACCTCTCCATCATAAGGTAGTCTTAAAGCTAAAGTCGGTCCACTACGTAGAAAGAGGACTTTATCGTTCACTATAATTCATACACACTTTCAAAGCATCTACACCTTAAAGTTTACATGGCAAGACAACAATACCATCTGTAAAAATAGAAGGAAATAGAAGAATGGCAGGAGATAGTTGCTGGAGGGAGCGAATTTGAATGGGATTTGGGGTAATGTTTGTAGTTTTTGCTTTGTATATTTTTATTTAAGTGTAAGGTGTATCTGATATTAATAATGTTTGGTGTTTAATATGTACTATTAGCTGGACTCAGTAACTCCCCTTTCTCCAGGTAGGGATGAGAGATGCATTATTGGAAAGGAGAAAGTAACAGTCTTCATTTCACAGTTTCTGGCATCCCAAGGCCACACTACTGATAAACAAGAATAATAGAACATTCTGTCATCTGATTTTTGTGGCATAAATGAAGTTGTGAACAATTTTTTTTTTCTTAAGAAAAAGAAACAGCTTTACATCTACCCTTTTACCTTAAAAGGATCTATGCCAAAATGCTCTGATGAATGGAAGACACACATGGACTTGTGAACTGATGTGAAACACATAATATCTGAGCCTTGGTTGTTGTGAAGACTGAAAA
>RF60001;xist;n4403.1/0-14739 
TGTTTGCTCGTTTCCCGTGGATGTGCGGTTCTTCCGTGGTTTCTCTCCATCTAAGGAGCTTTGGGGGAACATTTTTAGTTCCCCTACCACCAAGCCTTATGGCTTATTTAAGAAAACATATCAAAATTCCACGAGATTTTTGACGTTTTGATATGTTCTGGTAAGATTTTTTTTTTGACATGTCCTCCATACTTTTTGATATTTGTAATATTTTCAGTCAATTTTTCATTTTTAAGGAATATTTCTTTGTTGTGCCTTTTGGTTGATACTTGTGTGTGTATGGTGGACTTACCTTTCTTTCATTGTTTATATAATCTTGCCCATCGGGGCCACGGATACCTGTGTGTCCTCCCCGCCATTCCATGCCCAACGGGGTTTTGGATACTTACCTGCCTTTTCATTCTTTTTTTTTCTTATTATTTTTTTTTCTAAACTTGCCCATCTGGGCTGTGGATACCTGCTTTTATTCTTTTTTTCTTCTCCTTAGCCCATCGGGGCCATGGATACCTGCTTTTTGTAAAAAAAAAAAAAAAAAAAAAAACCTTTCTCGGTCCATCGGGACCTCGGATACCTGCGTTTAGTCTTTTTTTCCCATGCCCAACGGGGCCTCGGATACCTGCTGTTATTATTTTTTTTTCTTTTTCTTTTGCCCATCGGGGCTGTGGATACCTGCTTTAAATTTTTTTTTTACAGGCCCAACGGGGCTTGGTGGATGGAAATATGGTTTTGTGAGTTATTGCACTACCTGGAATATCTATGCCTCTTATTTGCGTGTACTGTTGCTGCTGATCGTTTGGTGCTGTGTGAGTGAACCTATGGCTTAGAAAAACGACTTTGCTCTTAAACTGAGTGGGTGTTCAGGGCGTGGAGAGCCCGCGTCCGCCATTATGGCTTCTGCGTGATACGGCTATTCTCGAGCCAGTTACGCCAAGAATTAGGACACCGAGGAGCACAGCGGACTGGATAAAAGCAACCAATTGCGCTGCGCTAGCTAAAGGCTTTCTTTATATGTGCGGGGTTGCGGGATTCGCCTTGATTTGTGGTAGCATTTGCGGGGTTGTGCTAGCCGGAAGAGAAAGCCAAGGAGTGCTCGTATTAGTGTGCGGTGTTGCGCGGAAGCCGCAGAGGACTAGGGGATAGGGCTCAGCGTGGGTGTGGGGATTGGGCAGGGTGTGTGTGCATATGGACCCCTGGCGCGGTCCCCCGTGGCTTTAAGGGCTGCTCAGAAGTCTATAAAATGGCGGCTCGGGGGCTCCACCCGAGGCTCGACAGCCCAATCTTTGTTCTGGTGTGTAGCAATGGATTATAGGACATTTAGGTCGTACAGGAAAAGATGGCGGCTCAAGTTCTTGGTGCGGTATAACGCAAAGGGCTTTGTGTGTCACATGTCAGCTTCATGTCTGAGTTAGCCTGGAGAGGTGGCACATGCTCTTGAATGTGTCTAAGATGGCGGAAGTCATGTGACCTGCCCTCTAGTGGTTTCTTTCAGTGATTTTTTTTTTGGCGGGCTTTAGCTACTTGGCGGGCTTTGCCCGAGGGTACACTTGGTGCATTATGGTAGGGTGTGGTTGGTCCTACCTTGTGCCACTCGAAGCTGAGGCAAGGCTAAGTGGAAGTGTTGGTTGCCACTTGACGTAACTCGTCAGAAATGGGCACAAGTGTGAAAGTGTTGGTGTTTGCTTGACTTCCAGTTAGAAATGTGCATTATTGCTTGGTGGCCAGGATGGAATTAGACTGTGATGAGTCACTGTCCCATAAGGACGTGAGTTTCGCTTGGTACTTCACGTGTGTCTTTAGTCATCATTTTTTCGAAGTGCCTGCCCAGGTCGGGAGAGCGCATGCTTGCAATTCTAACACTGAAGTGTTGGATGATGTCGGATCCGATTCGAGAGACCGAGGCTGCGGGTTCTTGGTCGATGTAAATCATTGAAACCTCACCTATTAAAAGAAAGAAAAGTATCTAAGGCCATTTCAAGGACATTTGACTCATCCGCTTGCGTTCATAGTCTCTTACAGTGCTCTATACGTGGCGGTGCAAACTAAAACTCAGCCCGTTCCATTCCTTTGTATTGTTCAGTGGCTAGTCTACTTACACCTTGGCCTCTATTTAGCCAGCACTGATCTCAAGCGGTTCTCTAAGCCTACTGGGTATAAGTGGTGACTTTGGCCAGAGTCATAGTGGATCACAAATCACTGGTGAAGAGGTAGAATCCTACCTTCTTCCAAAATCTACCCCATGACTATTGCTGGGGTTGCATTTTGATTTCAATGAATATTTTGGATGCCAACGACACGTCTGATAGTGTGCTTTGCTAGTGTTTGAATTTAAAACCGAAGTGATTGTTTTCAAAATGTATTTACGGATTTGCTTACTTGTTGAATTCATTTTAATTACCTTTAGTGAATTGTTACTTTGGAGTCCTTAAAGTTTTCAATAATTTTTTTGGCAGATGATACTCAAATTACTTGGCACTTAAATGTACTTTCTTTCAAACTCATCCACCGAGCTACTCTTCAAATTTTTAAGTCTTATAACACAGATACTGTTAATGTAAAGTGAACATTATGACTGGATGTCAGGAGTATTTGAGGTTCTATACCAGTTCAGGCTTTGCTTTTGTTGCTATTGTTGATGCTATATTGACTAATGGTTTTACTTGTCAGCAAGAGCCTTGAATTGTAATGCTCTGTGTCCTCTATCAGACTTACTGTTATAATAGTAATATTAAGGCCTACATTTCAACTTTCTGTGTGTTCTTGCCTTTATGGCTCTAGATTCTCCTCAAGACTCAGCAAATAGTGCTGCTGCTATTGCTGCCCCAGCCCCAGGCCCAGCCCCAGCCCCTGCCCCAGCCCCAGCCCCAGCCCCTGCCCCAGCCCCAGCCCCTGCCCCTGCCCCAGCCCCAGCCCCAGCCCCTACCCCTGCCCCTGCCCCTGCCCCACCCAACCAACCCAATCCAGTCCAGCCCTGCCCCAGCCCAGTCCTAGCCCCAGGCCCAGATACTTTCAGACCTATCCCAAGCCCACTTCTACTTAGAGAAATTCGAATCTTCATTGATTCAGTGCTAAAATGCAGTGTCCATCACTCAGCCTATAAGACTGAGACAGCCCATCTACCCCCTCCATACTGACTTCTAGAGTCATGGAATTTCACTTAATGCATAGAATCGTATTGCTAAAATGCAGTGCCCTCACTCAGCCTATAAGACTGAGATAGCCCATCTATACCCCCTCCATACTGACTTACAGAGTCATGGAGTTTCACTTAATGCATGCAGTCCTATTGCTAAAATGCAGTGCCCATAACTCAGCCTATAAGACTGAGATAGCCCATTTATACCCCCATACCCCCTCCATACTGACTTCTAGGGTCATGGAATTTCACTTAATACATAGAATCGTATTGCTAAAATGCAGTGTCCATCACTCAGTCTATAAGACTGAGATATCCCTATGTATACCCCATACTCCCTCCATACTGACTTCCAGAGTCATAGAATTTCACTTTGCATACGGTCCTATTGCTAAAATGCAGTGTCCATCACTCAGTCTATAAGACTGAGATATCCCTATGTATACCCCATACTCCCTCCATACTGACTTCCAGAGTCATAGAATTTCACTTTGCATACGGTCCTATTGCTAAAATGCAGTGCCCATCACTCAGCCTATAAGACTGAGATAGCCCATCTATACCCCCTCCATACTGACTTCCAGAGTCATGGAATTTCACTTAATGCATGCAGTCCTATTGCTAAAATGCAGTGCCCATCACTCAGCCTATAAGACTGAGATAGCCCATCTATCCCCATACCCCCTCCATACTGACTTCCAGAGTCATGGAATTTCACTTAATGCATGCAGTCCTATTGCTAAAATGCAGTGCCCATCACTCAGCCTATAAGACTGAGTAGCCCATCTATACCCACTCCATACTGACTTCCAGGGTCATGGAATTTCACTTAATGCATGCAGTCCTATTGCTAAAATGCAGTGCCCATCACTCAGCCTATAAGACTGAGATAGCCCATCTATACCCACTCCATACTGACTTCCAGAGTCATGGAGTTTCACTTAATGCATGCAGTCCTATTGCTAAAATGCAGTGCCCATAACTCAGCCTATAAGACTGAGATAGCCCATTTATACCCCATACCCCCTCCATACTGACTTCTAGGGTCATGGAATTTCACTTAATGCATAGAATCGTATTGCTAAAATGCAGTGTCCATTACTCAGCCTATAAGACTGAGATATCCCTATGTATACCCCATACCCCCTCCATACTGACTTCCAGAGACATAGAATTTCACTTTGCATACGGTCCTATTGCTAAAATGCAGTGCCCATCACTCAGCCTATAAGACTGAGATATCCCTATCTATACCCTCTACCCCCTCCATACTGACTTCCAGAGTCATGGAATTTCACATAATGTATAGATTTCTATTGCTAAAATGCAGTGCCCATAACTCAGCCTATAAGACTGAGATAGCCCATCTATACCCCCTCCATACTGAGTTCCAGAGTCATGGAATTTCACTTAATGCATAGAATCGTATTGCTAAAATGCAGTGCCCATCACTCAGCCTATAAGACTGAGCCCATCTATACCCCATACCCCTCCATACTGACTTCCAGAGTCATGGAATTTCACTTTGCATACAGTCCTACTTTACTTGTCCATGGACAAGTAAACAAAGAACTCTTGTCCTTCATGTTAATCAAGATACACCAATCAAACAAGAGTTTTATATCAGAGACTTGCCATGGGAGGGTATCATCTCTCAAGTCTCCTTTTCCTTTAAGGAAAGAAAACCATTCTGTCATTGCTGTAGTAGTCACAGTCCCAAGTTTCTAAGCAGTGTTCAGTCGTCTTTTCTCATGTATTACCTTGAGTACTGAATAATTCTGTCAGAAATATTTTGTCCATTGGATTAGACTTTAGCTAGTCCAGCCCTGTGTGCATTTAGCAAAGGGGCAAACACAGGTCTGTTATCAGACAGTTAAAGTGCTCAGTCCCAATTTTCAAGGCATTGGCCATTAAAGGGGGTAGAATACTATATACTGTTGGCATGCTGTCATGGGTGCTATCGCCCCAGGTCACATCTTTCTAACTGATGGAGATACATTTATTTGCTCATGATATTGTATACTAGTCTCACATGCTTTCTTATTTCAGCCAAAAACCTCTGCACTGGAACATTTTATGTGGATAATCCTGACTAGGAATTGAGTCTTTTCTCAAGGTCCTAATACTACCCTTGCTTTATGTAAAGAGGGTGCTGATTACTTAATGCCTCTTACACAATTGTGCAAAATTGCAGTTGTTCAAGTCCCCTTCTGTTAGTAACCAAGATCCCATACCCTCATACCCTAATGGGTGACAATCAAGGGTGCCAACCAATGAGACCACTTCTCTGTTCTGGTCTTTCTGCTGTGCTGGGGAATCAAACCTTGAGTCTTGTGTACGCTAGTAAAGCACTGTCATAGAGCTACAGCCCCACCGTGTGGTGGTTTGAGAGAACAGCCTCTTATGTAGCCTGGGCTGGGCGGGACTTACAGGCATTGCCACCTGTAATGTAAACATATTTGTGCCTGTTGTGTGCACAGCTGCATTTGTCCCTCTTCCTAAGCATTGGATAAAGAAACCAAACTAAGTCAAGTCATTTTGTTGGTAATCAAGAAGACCTTTGATCTGTCCTGTTTTTAACTTCCAGGCTGGCCTGGAACTTAGCATATAACCCAGGCTAGCCTTGAGCTCAGGATCTAGCCTGCGTTTAACAAGTGTTGGCATATCTGGTTCCTACCACTATGCCCTGCATGCAGTCTTTCATATTGTGAATGTGCATATGTCATTTCACTGTAGTAATCTGCATCTGGTGAAGACTTATTTGTATTGCAGCAGTATTTAAGATCCTTAACATAGTAAATGTGCACAGTGTTAACTCTATTGTACATATTCTCATGTCCACAGTTGTGCCTTTTAGATCAGGACTCCTGTACTTAGCAAAGCAAAGAGGCTCACTAATATAAAGCTTCTTTCATGAGACTATAGATTGAAACGATTCCAATACGGTCAATGGTCCTTCAAGGTAAGACTTCTGTCTCTGATCATTCATATCCTCTTTGCTTTATGGAATTATGTATGTGCTGTGCACTTGAAACCCCTTCCTCAAACTATTTATGTACATACTGGCAATTTTAGTAGGATCAATTTTACTCTTAACTTTGAAGTACAGAAGTGGTGTTGACCTATAAGGTCCCATTTTGTGGCTTGCTAATAATAATGACTGATTGTAGTAGGCCTTTTTCTGTTCACTACAGAAGGAAACCTGAACAGCGTAAAACTGTAATGGCCATAAACATGTACCTTGCATATTAGTATGCATTTACTGCACACATCTCATTCCATTTGGATACGATCCTACTCTCAAACCCTTTTGCAGTACAGCAAGGGTCACTAATCTTTTGGCTTCTTCATCTTCCTGGACACTGGATAAGGCTGTCCCCTCCTTTCCACTCTTTAATTTCCAGGACTATTACTTTAAAGACTTAATATTTGCATAAAGGATGGGGTTTTTAATTGATAACATGTCCCTTGAACATTAATGTATATAACAGGGACATGATCCATTCATTTTAATAAAAATACTTGGCCAGTTAATGTGTAAAATTACACTTATCCACAACCTTATTACTTTTCGGACCATTGTATCTCTTGCACTCCTGCAAGGGATACCGTTTATCTCCCAAGGTCCCTGCTAGTGGACCATTAATATACAGTGAATCTTCCTTTGTCTTTGCCAGTAAACAAAGGCCATACTCCTTCGCCTTTCATTTGCACTATATCAGGATATGCTGATCAACAAGGCCGCATTCTTTTGGACTGTTATCATATATTAAATGTATGCGTATGCACTGCCACCTGCTCTGTGCACTTGAAAGGATCCCACTCACTTCCTTAGCACCTTCAGCAGGAAGTGATAATAAGCTCAAGACTTTCATTTGGAAAGTTCACATGTCTAAGCACTTCTCTAAGAACTACTGTACCCTCTTCTCCGCTTTAAAGCAGAAAGAGGGTTGTACGAAGTGCTCTTCATTTGGACTTAAGTGCATTAATGCAGTTAGTTGTCCATCATTACCTTTGGAGTTGGATTTTACATCCTTGTACTCTTTTGACACCAGAGGCATATTAATTATTTCTGAGCACTTCTCTTGTCAATATTAATCTGTACCCTTACACATATGACCTGTGCGGCAGCAAAGGTTCTGAAATGCCTACCTTTTGACTGGGGCTGCTGAGTGGTAGTAACTATTAGTAACCTCAGCATTTGGATGATTACTATGCAAAAATGTCAAGGACCTGTGTGCTCTCTTTGCATACCATCAAGGCTACTGAGTCCCAGAATTAATTGCTAAGTTAGCGTATTTATAACTATGAATGTCTGGAATATTTGTCCCCTTTACATTATTGCAGAGGTTGCTGAGCCCCCGAAACTACCCGGTACTGTCAATGAGCACAGGGGCTCTGACGAATGACCTGCTCTCTTCCTTAAACTGATTTTGGGACTCTTAATAGGCACAATGGCAGTTCTGGATGGTTTATTTTCTACTCCAACTTGAGCAAATCCCCTGCTAGTTTCCCAATGATATAATAAAGTACAGCAGTATGTACACCCAACAATGACCCGGATTTCGACCCTTTTTGCATTGCTTTAATATATACAATCCTAAATAGTCACAATCTCACACTTTATAGTGTTCCTTTTGCCCGGCCACTAGTTTGTCCATTGACCACTTTTCTGAATCACTAATTCTCACAAACCCATCATTAAGGAAGAGTTTGTGCCCTTTCTCAATTCCATCATGCCATCCCTTTTGCCTCTTTGTTTGAACAGTATTGACTGGGCAAAGCCCTTCTCTTGACTTAAAGTCAACAACACCAGTTTACTCACTTCATATGGCTACAGTGTCTCAGTTGCCTTCTCCTTGCTCCCACTGAACAGAGACACCTCGAATTCTTACATTATTCTGGGTAATGTTAATTACCCCAAACACCCTATGTGTCATTAATAAATTTTGGTGTATTTATACACTGAATAGCAAAAGCAGGCCAAAACTAGGTGGATGAGCCTTCAATCTTTAACTTGCACTTCTAAATTATTCCAATTCCAACTGCTGGCACATTCTAGGGCCAGGAACCATTCTTGCCTACCTTTATTAATGCTTTATTGTGCAAAATATTGCAGGCAAGTAGCTCAGGGAGTTGGATTGCCACCTTTTACTTGGGGCTTTCCTTTACAGTATGAACTGAAAATTGTCTTCCTGAGAAGGAAGCTTAGCACTTTTCTTTCCATTCTTCCTCCAGGAAGGAGCCAACTGTCTGCTTAAGAAACTTTAAGCCCGATTTTGTATATTGCTACTGTACAGGACCAACTGCCAGAAAAGTTATTGATAATTTTATTCCTTAAGAAAGGCATTTGGATTGCAAGGTGGATTGACTGTGAGATCATTAGCTTTTGTGAAGTAAAAATAGCCATTTGTGTCATGTTTCTGAAGACTAAGCAGTGTCTCAGTGTACTGAGGGTGATGAGTCTGTGGAAAGATCAGTGCAACTATTGCAGAATGTTTAAGACAAGTATCTTTGCTTGGTCTTTACTACAAGTTTAACAAAACGAAAAAGTCAATCTTTGTGTGGCCTTTAGTATGATTAACTTTTTGGAAGATGACCTAAGCCTTCTAATCATTATATTTTGTCTGACATTGGTCACCAGTCCTTGCTTATTTTTAAAAGGTGACTGGATGGATTAAATTTGAGAACATGTCAAGTCGCCTTTGAAAATTATATAGGCCATCACATTTAATTAATTCATTCTATCCACCATTAAACTCTGGCAATAATTTGAAGTAGCTTGAAAATTCCTAAAGTGGGAATTTATTTTAGAGATGATAGAACCTGTTTCCCCACTTTACATTTTAAAATATGTCTGCCAGGATCTAATCATTCCTTTAAACGTACACTTCAAAGAGAGATTTTCCTAGTAAGAAAAGAGCTTTCTCTAGTGTGAAGGGTGCTTTGTAGCCGCCGAGTACTTAGGTCTTTTTTGGGAGCTATTGTGTATGAGTGTATGTATGTGTGTGTGTACATGCATGTTGCTGCGCGCAGTCATTCATTCACATGGTGCTCAGACAACAATGGGAGCTGGTTCGTCTATCTTGTGGGTCCTGGAGATCAAAGTGAGATCATCAGGCTTGGCAGCAAGTGCCTTTACCCTCCGCGTGCCATCTTGCCATCCCGCTGCTGAGTGTTTGATATGACATTGCTGATGAAAATAATCATCACAACAGCAGTTCTCCCAGCATTACTGAGAAATGATACTATTTTTCTGAGGAGGATGTTCAAGTAACTCATCCCAGTGCAGGATCCTGCTTGAACTACTGCTCCTCCGTTACATCAGACTCTGGCTGTTTAGACTACAGGATGAATTTGGAGTCTGTTTTGTGCTCCTGCCTCAAGAAGAAGGATTGCCTGGATTTAGAGGAGTGAAGAGTGCTGGAGAGAGCCCAAAGGGACAAACAATCCCTATGTGAGACTCAAGGACTGCCAGCAGCCTATACAGCTACATTACATCTCAGCAGAACTTCTCTTCAAGTCCTCGCTACTCTGAACAAAAAGCTTACAGGCCACATGGAGAAAAAAAGATCTCCCCCCAGAATTGTGGGCTTGCTGCTTTGCAGTGCTGGCGACCTATTCCCTTTGACGATCCCTAGGTGGAGATGGGGCATGAGGATCCTCCAGGGGAATAGCTCACCACCACTGGGCAACAGGCCTAGCCCAGATTTCAGTGAGACGCTTTCCTGAACCCAGCAAGGAAGACAAAGGCTCAAAGAATGCCACCCTACATCAAAGTAGGAGAAAAGCTGCTGCAATAGTGGCACTGACCTTCGAGGAAGCCATTCTGCTCTATTTGGTTCTCTCTCCAGAAGCTAGGAAAGCTTTGCCAGCTGTTTACATACTTCAAGATGCACTGCTACCCTACTCATGCCATATAATACACAATGCCATCTACCAAATATTACCCTTCCCCAAAGCAGCACAGAAAACTGGGTCTTCAGCGTGATCAAGCAATGTGAACACACAAAAGGAAGGCAGCTTTATAAATGACCCGAGGATCAACATGCCTGACTGCAGCATCTTAAAAGCAATAGAATGAGTGTGTATTGTGGGTGTGTCTATTTCTTGTTTTATGTATCTATTTTTTCCTTGGTCTGTGTGTCTAATTCTTTGTTACATCTATTTCTTCCTTGCTTTGTGTGTCTATTTCTTCCTTGCTTTGTGTGTCTATTTCTTCCTTGCATTATGTCTAATTCTTTGTTATATCTATTTCTTCCTTGCTTTGTGTCTATTTCTTCCTTGCAGTTGTGTCTAATTCTTTGTTACATCTATTTCTTCCTTGCTTTGTGTGTCTATTTCTTCCTTGCATTGTGTCTAATTCTTTGTTATATCTATTTCTTCCTTGCTTTGTGTGTCTGTCTTCCTTGCTTTGTGTCTATTTCTTCCTTGCAGTTGTGTCTAATTCTTTGTTACATCTATTTCTTCCTTGCTTTTGTGTGTCTTTCTTTCTTGCTTTTGTGTGTCTATTTCTTCCTTGCAGTTGTGTCTAATTCTTTGTTACATCTATTTCTTCCTTGCTTTTGTGTGTCTATTTCTTCCTTGCATTGTGTCTAATTCTTTGGTATATATATTTCTTCATTGCTTTGTGTGTCTATGTCTCCTTGTGTTGTCTAATTCGTTGTTGCATCTATTTCTTCCTTGCTTTGTGTGTCTATTTCTTCCTTGCTTTGTGTGTCTATGTCTTCCTTGCTTTGTGTGTCTATGTCTTCCTTGTTTTGTGTATCTACTTCTTCCTTGTGTGTCTAATTCTTTGTTACATCTATTTCTTCCTTCCTTTGCATGTCTCCTTCTTTCCTTTGTGTGTCTTTTCTGTCTGCAGTGTGTCTTACCTATTCCCATGTTTCTCCTGCATGTTCTTTCTTGCAGAGCTTTGAGCTTTGTTTCACTTTCTCTGGTGCCTGTGTGGTCTGCTTTGTCTTCACTAGCTATGGCTCTCTGTTTTATCTATCTGGTTGCTATTTCTCTTAGCTTTTCTTTCACTCCTGCCTTTCGTGACTCCCTTTGGGTCACATGTTGCATGCATCCCTCTCTTTTTCTTGTGCTCACCCCACTTGTTCTTTGTTCAAGTTCTCTTTGTCAGTCCATTTCAGTTTTCTTTCTGCTGCTTCTATCCTTAGTGAATTCTTGTTTACATTTCTTCCCTGCCTTTCTTGGGCCACTTTCTCTGTTTTCTTTTGATTTTGTGTCTCTTTGCTATTGGTGGATTTCTTATCTCAGCATCATTCTGTTGCTTTGTGTTTGCTTGTGTTTCTATCTTCTACTTTCCTCCTTTCTGTTCACTTTGAGCATTTCATCTCTTTACAAGTCTGTGTCTCTCTTGTATTCTAAAGTAATCCTTTCTTGGATGTTTCTTTGTATGTACATGTGCGTGTGTGCATGTGTGTTATGTGTGTCATGTGTGAGAGGAGCTTCATAGCCCCTTCCCAATAGGTCCAGAATGTCACCCGTGGAGCCGTTCCTCACACCAGACTGCCCTGAGAAATAATCTAAGACAAAATACATCATTCCGTCCGGTCAGGATTCAAGTGGCTCTGAAGTGAACGCCCAAGTAGAAGACAGAAGTTTTGCGACTTGAGATTTAAAAGGACCAAAATACACAGATGGCCCGTCTTGAGCTGGCTGGAACGAATGCTGACAACCCAAAGAAGAGGAACTGTTTCTACAGGACACCTGTGACTTCCAAGAGCGGGGAACTACGTATGTCATAAGACACAAAACCTGAGCTAAGTCCAAGCATAAGACCTAAGGACCCAATCCTATATGGACAGAATATTTAAGAGATAAAGGCCTATGGCCCAGAACTCTGGAAGGATATTTCTATCCTTCTATCCCCAAGACCAAGAAGGGAAATTCGAAGATGAGACCTGCCCCCCAACCCCAGCATCCCTTTCCATTTCTTATATTTCTATTTAAGCTGTCTTCACTTGAGATGTAATTTTTCATTGTTGCCATTGCCCATAAAGGAATACGTTTTTAGCTGGATAGTATTGTGCAAGGGTCTGTTTTAAACTGGGTCTTAGCCATTTGTTAAATTGTTGATGTTTTACAACTTCCATTTCTCTTCACATCTGCTCCACTTGAGACGGAACTAAATCCAGCCAGTGTATATAGCCTGACTATTGAAACTTCCCTAGGAATAAGCATGCATACAGATATGCATACTGCCATCCTCCCTACCTCAGAAGCCCTAGGCTGACAAGAAAAGGAAAGCATCAGGTTGTTAGGGGGAAAACAATGTCAGGCTATCTAGAGAAAATATAAAGAGTTGTTCCAGACCAATGAGAAGAATTAGACAAGCAATATGCAGATGTGCCAACCCTCTGAGAAGCACCAGCCAGTGTCACCTTCTTTCTTTGGGCTTAGGTGAGCAGGGTATGGTTTTCTAATAATGGTTTGGGGACAAAATGAGGTCTGAACTCCCTGCTCATAGTAGTGGCCGAGTAATTTGGTGCATTTCACCAAAGGAACTCCTGGGTCTAATACCTACCTTTAAAATTAATGATGAGAGACTCTAAGGACTACTTAACGGGCTTAATCTTTTTCGTGCCTTCCTCTTCCTCTGTAAGAGGGAAGTTAAATGACACAGGATGAAAAAGTTACATGCTCATAGCACATTGGCAATTATACATGGTTATTATCTGAAAGTGTAGAGCTTTTCCTATAAGGCATCAGACTAAGTACCTGAAGCTTTGTGGGTTCATGGTCTTAGTTGCATATTCCTTAGTTGCAAATCCTTTTCAAAAGGTAAGAAAAAGGCACACTGGTCTATTGCCTGGACTTGATCAAGCCCTGATATGAATGCCAGGGAATGTCTGAGTAACATTAATTTCCTTCCCTGCATATTTTTTGTGCTGAATACTAAGGCTGTGATGCTTCACTGTGGTCACCCCCAGGTAACAAGATATTACCAGGTAACCAGGAAACGTATGAATACGTAAACCATGAAGCCTACTGTAACTTCCAAGTCAGTGCTGAGTATGTATTACATAGTAGCTAAAGTCTACGCCTCTGTGTGCTATAGGCACAAAGATTGCTCTAGGAATAACATGCTTTGTAAAAACAAATATATGAACATAACGGGGCTTGAATGAATAACAGTCCATATACTTAAGGCCAGTGTGTTTCTTCTGCTTTGGTGAGGCTCAGTAAGTTATATTATACCAGGTAGCAGAAGAGAAAACACATGGAAACTGATTTTAAACTACAAACTAGGTCACTAATGCAGGTGATTGATTACCCTATTCTGATCACCTTCTAATTTCTGAATACCCATGTTCAGCACTGGGAATAACAAAGGGGGACATTACCACAGAACTAGAATTTACAAAAGAATGCATTAAATAAAGCATTATACAGCTATCAATTGTTCCATGTGTGCAAATGAATGACTACTAACTACCTCTGATGTATCCGATATTGTTTTGGGTACATGAAATATTCATGAGTAACTGCCATGAAATAAGAATGTTTGCATTCCATACTATTCATAATGAATGAGCCAATGCTTAATTTAATCAGTCAAAACTTGAGTGATAAGGGCATGTTAAGACAAGAACATTTGCCCAGGTCACATTATGGTTGTGGGTATCTTCTCAACTATAAAGCAGTTCAGTAGTATAAGACAAGACAAATTTTCTATAGAAATAAAGCTGCCTATAAAATAGGCATAGTCTCTACAAAATTTTCATCGTACTTTTTAGCCCATAATGGGAAGAGTACAGTTAACAACCTGGGTGTGTTAGCATGTGCTCTCAGCTTAAGCAACAGGACCACTTGACCCCAGAAATTGGAGGCTAGCCTGGGAAGACCATAAGGTCCATCTCAAACCTGGAGGCTAAATATTGTCTCCCATGTGTATATTCTCTTTCATGGGTACTGGAGAGATACACAGACGTACATTTCAGTGTGTCCACACTTGAGAATAATATGTACGTTGGCATTTTATGCACTCGGAGGTACCATATAAATATAACAATTCATTTTCTTACTTGGTATCAATTTCCAGGCTTTTAAAATTCTGCCACATTTATTATACTGTGAAAATAAAGTAAATAAGTAACTGTGAACCACTGAATATATGAAGCATTCAATACTTGATGAGTACATACTGAATGGCAGTCATTTATTACAAAACAGTGCCCTTGCTAGGCACTGGGATGCAAAGAGCATTCTCATTGTCCTGTGTATCTAAAGAAATTATGCATGAGATTAATTTATAATTTGTAAACTGCCATATATATGTGTATATATGCAATATTTGCCTGGTGTGCAATGACTTTGCTTTTATCCCAGGCATGCACAACAGATCTGTGTGGAGCTTTGTGAAGTCTACAGTTCTATAAAGCCGGGACCTAACTGTTGGCTTTATCAGTGAACAGTGATTACTTTCTAAGTTTCATAATGGCTGAAACTTAATCATAATGCTTATCACCTAACACCACCTAATAATAATTTTACCATGCTATGTGTTGAGCGAACACATAGATTGCTTTCTAGCATTATGTAGCACTTATAGGAGTGAAATCTAGACCAAAACTTCAATTCACTTCAATGAGGAAATG
>RF60001;xist;n5063.1/0-5495 
GATCATCAGGCTTGGCAGCAAGTGCCTTTACCCTCCGCGTGCCATCTTGCCATCCCGCTGCTGAGTGTTTGATATGACATTGCTGATGAAAATAATCATCACAACAGCAGTTCTCCCAGCATTACTGAGAAATGATACTATTTTTCTGAGGAGGATGTTCAAGTAACTCATCCAGTGCAGGATCCTGCTTGAACTACTGCTCCTCCGTTACATCAGACTCTGGCTGTTTAGACTACAGGATGAATTTGGAGTCTGTTTTGTGCTCCTGCCTCAAGAAGAAGGATTGCCTGGATTTAGAGGAGTGAAGAGTGCTGGAGAGAGCCCAAAGGGACAAACAATCCCTATGTGAGACTCAAGGACTGCCAGCAGCCTATACAGCTACATTACATCTCAGCAGAACTTCTCTTCAAGTCCTCGCTACTCTGAACAAAAAGCTTACAGGCCACATGGAGAAAAAAAGATCTCCCCCCAGAATTGTGGGCTTGCTGCTTTGCAGTGCTGGCGACCTATTCCCTTTGACGATCCCTAGGTGGAGATGGGGCATGAGGATCCTCCAGGGGAATAGCTCACCACCACTGGGCAACAGGCCTAGCCCAGATTTCAGTGAGACGCTTTCCTGAACCCAGCAAGGAAGACAAAGGCTCAAAGAATGCCACCCTACATCAAAGTAGGAGAAAAGCTGCTGCAATAGTGGCACTGACCTTCGAGGAAGCCATTCTGCTCTATTTGGTTCTCTCTCCAGAAGCTAGGAAAGCTTTGCCAGCTGTTTACATACTTCAAGATGCACTGCTACCCTACTCATGCCATATAATACACAATGCCATCTACCAAATATTACCCTTCCCCAAAGCAGCACAGAAAACTGGGTCTTCAGCGTGATCAAGCAATGTGAACACACAAAAGGAAGGCAGCTTTATAAATGACCCGAGGATCAACATGCCTGACTGCAGCATCTTAAAAGCAATAGAATGAGTGTGTATTGTGGGTGTGTCTATTTCTTGTTTTATGTATCTATTTTTTCCTTGGTCTGTGTGTCTAATTCTTTGTTACATCTATTTCTTCCTTGCTTTGTGTGTCTATTTCTTCCTTGCTTTGTGTGTCTATTTCTTCCTTGCATTATGTCTAATTCTTTGTTATATCTATTTCTTCCTTGCTTTGTGTCTATTTCTTCCTTGCAGTTGTGTCTAATTCTTTGTTACATCTATTTCTTCCTTGCTTTGTGTGTCTATTTCTTCCTTGCATTGTGTCTAATTCTTTGTTATATCTATTTCTTCCTTGCTTTGTGTGTCTGTCTTCCTTGCTTTGTGTCTATTTCTTCCTTGCAGTTGTGTCTAATTCTTTGTTACATCTATTTCTTCCTTGCTTTTGTGTGTCTTTCTTTCTTGCTTTTGTGTGTCTATTTCTTCCTTGCAGTTGTGTCTAATTCTTTGTTACATCTATTTCTTCCTTGCTTTTGTGTGTCTATTTCTTCCTTGCATTGTGTCTAATTCTTTGGTATATATATTTCTTCATTGCTTTGTGTGTCTATGTCTCCTTGTGTTGTCTAATTCGTTGTTGCATCTATTTCTTCCTTGCTTTGTGTGTCTATTTCTTCCTTGCTTTGTGTGTCTATGTCTTCCTTGCTTTGTGTGTCTATGTCTTCCTTGTTTTGTGTATCTACTTCTTCCTTGTGTGTCTAATTCTTTGTTACATCTATTTCTTCCTTCCTTTGCATGTCTCCTTCTTTCCTTTGTGTGTCTTTTCTGTCTGCAGTGTGTCTTACCTATTCCCATGTTTCTCCTGCATGTTCTTTCTTGCAGAGCTTTGAGCTTTGTTTCACTTTCTCTGGTGCCTGTGTGGTCTGCTTTGTCTTCACTAGCTATGGCTCTCTGTTTTATCTATCTGGTTGCTATTTCTCTTAGCTTTTCTTTCACTCCTGCCTTTCGTGACTCCCCTTTGGGTCACATGTTGCATGCATCCCTCTCTTTTTCTTGTGCTCACCCCACTTGTTCTTTGTTCAAGTTCTCTTTGTCAGTCCATTTCAGTTTTCTTTCTGCTGCTTCTATCCTTAGTGAATTCTTGTTTACATTTCTTCCCTGCCTTTCTTGGGCCACTTTCTCTGTTTTCTTTTGTATTTGTGTCTCTTTGCTATTGGTGGATTTCTTATCTCAGCATCATTCTGTTGCTTTGTGTTTGCTTGTGTTTCTATCTTCTACTTTCCTCCTTTCTGTTCACTTTGAGCATTTCATCTCTTTACAAGTCTGTGTCTCTCTTGTATTCTAAAGTAATCCTTTCTTGGATGTTTCTTTGTATGTACATGTGCGTGTGTGCATGTGTGTTATGTGTGTCATGTGTGAGAGGAGCTTCATAGCCCCTTCCCAATAGGTCCAGAATGTCACCCGTGGAGCCGTTCCTCACACCAGACTGCCCTGAGAAATAATCTAAGACAAAATACATCATTCCGTCCGGTCAGGATTCAAGTGGCTCTGAAGTGAACGCCCAAGTAGAAGACAGAAGTTTTGCGACTTGAGATTTAAAAGGACCAAAATACACAGATGGCCCGTCTTGAGCTGGCTGGACAGAATGCTGACAACCCAAAGAAGAGGAACTGTTTCTACAGGACACCTGTGACTTCCAAGAGCGGGGAACTACGTATGTCATAAGACACAAAACCTGAGCTAAGTCCAAGCATAAGACCTAAGGACCCAATCCTATATGGACAGAATATTTAAGAGATAAAGGCCTATGGCCCAGAACTCTGGAAGGATATTTCTATCCTTCTATCCCCAAGACCAAGAAGGGAAATTCGAAGATGAGACCTGCCCCCCAACCCCAGCATCCCTTTCCATTTCTTATATTTCTATTTAAGCTGTCTTCACTTGAGATGTAATTTTTCATTGTTGCCATTGCCCATAAAGGAATACGTTTTTAGCTGGATAGTATTGTGCAAGGGTCTGTTTTAAACTGGGTCTTAGCCATTTGTTAAATTGTTGATGTTTTACAACTTCCATTTCTCTTCACATCTGCTCCACTTGAGACGGAACTAAATCCAGCCAGTGTATATAGCCTGACTATTGAAACTTCCCTAGGAATAAGCATGCATACAGATATGCATACTGCCATCCTCCCTACCTCAGAAGCCCTAGGCTGACAAGAAAAGGAAAGCATCAGGTTGTTAGGGGGAAAACAATGTCAGGCTATCTAGAGAAAATATAAAGAGTTGTTCCAGACCAATGAGAAGAATTAGACAAGCAATATGCAGATGTGCCAACCCTCTGAGAAGCACCAGCCAGTGTCACCTTCTTTCTTTGGGCTTAGGTGAGCAGGGTATGGTTTTCTAATAATGGTTTGGGGACAAAATGAGGTCTGAACTCCCTGCTCATAGTAGTGGCCGAGTAATTTGGTGCATTTCACCAAAGGAACTCCTGGGTCTAATACCTACCTTTAAAATTAATGATGAGAGACTCTAAGGACTACTTAACGGGCTTAATCTTTTTCGTGCCTTCCTCTTCCTCTGTAAGAGGGAAGTTAAATGACACAGGATGAAAAAGTAACATGCTCATAGCACATTGGCAATTATACATGGTTATTATCTGAAAGTGTAGAGCTTTTCCTATAAGGCATCAGACTAAGTACCTGAAGCTTTGTGGGTTCATGGTCTTAGTTGCATATTCCTTAGTTGCAAATCCTTTTCAAAAGGTAAGAAAAAGGCACACTGGTCTATTGCCTGTACTTGATCAAGCCCTGATATGAATGCCAGGGAATGTCTGAGTAACATTAATTTCCTTCCCTGCATATTTTTTGTGCTGAATACTAAGGCTGTGATGCTTCACTGTGGTCACCCCCAGGTAACAAGATATTACCAGGTAACCAGGAAACGTATGAATACGTAAACCATGAAGCCTACTGTAACTTCCAAGTCAGTGCTGAGTATGTATTACATAGTAGCTGAAGTCTACGCCTCTGTGTGCTATAGGCACAAAGATTGCTCTAGGAATAACATGCTTTGTAAAAACAAATATATGAACATAACGGGGCTTGAATGAATAACAGTCCATATACTTAAGGCCAGTGTGTTTCTTCTGCTTTGGTGAGGCTCAGTAAGTTATATTATACCAGGTAGCAGAAGAGAAAACACATGGAAACTGATTTTAAACTACAAACTAGGTCACTAATGCAGGTGATTGATTACCCTATTCTGATCACCTTCTAATTTCTGAATACCCATGTTCAGCACTGGGAATAACAAAGGGGGACATTACCACAGAACTAGAATTTACAAAAGAATGCATTAAATAAAGCATTATACAGCTATCAATTGTTCCATGTGTGCAAATGAATGACTACTAACTACCTCTGATGTATCCGATATTGTTTTGGGTACATGAAATATTCATGAGTAACTGCCATGAAATAAGAATGTTTGCATTCCATACTATTCATAAGGAATGAGCCAATGCTTAATTTAATCAGTCAAAACTTGAGTGATAAGGGCATGTTAATACAAGAACATTTGCCCAGGTCACATTATGGTTGTGGGTACTTTCTTAACTATAAAGCAGTTCAGTAGTATAAGACAAGACAAATTTTCTATAGAAATAAAGCTGCCTATAAAATAGGCATAGTCTCTACAAAATTTTCATTGTACTTTTTAGCCCATAATGGGAAGAGTACAGTTAACAAGCTGGGTGTGGTAGCATGTGCTCTGAGCTGAAGCAACAGGACCACTTGAGCCCAGAAATTGGAGGCTAGCCTGGGAAGACCATAAGGTCAATCTCAAACCTGGAGGCTAAATATTGTCTCCCATGTGTATATTCTCTTTCATGGGTACTGGAGAGATACACAGACGTACATTTCAGTGTGTCCACACTTGAGAATAATATGTACGTTGGCATTTTATGAACTCGGAGGTACCATATAAATGTAACAATTCATTTTCTTACTTGGTATCAATTTCCAGGCTTTTAAAATTCTGCCACATTTATTATACTGTGAAAATAAAGTAAATAAGTAACTGTGAACCACTGAATATATGAAGCATTCAATACTTGATGAGTACATACTGAATGGCAGTCATTTATTACAAAACAGTGCCCTTGCTAGGCACTGGGATGCAAAGAGCATTCTCATTGTCCTGTGTATCTAAAGAAATTATGCATGAGATTAATTTATAATTTGTAAACTGCCATATATATGTGTATATATGCAATATTTGCCTGGTGTGCAATGACTTTGCTTTTATCCCAGGCATGCACAACAGATCTGTGTGGAGCTTTGTGAAGTCTACAGTTCTATAAAGCCGGGACCTAACTGTTGGCTTTATCAGTGAACAGTGATTACTTTCTAAGTTTCATAATGGCTGAAACTTAATCATAATGCTTATCACCTAACACCACCTAATAATAATTTTACCATGCTATGTGTTGAGCGAACACATAGATTGCTTTCTAGCATTATGTAGCACTTATAGGAGTGAAATCTAGACCAAAACTTCAATTCACTTCAATGAGGAAATG
>RF60001;xist;n802.1/0-2182 
TTCTTAAAGCGCTGCAATTTGCTGCGACCGCCATATTTCTTCTTTTCCCGAGATGGAAGCTTATTAATATTGGATTTCTTTGCCTGTGTGGTTCTTTCTGGAACATTTTCCAGACCCCAACCATGCCTTATGGCATATTTCTTGGAAAAAATTACACCAAAAATTCATAAAATATTTTTAAAAACCTGAACTTTCTTCTAGTATTTTCTTGACACCTTCTCAGTATTTTACAGATACTTGGGGATATTTTTAGGCAATTTTCCATTTTAAAGGACGTTTTCTTTGGAATGATTTTTGGTTGCCTCCTCTGGGTTTTTTGTGGTTTCTTTTTCTTTTTCTCCTCCTTTTCTATATTATTTGCCCATCGCGGCTGTGGATACCTGGTTTTAGTGTGTATATAGATAGGTAGATAGATATATTATTATTGTATTATTTTTTACCCAACGGGGTCATGGATACCTGCCTTTTATTTTATTTTTTTTTAATTTGCCCATCGGGGCCACGGATACCTGCTTTTAATTTTTTTTTTCCCCCTTAGCCCATCGGGGCCTCGGATACCTGCTGTGTACCCCCTCTCTCCCTAACCTGGCCCATCGGGGCAATGGATACCTGCCTCTTTTTTAAATGTGTTGTTTTTTTTTTTTTTTCCTTGCCCATCGGGGCCTCGGATACCTGCTTTAATTTTTTTTTTCTTGCCCATCGGGGCCTCGGATACCTACTTTAATTTTTTTTCCTTGCCCATCGGGACCGCGGACACCTGCTTAGATTTTTGTTTTACACCACCCATCGGGGCTTTATATGGTTGGAAAAGTGTTGGGTTTTGTGGTTCGTTGTACTATCTGGAATGTCTACAAAATTTTGCTGCTAATCGTTTGTGTTGTGTGAGTGGACCTACGGCTTTGGCTGGGAGATGACTTTGCAGTTAGGCTAGAGGGTTGGTTAGGCTGGGGAGGAAAGATGGCGGCCACTTCAGATTTGCCGCCCAGCTTGGCTGAGGGGTAACTGTGCTAAGTATCACTAGGAAGGTAAGATGAATAATGCGACAGGCAAAGGAAATGGTATGCATTGCATGAGTTAAATGTTTTGAATAAGCTGACTTGGATCATGTTAGGAGCTTGGCATGAATTGTGGTATCATGAGGTGGGAAAACATAGGATCATCCTATGTCATATTACAAGGGTCTAATGGAAAATGAGCGGGAGAAGAATTAGGCGCAGTGTTCAAAATGGCGATTTTGACCTTGCAGCATTGCTTAGCATGGCTCTCTGCTTTGTTAGAGTGTTCAAAATGGCGGATCCATTTTGCCGCAGTGTTCCAATGGCGGGAAGCCACATCATGGGTGTCTTTGTTCTAGTGTGCAGCATGGCGGTAGAAATATTCTGTTACATAGTAAAAGATGGCCGCTTAAGTACTTGCCGCAGTCTAAAACATGGCGGGCTTTTGTCTCTGCCGTGTGCATTTCCTGATAGGTTTTGCTGCAGGGACAATATGGCTGACCTTGTCATGTGGATATCATGGCAGTTTGTCACGTGGATATCGTGGCAGGGGTGTTTGACCGTTACATTCTTGGCGGGCTTTGCATCAGGAGGGCCTGCCGCATTGTTAAAGATGGCGTGCTTTGCCGCGGACAAAGTGAAAGGAGGGATTGGCAATGTTAGATTGCCGCGTGTCCCACCCAATCAGAAAGGGTGGTAGAATCGGTCACAGCCAGTTAGTGGAGGATGGAATTAGATGAGTTAGCATAGCACCTCGCTACCGTCTCTATTCAGCCAGTCAGGATTGGCCACATTTGTACTAATCTCAGTGGGTGGTACCAAAGTCTTTCCAAGGACATTTGGCCTTTCCACCTCCTCCCTCCCCTCTCACTGGCTCCCTCCCCTCCCTCATTGCCACTTGCAGTGCTGGATATTAGGTTGTGCAGGCAGAACCTCACGCCATTCCTCTGCATTGGTGCCGTGGCCGAAGCCCTTCCCCACTTCCCCCTTCCCCGCCCCCTGCTCTTCTGCGTTGTGGCCAGGGGCAGTGCGCCATGCCTGCTAAGTGTGAACTTGGCGGTGAGTCGTGGCAAGGACCAGAATGGATCGCAGATGATCGTTGGCCAACTGTTGGCAGAAGAGGAATCCCTGCCTTCCTCAAGAGGAACACCTACCCCGTGGCTAATGCTGGGGTCGGATTTTTGATA
>RF60001;xist;n2537.1/0-814 
TCTCCTCCCTACTCTTGGATATTTTCACTTCTTCCTTTCCTGTTCTTATACCACCATTTAAACCCACTTTTGTGATGTTCTTTTTGATGTTGCTGTCACCTTAAAGTTAAAGAAACATATCTTCAAATCAACAGTATTATGCCTGGGCCAGTCTTAAACCAGTTTTTTTAAACTTCCATTTCTCTTCACCTCCACTCCACTTGAGAGACACATAGGTGACATTATATTTCAGTCCTCTCTTTTCCTCAGATACTCTAGGCTAATGAGAAGAGGAAAGTATCATGCTGTTGAGGGGGAAAAAATGTGCCAGGCTATCTAGAGAAAATATGAAGAGATGCTCCAGGCCAATGAGAAGAATTAGACAGGAAATACACAGATGCGCCAGCCTGCTGAGAAGCATCAGCCAGCAACACCTTACTCCTTTGAGCTTAGGTGAGCAGGATTCCTGAGGTTTGGGTACTAGTGATGGTTATGAAAAAGGAAATTGGGTCTGGGACAGAGTGAGGGAGGTCCCAAGGAGATAGCCTGAACTCCCTGCTCATAGTAGTGGCCTAATAATTTGGCAAACTGCACTAACCTTGCGCCTGGTTTTAATACCCACCTCTAGGCTTAAAGTTGAAAGAACTTACGCGTATTTAGCAGGTTTAATACTTTCCTTCATTTCTTTCCTCTTACCATGAGGGAAGATAATTTAAATGAAAATATATGTGAAACCTTTGTAAAACACAAAAAAACAAAGCATTCTCATTAATAACATATTGGCATTTGTGCACAGCAAAGATTTGGAAATGTACTGTCAGTTGTGAAGTACTAT
>RF60001;xist;n5102.1/0-2640 
AAGATGTCGGGCCTTCAATCAGCGGGGGCCACGCCTCTTGTTCACCCCGCCCCCAACCCCCCCTCAATTCTTAAAGCGCTGCATTTTGCTGCAGCAGCCATATTTCTACTTCTCCCGAGGTTGGAAGCTCGCTAGCCATAGTTCTTTCTGTACTTATGGTTCTTTCTGGAACATTTTCCAGTTCCCCCCCAATCGCTTATGGGGCATTTCTTAAGAAAAATCACCAAAATGACATAAAGGGTTTTAAGAATTCTGTACTTTTTCCTGATATCTTCTTGACACCTCCTCCTTATTTTTCAAGCATTTCGAATATTCATGGGCAATTTTTCATTTTTTCAAGGATTTTTTGCCCTTTGAAATGATTTTTGGTTGACTCCTCTGTTTTGGGGGTTCAGATTTCTTTTCTCCTACATTTCCATATTTTGCCCATCGGGGCTATGGATACCTGGTTTTATTATTTTTTCTTTGCCCAACAGGGTTCTAGCTACCTGTCTTAATTCCTTTTTTAAAGAAAATTAGCCCACCGGGGCTGCGGATACCTGCTTTTAATTTTTTTTTCCTTAGCCCATCGGGGCCTCGGATACCTGCAGTGCCCCCTTTTGCCCCCCAAATTCTGGCCCATCGGGGCAACGGATACCTGTTTTTGTGGTTTTTTTTGTTTTGTTTTGTTTTTGAATTGGCTTTTGGCCCATCGGGGCCTCGGATACCTGCTTATATTTTTTTTTTAAATTTTTTGCCCATCAGGGCCTCGGATACCTGCTCTGATTTTTTTTTTTTTCTGGCCCATCGGGGCCCCGGATACCTGCTCTGATTTTTTTTTTCCATCGCCCATCGGGGCCTTTCATGGATGAAAATGTGTTGGTTCTGTGGGTTGTCGCACTATCTGGAATATCTACACTTTTTGCTGCTGATCGTTTGGTGGTGTGTGAGTGAACCTACGGCTTTGSCAGGGGAATGACTTTGCAGTTAAGCTAAGGGGGTGTTCAGGCTTTGGAGGAAAAATATCCGCCATTTTAGAGTTGCCTCATAATTTGGCTGACTAGTCAGTTGTGTTAAATCTAAATTAGGAAAGCAAGATGGATAGCGGGCGAGGCAGAGGTAGTCATGTGCATTGCACGAGCTAAAGGTAATCGAATCAGCTGACTTGGTGCTTGTTAGCAGCTTTGCATGAATTGTGGTACTGGGATGCCGGAAAACRAGATTGTCCTGCAGCAGCACGAGGCGTTAACTTGAAAATGAGACAGGACTTAAAAGTGCTGGGATCAAAATGGCGCTTTTGCCATTGCAGCGTTTCTCAGCATGGCTCCCTGTGCTTTGTTAAATCGTCTAAAATGGCGGATTCAGTTCGGCCGCAACGTTAAAGTGGCGGGAAGCCCACATCATGATGGGTGGGGTCTTTTTTTGTAATGCGCAGCATGATGGTGRCAGAGTTCGGTCACACAGTGAAAGATGGCGGCTGAAACCCTTGCCGCAGTGTAAAATATGGCGGGCGTCTTTGTCTTTGCCGTGTGCATTTCGTGGCGGGTTTTGCCGCAGGGACAATATGGCTGACGATATCATGTGGTTATCATGGAGATTTGTCACGTGGACGTCATGGCGCGTTTTTGCTCGGTAAATTGGCGGGCTTTGCACAAGGTGGACCTACGGCATTGTTAAAGATGGCGGGCGTTGCCGCATTTTGCCGGTCAAAGCAGGAGAAAACCGGGTGCTGGATTGCCGCATGACTTAACCAATCAGAAATGAGGGTGGATTAGACACAACCAATTAGCATGGAGGATGGAATTAGACTGTCGATGCACTGTCCAGGTACTGAGCATGGTCATGTGGGCTGAGTTAGCATGGCTCTTTGCAGCTTTCTTTTTTCAGCCAGTCAGGACGAAGAAGTGGAGCGGCCATGTAGTGTGCCCCTCCCAGTGGGTGGTATTAAAGTTCTTTCCAAGGTCTTTTCAAGGACATTTGGCCTTTCTACCTCCCTTCCCTCTTGTTTGTCCTCTCCTCTCCAGACATGGTCTCTTGCAGTGCTGGATATCTGGCTATGTGGGCTGAACCCCACCCACATTCCTCTGTATTGATGCAATGGCCTTTGGCTAATCTACTCCCGCCCTGGCCTGTGGTCCTCCCTGCACTGTGGCCACCGGCAGTGCTCCAGGCCTGCCTGGTGTGGACATGGTGGTGAGCTGTGGCAAGGACCAGAATGGATCACAGATGATCGAAGGGAAATCCTGCCTTTCTCAGGAGGAACATCTACCCCGTGGCTAATGCTGGGGTCGGATTTTGATTTATATTATTTTTTTGGATGTCAGTCTTAATAGTCTGACTATGTGGTTTGCTAGTGTTCCAATTTAAGTCTTAAGTGACTAGTATAGAAATGTATTTTGTGACTTTTTTAATTTGTAGAATTCATTTTAGTCGCACTTAATGAGCTCTCATTGCGCATTCCATAGAATCCCTTAAATTTCTCTATAAATACATAAACTAGTTGTGGCAGGCAGATAGCCAAATCCACCTCATCTGACATTTAAAAACTTTTATTTCTGATTATGTCCTCCGAAATCGGCTTACAAACTACTCCCCTCCGATCTGACAAGATTGTGGAGACAGCAACAGCTATCAACACACTCATCACAGATTATACGCTTG
>RF60001;xist;n5103.1/0-2322 
AAGATATATGGCTTTCAATCTTCTAGGCCACGCCTCTTCTACTTCCTCCACCCCCCAGTCCCCTCCCCCTCACTTCTTAAAGCGCTGCAATTTGCTGCTGCCGCCATATTTTTTCTTTTCCTAGGGTGGAAACTTGCTAACACTTGATCTCTTTGCCCGTGTGGTTCTTTCTGGAACATTTTCCAGCCCCCAACCACCCATTATGGCATATTTCTTTAGAAAAATTCACCAAAATTCCATAAAATATTTTTAAAGTTATAAACTTTCTCCTAGTATTTTCTTGACACCTCCTCCCTCTTTTTCAGGTATTTAAGATATTTTTAGGCAAATTTTCATTTTAAAGGAATTTTCTTTGGAAATGACTTTTGGTTGACAACTCTGTTTTTTGTGGTTTAGTTTTCTGTTTTCTTCCCTTTTCTGTATTTTGCCCATCGGGGCTGCGGATACCTGATCTTCTTATTATTTTTTTGCCCAACGGGGCTGTGGATACCTGCCTTTTAATTTTTTTTTTTTTTAATTTGCCCATCGGGGCCACGGATACCTGCGTTTATTTTTTTTTTCCCCCTCAGCCCATCGGGGCCTCGGATACCTGCTTTTTTCCTTAAATTTATTTTTTGGCCCATCGGGGCCTCGGATACCTGCTTCTATTTTTTTTTTTCCTTGCCCATCGGGGCCTCGGATACCTGCTCTCATTTTTTTTTTCCTTGCCCATCGGGGCCACGGATACCTGCTTAGATTTTTTTTTTTCATTGCCCATCGGGGGTTTTTATGGATAGAAAATTGTTGGTTTTTGTGGTTCGTTGTACTATCTGGAATGTCTACAAATTTTTGCTGCTAATCGTTTGGTGGTGTGTGAGTGGACCTACGGCTTTGGCTGGGAGATGACTTTTCAGTGAGGCTAGGACTTGGTCAGCCTGGGGAGGAAAGATGGCGCCCACTTTAGAATTGCCGCCCAGCTCTGCTGACGGTTAGTTGCTTGTGCTAAGAATAAACGAGTGAGAAAAGATGGATAGCGGGACAGGCAGAGCCAGTTGTATGCACTGCATCAGCTAAATGTTTACAATGAGCTTATTGGAGGCTCGTTAGGAGCTTTGTATGAATTAGGGTATCGTGAGGTGGAGAAACAGGATGGTCCTGTGTTATGTTAAAAGAGGCTAATCGAAAATGGGAGGGAGGAAACTTAGGCACAGGGTCCGAAATGGCGATTTTGACTTTGCGACATTGCTCAGCATGGCTGCCTGCTTTGTTAGTGTCCAAAATGGCGGACACAGTTTTGCCGCAGTGTTCAAGTGGCGGGAAGGCCACATCATGGTGGTGTCTTTGTTCTAGTGCGCAGCATGGCGGTGGAAATATTCTGTTACATGGCAAAAGATGGCGGCTGAAGTACTTGCCGCAGTATAAAATATGGCGGGCTTTTGTGTTTGCCGTGTGCATTTCCTGACAGGTTTTGCCGCAGGGACAATATGGCAGACCTTGTCATGTGGATATCATGGCAGTTCGTCACGTGGACGTCATGGCGGGGGGATTTTGCCCGGTACATTCTTGGCGGGCTTTGCACCAGGTGGGCCTGCCGCATTGTTAAAGATGGCGGGGTTTGGCGCGTTTTGGCGCGTTTTGCCGCGTTTGCTGCGTTTTGCCCCGAAAAGTGGAAGAAAGGTGGGGTGGACAGTGTTGGACTGCCGCACGACCCACCCAATCGAGAAGGGGTGGTAGAATTGGGAACAACCAATTAGTAGAGGATGGAATTAGACTATGAGGTAGTGTAGCACTGCGCTGTGGTCTTTATTCAGCCAGTCAGGTGGAGGAAGCAGAGAGGTCACGTCTCTACGTCGGCTCCCAGTGGGTGGTAACCAAGGTCTTTCCAAGGACATCTGGCCTTTCCACCTCCCTCCCCTCTCACTTGCTCCCTCCCCTCCGGCATTGACTCTTGCAGTGCTGGATAGCTGGCTGTGCGGGCTGAACCTCACCCCATTCCTCTGCGTTGCTGCTGTGGCCTCAGGCTAGTCTACTCCCCCCTGGCTTCTGCTCTTCCGCACTGTGGCCAGGGGCAGTGCTCCATGCCTGCCAAGTATGAATATGGCGGTGAGTCGTGGCCAAGACCAGAATGGATCGCAGATGATCGTTGGCCAACAGGTGGCAGAAGAGGAATCCCTGTCTTCCTCAAGAGGAACACCTACCCCGTGGCTAATGCTGGGGTCGGATTTTGATTTCTATTTCTTGGATGTCAGTCATATATAGTTTGATTATGTGGTTTGCTAGTGTTCGATTTAAGCCTTAAGTGACTATATGGAAATGTATTTAGGGGCTTTATTTGTAGAATTC
>RF60001;xist;n3915.1/0-13898 
ATGTTTGCCAGTTTCCCGTGGATGTGAGCCTCCTCTGTGGTCTCTGTCCATCTACCGGGGTCTCTGGGAACATTTTTAGTTCCCTCACCACCATGCCTTATGGTGTATTTAAGAAAATATATCAAGATTCTATAATATTTTTGAAGATTTTATATGTTCTGGTAGGCTTTTCTTGACGTCTTTCATATTTTGATATTTGTAATATTTTTGGACAATTTTTCATTTTTAATGACTATTTCCTTGTCAGTCATTTTAGTCGCCATCTCTGTTTTGTGGACTTTTGTGCACTTACCTTTCTTTTATTCCATCTCTGTTTTTGCCCATGGGGGCTACAGTTGAATGTCTGTCCTCCTTCCCTGCCCCTTCACTCCATGTCCAGTGGGGCTGTGGAAACTTACCTGCTTTTAATTCGTTTTGTTTTTTCCCTCTTCCTTCTCTTCTTTTTCTTCTTCTAAACTTGCCCATCTGGGCTGAGGATACCTGCTCCTTTTTTTTTTTTCCTTAGCCATCGGGGTAATGGATACCTGCTTTTTTACAAGAAAACATATTTCTTGTCCATCGGGACCTCGGATACCTGCTAGTTTAGTCTTTCCTTGCCATCGGGGCCTTGGATACCTGCTTAATTTTTTTTTTTCTCTTTTTGCCACCGGGGCCGTGGATACCTGCTTCATTTTTTTTCCTGCCATCGGGGCATTTGGTGGATGGATATAAGTTGGTTTTGTGAGTTATTATTGCACTACCTGGAATAGCCATACCTCTTTTCTTTCCTCTTGCTGTGCTGCTGATCCATTTGGTGGTGTGTGAGTGAAACTATGGCTTAGAAAAATGACTGCACTTAAGCTGAGTGGGTGTTAAGGGCGTGGAGAGCCTGTTTCCGCCATGTTACAGTTGCTGCGTGACATGAGCCAGTTATGGCAAGAATTAGGGGGTCGAGGTAGACAGTGGACTGAACAGAGGCAATCATGTGTGCTGCACCAGCTAAAGGCTTTATATGTGTGTGGGTTTGGACTTGATTTGTGGCTTTTTAAGACTCGGTAACCGGAATCAGAAAATCAAGCTCTCGTGTTCATGTGTGGTGTTATGTGAAAGGAGCTTTATAAGACTTCAGGATAGGGCTTGAAATCGATGTTTCGATATTCCTGGGGGCTCTCAGATTCTAAGAGGTGCTTGTTAGGGTTTATCAAATGGTGTCTCGGCTGCTCTACCCAAGGCTCGACAACCCCACCTTTATTCTAACATGTAGAGTGGAAGTAGGGCATTTAGGTTATACAAGAGAAGATGGCGTCTCGAGCTCTTGCTGCAGTATAAGGTAGCTGGCTTTGTTTTTCATAGGCCAGTCTGGCGGCCAAAGTTAGCCTAGAGGACAATGAAGCACATGCTTTGGGGTGGCCAAGATGGCGATGTCACGTGATTGTCCCTTGAGGGTTTTTTTCTGATATATTCTTGGCGGCTTAGTCTTGGCGGGCTTAGTCTTGGCGGGCTTAATCTTGGCGGGCTTTGTTTAGCCACGCATGGCGGGCTTTGTCCTTGTCCAAGATGTACTTAGTGCATTAAGATGTGAGCGGTTGGTTTTACCTTGTGCCACTCGAAGCCCAGTTGGAAATTTGCCACTTAATCAGAAATGTGTACTACTTTGGAAGTATTGGCTGCCTCTTGACTTAACTAGTCAAAAATGGGCACTTCTACTTGGTGTAGAGGATTGAAGTAGACTGTGAAGACTCACTGTCCTACAAGGATTTGAGTTACCTTGGTACCTCTTATGTCATCGTTTTAAGTGACTACCCAGGTGTGAAGGCTCGTGCTTTTTAATTCTTTTTAATTTGAGGTGTTGAATGACGATCCGATCTGAGAGACTTGATGGTGGAGGTTCTTGAGGTTGAGGTCGATGTGGATTGCACATTGAAGCCTCACCTATTAAAAAGAAAGAAGAGAATCAGCGATGAGGTCAGGTTAACGTATCTCTCCGAGGAGAGTAATTTATCTGCTTGCTCTCCTATTTGTCTAAATTGGTCTTTTGCAGTGCTCTATATGGTGGTACAAGCTAAGCCTCACCGCATTTCTTTGTATTGGTTCAGTGGCCTAAAACTTGTCTACTCACTCCCTGGCCTTGGATTTAGTCCGCACTGCCGTATTTAGTCCACACTGCCATCTTAAGAGTTCTCCAGGCCTGCTGTGGGCTTAGTGGTGACACTGGCCAGAGGTGGAATCCTGCCTCCTTCCACAGGCTCGTCTACCCCATGGCTAATGCTGGGGTTGAAATTTGATTTATGTGAAGGTTTTGGATGTCAGCGAAGTTTGATAGTGTGGTTTGCTAGTGCTTGAATCTAAAGCTGGAGTGATTATAAAAATGTATTTAGGAGCTTTACTGCTTGTAGAATTCAAATTGAATCACCGTATGCTTTCACTCCAGAGTCCTTAGTGTTTTTAGCTTCTTTAAAATTCATTAACTTTTTTGGCAGATGATACTCAAGTCACTTAAATTTACGTTCTTTCAAACTATCTATTGAAGTACTGTTAAAAACTTTTAAGAGTCTTATGACACCGATATTGTTAATGGAAAGTTAATCTTGTGATTGGATATCAAAAGGAGTATTTGAAAATCTACTCTAGTCCAGGCTTTGCTTTTGTTGCCATTCTTGATACTACATTGACTAATGACTTGAGTGGTCTGGTGCCCTCTGTCGGACTTACTATTGGGATATTAATGCCCACATATCAACTTTCTATGGCTCCTTGCCTTTGTAGCATCCAGTTTCTCCTTAGACATAACCAAACACTGCTGCCCTTGCCCCTGCCCCCAGCCCCTGCCCCTAGCCCCTGCCCCACCCAACCCCAGCCCTCCCCCCCCCAGCCCAACCCTTGCCCTGCCCATGCCCCAGCCCCAGCCCAGCCCCAGATTCTCTCAGCCCTAGCCCCAGGCTCTAACCCCAGGCCCTTCCTCCCTAGAGACATTCCAATCTTCACTGATTGAGCGCTAAAAATGCCTTGCCCATTACTTGTCCTGACTCCCCTCCACGCTGACTGTCGAGTCATGATTTTCACTTAATGCCACAGTCCTACTTGTCCATGGACTCTAGTATTATAACAAAGAACTCTTGTCCCTCATGTTAATCAAGAAACACCAATTGAACAAGAGTTTCATTTCAGAGAATTACCATCAAGGCGTGATCTCCTAAGTCTCCTTTCTTTAAGAAAGGAAAAACCATTCTGTCATTGCTGCAGTAGCCACAGTCCCAATTTTCTGAGCAGTGCCCAGTAGTCTTTTCTCAGTCTTGAGTACTCTTTGCACTAATTCTTATTGTCCATAATTTATTCATTTGGTTAGACTCTATCTAGTCCAGCCCCATTTGCATTCAGCAGAGGGGCAAATACAAGTCTGTTAACAGACAGTTATGGTGCTCGCTTTCAGTTCTCAAGGCCTTGGCTATTAAAGGGGGAGCCACTATAACCTGGCATTGGTGCTATCACCCCAGGTTCAATTTTTAAGTTGATGATGGACATAAATTCATTTGTCCATGATACTGTATACTAGTCCCATCAGCTTCCCTATTTCAGCCGAAAACTTTGCATGGGAACATTGATATGGACGATCCTAATTAGAAACTGAACCATTTCTCAAGGTCCTTCCTTGTACAGCCTTGCTTTACGTTAAGAGGGTGCTGATTACCTAAAGCCTCTTATACAATTGTGCAAAACTGCAGTTGCTCAAGCCCCATCCCCTCACCGTAATGGGTGACAATAGAGGGTGCCACCGATAAGGCTCTTTGTTCTGGTCTTTTGGCTGTGCTGGGGATCAAACTTGTGCACGCTGGTAAAGCACTCTGCCACGGAGCTACAGCACCACCTTGTGCTGTTTAAGAGTAAGTCTCTTTACGGAGCCTGGGCTGACAATTCAGTCCCTTCTCAGTCTCAGTTACTGGAACTATGGGCATTGTCACCGCTTCTGCCTGTTTTTTATGTGCACAGATGCATTTGTCCTTATTCCTAAGCATTGGATAAAGAAACCAAACTCAGTCGTTTATTTAGCAAGACCTTTGAACTCAGATTCAAACTGTTTTTGTTTAGAATTTCCAGGCTGATCAGGAACTTACTATATAGCCCAGGCTGGCCTTGAGCTGGCATAACTGGCATCCACTGCCATGCCCTGCAGTCTCGCAGACTGTGAATGTGCATACTTCATTTAGGTATAGTAGTATGCTTTGGGTAATAACCTTAACAGCCCGTTTTATTGCAGCAAGAGGTGCCTAGTACTTATGATCCTTAATACAGTAAACGTGCACAGTGTTAATTGCCTCATAGATATTATGTCCACAGTTGTGCCTTTTAGATCGCAACTCCTGTACATATCAAAGCAAAGAGGCTCACTAACACTATAGTCTCTTTCTTGAAACTATAGAAATGATTCCAATATTGTTAATGGTCCTTCATTTAATGGAACTATGCAGGGGCTGTTGATGTAAAGCCTTTTTCTCAGCCTGCTAATGCACATAATGATAATTTCAGAAGGATCAGTTTTAGCCTCATTTTGCGGTACAGCAGTGGTGGTGACCTATAAGGTCCCATGTTGTGGCTTGCTAATAATGTCTGATTGCATTTGCTCTTTTCTGTTCGCTACAGAAGGACCTCACGGCCACCCTCATGCATTTCCCTTTCACCAGGGAATGCAAATTGCCAAAGATTCTCATGTTTGAACAGTCAAAGTGTAAAACTATGATGGCCACAACCATGTACCTTGAGTACAACTGCGCATGACTCCTTCCATTTGAATAAGATCCTACTCTCAGACCCTTTTGCAGTACAGCAAGGGTCACTAATCTCTTGGCTTCTCCGTCTTCCTAGACACTGAGTAAGGATCTCTCCTCTTTTCCACTGCCTTTGATTTCCAGCAGTGACCATTACTTTAAGGTCTTAATATTTGTGGAAAGGATGTGGTTTTAATTAACCACACTGTGTCCCTTGAACATTAATGTACACAAAAGGGACATGATTCATTCATTTTAATAAGAATATTTGGCCAGTTAATGTGCAAAATTGCACTTATCCACGACCTTATTACTTTGAGGACCATTGTGTCTCTTTTGCACTATTGCAAGGGGTACTAGTTTCCAAGGTCCCTGCTAGTGGACCATTAAAATACAGTGGAAATTTTCCTTTGTCAGTAGACAAAGTCATATTCTTTCACCTTTCATTTGCAGTACGGCAGGGGTATGCTGATCAACCAAGGCTGCCTTCTTTTGGACTGTCAGTATGTATTATATGTTGTATGTATGTATATGCATTTCCTCCTGCTCTGTGCACTAGAAAAGGATCCCACCCGCTCCTTATTGCTTTTAGGAGGAAGTGAAAAGTTCACATGCACAGTGGCTAAGCACTTCTTGTATCAGAAACCCTATACCCTCTTCCTCTGCTCTAAAGCAGAAAGAGGTTTTCCCACTGTGCCTTTCATTTGGACTTCAGTGTGCATTAACGCAGTTGTCCATCCTTACCTTTGGAGTTAGGATTTTACATCCTTGTACTCCCTTTGACATCAGAGGCATATTAATTATTTTTTGAGCACTTCTCTCTTATGTATATTAATATGTACGCTTACACCTACGGACCTGTGTAGCGCAAAAAGGTTCCTAAGTTTCTACCTTTTGACTGGGGCTGCTGAGGAGTGATAACTGCTTATAACCTCAGCATCTGGATGACCGATTGCTGTGCAACCATGTCAAGAGTACCAATTATTAGTTGGACCTCCGTACTCTCTTTACATACCATTAAAGAGTACTGACCAACTGAGCCCCTGAGTTATTAATAAGTGCGTATTTGCAATTACGAATGCCTAGAATACTATGTTCTCATACCCCCTTTGCATTACCGCAGGGCTGCTGATCCATCTAAAACATCTGGGACTGTTATGAGCACAGTGGTTATGACCAACGGCTTATTTGGGGACTATTAACAGGCACAATGGCAGCTCTTGATGGTTTATTTTCTACTCTGACATGCTGAGCAAATCCCTTCCTCTAGTTTCCCCCCTGGCATAATAAAGTAAAATACTGCAGTATGCCTATGTTTTGTACACCCAACAGTGGCCCATCTTTCCATCCCTTTTGCATTGCACCAGTACACAAAACCCCAAATAGCCACGATCTCATACTTTTATGCAGTCTTCCCTCTGCCCGGCCACTAGTTTGTCCGTGGAAGACTCTTCTGGACTACTAATTCTCACAATCCAATGTTGAAGACCTTGGCACCCTTTTCCCAGTTCCATCACCCTGTCCCGTCTGCCTCTTTGCTGGGCCCTTCTCTTGACTTAAAGTCAACAATTCCAGACTAAGTCATCAGCTTACCTGCTGCACATGGCTGCAGTGTTTCTGTGGCCCTCTGCTCGGTCCTCCCTGTTGAATGGAAACACCTCCACCGCACTACACTGTCAATTGCCTGTGTGTCATTAATGAAAACAGCAGCCGATGGACAGTCCCACTTTTCAGCCCATGTGTCCCAGAGCTCCCTGCAACTTTGATGCATTTGTACATGTAAAATTTCAAAAGCGGGCCAAAGCTAGGTGGATGAAGCATCGCTCTTCAGCCTCATTTTTTAATTACTCCAATTCCAATTGCTGGCATATTCTAGGGCCAGGAATCATTCCTGCCCACCTTTATTAATGCTTTATTGTGCAAAAAAATATTTCAGGCAACTTGCTCAGGGAGCTGGAATTGCCACCTTTTATTTGGGGCTTTCCTTATACAGTATCAACTGAAAACTGTCTCCCAAAGAAGGAGGATGAGCTAGTACTTTCTTTACACCTCCAGGAGCTGACCGCCTGCTTAACAAACTCAACTTGTTTCTCTTGGTATATTGCTATGTACAGTGCCAACAGCCAGAAAAGTTATTGATAGTTTATGCCTTTAAGAAAGGCCTCTGGCTTGCCAGGTGGAATTGATTATGTGATCATTAGCTTTTCTGAAGTAAAAATATCTTGCTTCTACTATATATCTGATGACCAAGCTGTGTCTCTCATTTTACTGAGGGTGGTGAGTCTGTGGAGAAACCACTGTAACTGTTATTCTAATACCGTCAAAGTGGTTGTAGAATGGCCTGCTTAAGGCCAGGATGTATGTTTGGTCTGTACTACCAGTTTAAATACAAAAGTCAATCTTTGTGTGGCCTTTAGTATCCTTATCTTTAAGGAAAATGACCAAACATTTTAATATTTAAATTTGGCCTGACATTGAACGCCAGCCCCTACTGATGGGCTGCGAAAGGATTAAGTGAGAGGCCATGTCAAGTTGTCTTTGAGTAGGCCACCATGTGATTAATTCATTCTATCTGCCATTAAATTTGGGCAATGATTTGAAGTAGCTTGAAAAAAAAAACCCACCCTAAAGTGGGAACTTAAATAATATATATACCACCCTAAAGTGGGAACTTAAATAATATATATATATCCAGATCTAATCATTCTTGAGAGTACACTTCAAAGAGAGATCCGCCTATTAAGAAAATATCTGTCTCTATTGGCGCCGAGTATTTAAGCTTTCTGGTTTTCGTTCTTTAATTATTGTGCATAAATGAGTGTGTGTGTGTGTGTGTGTGTGCATGTTTGCATGTGCACTTGAGTATCTGTACTCGTGCATTTGCATTGGTGACCAGAGAGCAATGGGAACTGGTTCTACCTTGTGGGTCCCTGGAGATAAAACTCAGATCGTCAGGTTTGGCAGCAAGTGCCTTCACTCTGAGCCATCTTGCCGCCATGTGACATTGCTGATGAAACCACAGTTCCTCAAAGTTTCTGGAAAAAAAAAAAAACAATATTTTTCTGAGAAGGATGTCAAGAAATCGACCCAGTTCAGGATAGCAGGTTGAGTTTCAGCCCTTCAGATGGCTACAGAAGACTCTGGAATATGGTATGAATTTGGAGTTGGTTTTGTGCCTCAATTGAAGAAGGATGGCCTGGTTCTAGAAGAATGGATTCTAGACAGCATCCAAAGGGATAATTCCGGCAGACGTCAAGGACTGCCAGCAGCTGATACAGGCTTCATTCAAATCCAGCAGCGCTCTCCTTTCGAGACTCTGGACACGCTCTAGCTAATCTGAGCAAAAAACATGCAGGCCACATGAAGAAAAGGATCTTTCCCCAGAAGTATGGACTTGTTGCCTTGCGGTGCTGGCGACCTATTCCCTTTGACGACCCCTAGGTGGAGATGGGGAATGAGGGTCCTCCAGGGGAATAGCTCACCAGCACCGGGCAACAGTCCTAGCCGGGAGATTTGGGGGAGACACTTCGCTGAACCCAGCAAGGAAGATAAAGAGTCAAAAGACAGCCACCCAACATCAAGATAGGAGAAAAGCTGCCACAGCCCTGGCACTTCTCAAAGCCACCCTGGAAGCTCTGTAGGAGAACTTAACCAGCTGTTTCCGCACTGCAAGATTCACTGTGCTTCCATTCAATAGACCAAATCGTCATCCTTACCAAAGCTGGGCCTTCAGCAGGATCGCGAAACGGGAACACATGAAAGGAAGCCAGCTTTATAACCCAAGAACCAACATGCCTGCATCTTAAAGCAACAGAATGAATGTGTACTGTGTTGGGTGTCTATTTCTTAACTGTTTTATACATCTATTTTTTCCTTCCTTTGTGTGTCTCATTCTTCGATGTATTCGTTTCTTCCCTTGATTTGTGTGTCTTTTTTCCTAGCTTTGTGCGTCTTTCTTTCTTGCTTTCTTGCTCTTTTTCTTTGATGTATCTATTGATGTGTCTATTTCTTCCTCGCCTTGTATGTCTTTCTTCTTTGCCTTGTGTGTCTTTCTTTCTTCCTTTCTTTTTTCTTTCTTTCTTTCTTTCTTTCTTTCTTCCTTTCTTGCCTTGTTTGTTTTTCTCCCTTTGTATGTCTTTCTTCCTCGCCTTGTATGTCTTTCTTCCTCTCCTTGTATGTCATTCTTTCTTGCCGTGATAGTCTTTCTTCCTTGTTTTGTTGTATGTCTTTCTTCCTTGCTTTGTTGTATGTCTTTCTTCCTTGCTTTGTTGTATGTCTTTCTTCCTCTCCTTGTATGTCTTTCTTCCTCTCCTTGTATGTCTTTCTTCTTTGCCTTGTGTGTCTTTCTTTCTTCCTTTCTTTTTTCTTTCTTTCTTTCTTTCTTTCTTTCTTTCTTTCTTCCTTTCTTGCCTTGTTTGTTTTTCTCCCTTTGTATGTCTTTCTTCCTCGCCTTGTATGTCTTTCTTCCTCTCCTTGTATGTCATTCTTTCTTGCCGTGTATGTCTTTCTTCCTTGCTTTGTTGTATGTCTTTCTTCCTTGCTTTGTTGTATGTCTTTCTTCCTTGCTTTGTTGTATGTCTTTCTTCCTTGCTTTGTTGTATGTCTTTCTTCCTCGCCTTGTATGTCTTTCTTCCTCTCCTTGTATGTCTTTCTTCCTTGCTTTGTTGTATGTCTTTCTTCCTCTCCTTGTATGTCTTTCTTCCTTGCCTTGTATGTCTTTCTTTCTTGCTTTGTTGTATGTCTTTCTTCCTCGCCTTGTATGTTTTTCTTCCTTGCCTTGCATGTCTTTTTCTTGCCTTGTATGTCTTTCTCCGTCTCTTTGTATGTCTTTCTTCCTTGCTTTGATGTCTATGTCAAGTGTCTTTTACTCCTTCTCTGTGTACAGTCTATCTTACCTATTGCTGTGTTTCTCTGCTAATTTCTTCCTAGCAGAGCTTTGTGCTTTGTCTTATTTTCTCCTCTCCTCTCTGTGATTTGTGCCTTGTCTTGGTTAGATGTGGCTCTGATTTTTCTATCTGGTTGCTGTTTCTCTTAACCCTTCTTTTACTCTTTCTGCCTTTCACGACTCTCCTTTGGGTCACACGTTGCATGCAATCCTCTCCTTTCCTTGTGTTCACCTCACTTGCTTTTTTCTGTGTGATCTGCTTGTCAGTCCTTTGACTCAACATTCATATTTTCCTTTCTGCTGTTTCTATCCTTAGCACATGAGTCTCTTTACTACATCTCCTTTTTCCTTCTTTGTAGCTGTGTCTCTGCTATTTGTGATTTCTGATCTCAGCATTACTCTAGTGTTTGTTTCTTTATTTCCTTTCTACTTTCTCCCCTTAGACTTTGAGAATGTCAGTCTCTTTACGAGTTTGTGTCTTCCTCTTCCTCTAATCCTCTCTTGGATATTTCTGTGTGTGTGTGTGTGTGTGTGTGTGTGTGAGACAGAGGGTCTTCCTAGCTGCGGAATATCACCAGTGGAGCTGTTCTTCACGCCTGCGGAATAATCTAAGAGAAAATTCAGCGCTTTGGTCAGGACTGAAGTAGCCCTGAAAGGGACATGTAAAGACCCAAAGTGGAAGACAGACTTAAGGACCAAGATACACAGAAGGCCTGTCTGAGCTGGCTGGAAAGTTTGAGTCTCAGGTTGGATGGATGGACAGAATGCTGACAACCCATAGAAGAGGGGCTGTTTCTACAGGACCCATGTGAAGTAGACGAACTGAGACCTGCATCTGAGCTAAGTCTAAACCTAAGATCTAAGGACTCAAGCCTATATGGACTAGAGGTTGGAGGCCTGTGGCCTAAAACTCTGGGGGGGGGGGGGTTAAAACCCCAAGACTAAGGGAAATCTGAAGATGAGCCCCTCCCAATTTTTATACTGCCCCCCCATGGACGTTTTCAGTACTCGCTTCTCAGATTTCCATTCATGCCAGTTTTACTTGATGTACTTTTCAAAAATGTCATTTACCATAAAGGAACAAGCTTTTAGGTTGACAGCATTGTGCAGGGGTTGATCTTTAGTCTGTTTTAAATCTGATTTTAGCCATTTGTTAAAGTTTTGATGTTTTAAAACTTCATTTCTCTTCATGTCTGCTCCTCTTGAAAGAGAGAACAAAATCCAGCCAGTGTTATCGAGTGTGACTTTTGATATTCCCCTAGCAGCCGTACAGATACTGTACTTCAATCCACCCTAACTCTGCAGCCTTAGGCTATGAGAAAGGAAAGCATCAGACTGTTAGGGGAAAACAGTAGCAGGCTATCTAGAAAATATGAAGATATGCTCCAGACCAATGAGAAGAATTAGATGAGCAATATGCAAATGTGCCACCTGAGAAGCACCAGCCAACATCAGCTTCCTTCTTTGGGCTTAGGTGAGCAGGGTATGGAATTTCTAATAATGATAACAGTGATTAGATTTGGGACAGACCGAGGTCTGAACTAACTCCCTGTTCATTGTAGTGGCCAAGGAATTTTGATGTATTCACTAAATCCTGGGTTTAACACCCACCATTAGGATTAATGATGAAAGAATTTAGGACTATTTAACAGGCTTCATGCTTCTAGTTCCCCCTATCCCCCTTTAAGAGGGAACTTGACTTTAATGACTGATACAACACAGGAGAAAAAAGTGACATGCTCATAGCACATGGGCAACCACACATAGTTAACATTTGAAAATGCAATTTGAGTTTTTCCTAGAAGGAGCCAGACTGTAAATACCCGAGGCTTTGTGGGCCATTGGTCTTAGTTGCTCATTCTTTTAAAAAGAAAAGAAACCTTTTCAGAAGGTCAAAAATCCCTCACTGGCCCATTGCTTTGGACTTGACCAAGCCCTGATCTAAATACCAGGGACTATGTCTGAATAACACAACTTATGCCTATCTTTGCACTGAGTACTAAGGATGTGCTGCTTAATTGTGGTCACTTCCAGGTAACATGAAGACATAGAAAAATGTTTTATAAACCACAAAGCACACTAAAACTTCTATGTCAGTGCTGAATGCATGAATCTTACCTAGTGCGTGCATTCTCTGGACACAATGATTGCTGCAGGAATAACAAGTCAAAATATGTTTAGGAAAAGAATTATATAACTGGCTTGAATGAATGAAGGATAATCCATACACTTCAGGCCAATGTGTTTCTATTGCATTGGTGATATTTAGTATGCCAGGTAGCAGAAAACACATGGAAACTGACTTTAAACTACAAAATATGCCCCAAGTATAAGTGACTCCCCTATTGGATCACCTTATAAGTTGCAAAACACCATGCTTGGGATAACAAAACTAAAAGTTAAGAAAGAGCACAGTAAAGTGCTTGGTAAACTAAAGCACTGGACAGCTAGCAATAGCTCCCTGTGCACAAATGAATGAGTACTAACTAACTCCTGTGTGTCAGGTATTGTGTTAGGTCCATAAAATACAGGATGAATTGTCTTGACTAACTCTGCCATGAAATAGAATGTTTCCATTCTATACTGCTTAATTTACAAGGTATGAGATCAGTTAATTTAATCAGTCAAGACTTTAGTGATGAGGGCCAGCCAACACAAGAACATTTGCCCTATAAAACACTACAGAAGTGTAGGACATTCCATATTTCCTATAGAAATAAAACTGCTTACATAATAGGCACAGGCTCTACAAAATTCTCATTGTCTTCTTGGCTTACACTGAGAAGAATGGGATAAATAGTTAACCAGCTGGGTGTGGTAGCATATGCTCTGACTTCAGGCAGCTGAAACAGCAGGACCATTTGAACCCAGACACTTGAGGCTAGCCTTGGAACACAGTGAGAGAAATCTTGGTAAACCAAGATGTTAAATGCCTGTTGAATGAATATACCAATATTGATTGCCTATATATGGTATATTCTTTTTTAAAATGATTTATTTATATGTATACAGTCTTCTGCCTGCATGCCAGAAGAGGGCGCCAGATCTCTTGGTAGATGGTTGTGAGCACCATGTGGTTGCTGGGAAGTAAACTCGACCTCTGGAAGAGCAACCAGTGCTCTTAACCTCTGAACTGTCTCCCTAGCCCTTAGTATATTCTCTTTTATGGGCACTGGAGAGATACACAGACTTAAATTTATTTCATTTGTGCCCAAGGCTGAGAGTAATATGTATGTTGGCATTTTATGAACTTTGGGGTACCATATAAATGTAACAAATATTTACTTATTTGGTACCAATTTCCTGGCTTTTAGAATTCTGTCACGTTTGTTTGAATGTACAAATAAAGCAAAGAAATTACTGTTGAACACTGAATATATGAGACAGTCATCAGTGGATGAATGCAAGATTGAATAGCAATCATTTATTACAAAACAATGCCCTTGCTAGGCATTGAGATGCAAAGACCAAGCGGCATCCTTAGTGTCCTCTATAACTAAAGAAATTATGTGCAAGACTAATTTATAACTTGTAAGTTGCCATACATGCCCAGTAGTCGATAATTATTTGCATTTATCCCCAGACACTGGGATATAGAAAAATTCATTACCATTATTATTACCCACAACATCATTGCCCACAACAGAGATCTGTGTGGAGCTTTATGAAGTCTGCAGTTCTATAAAGCTAGGACCTAGCTGTTGGCTTTGTATGTGAATAGTGACAACTTTCTGGGTTTCCTCATGGCTAAAGCTTCTTCAGAATGCTTGTCACCTAATACTTGCATCTTACTGTGCTGCGTGCTGTGCAAACAAAGATTTGCTTTCTCTCACAAAGCACGCCCAGCATGTCTGAGAGCTAGGCCAGAACTGCTCTTGACTTCAATGATGAAATGTTTCTGCCATCAATATGTCTACCGATTAAGCAATCGTAAGAGCACTTTATCATCATCTGCTTTGGTCGCATAAATGAACTTTGTAAACAAATCTAAAGACAGCGGCGTCACCTCCCCAACCAACTGCGAACGAACTCTATACCGAAGCATGTGGAAGACACTTGGACTCGTGGAATGCAGAACTTCTTTGACTCTTGGGTGTTTTAAAGACTAGAAAAATGCTGCTTAGCATGCATGACCACCATAAGGCAATCTAAAGTCATCTCTATGTCACAATGAGTCAGGGTGGGTGGATGGGTGGATGGGTGGGTGGATGGGTGGGTGGGCTGGGCGGGTGAGGGGAGCTTTATGTCAAATAAAATGTTTTGTTTTGAAA
>RF60001;xist;n4764.1/0-15301 
CCTTCAGTTCTTAAAGCGCTGCAATTCGCTGCTGCAGCCATATTTCTTACTCTCTCGGGGCTGGAAGCTTCCTGACTGAAGATCTCTCTGCACTTGGGGTTCTTTCTAGAACATTTTCTAGTCCCCCAACACCCTTTATGGCGTATTTCTTTAAAAAAATCACCTAAATTCCATAAAATATTTTTTTAAATTCTATACTTTCTCCTAGTGTCTTCTTGACACGTCCTCCATATTTTTTTAAAGAAAGTATTTGGAATATTTTGAGGCAATTTTTAATATTTAAGGAATTTTTCTTTGGAATCATTTTTGGTGACATCTCTGTTTTTTGTGGATCAGTTTTTTACTCTTCCACTCTCTTTTCTATATTTTGCCCATCGGGGCTGCGGATACCTGGTTTTATTATTTTTTCTTTGCCCAACGGGGCCGTGGATACCTGCCTTTTAATTCTTTTTTATTCGCCCATCGGGGCCGCGGATACCTGCTTTTTATTTTTTTTTCCTTAGCCCATCGGGGTATCGGATACCTGCTGATTCCCTTCCCCTCTGAACCCCCAACACTCTGGCCCATCGGGGTGACGGATATCTGCTTTTTAAAAATTTTCTTTTTTTGGCCCATCGGGGCTTCGGATACCTGCTTTTTTTTTTTTTATTTTCCTTGCCCATCGGGGCCTCGGATACCTGCTTTAATTTTTGTTTTTCTGCCCATCGGGGCCGCGGATACCTGCTTTGATTTTTTTTTTTCATCGCCCATCGGTGCTTTTTATGGATGAAAAAATGTTGGTTTTGTGGGTTGTTGCACTCTCTGGAATATCTACACTTTTTTTTGCTGCTGATCATTTGGTGGTGTGTGAGTGTACCTACCGCTTTGGCAGAGAATGACTCTGCAGTTAAGCTAAGGGCGTGTTCAGATTGTGGAGGAAAAGTGGCCGCCATTTTAGACTTGCCGCATAACTCGGCTTAGGGCTAGTCGTTTGTGCTAAGTTAAACTAGGGAGGCAAGATGGATGATAGCAGGTCAGGCAGAGGAAGTCATGTGCATTGCATGAGCTAAACCTATCTGAATGAATTGATTTGGGGCTTGTTAGGAGCTTTGCGTGATTGTTGTATCGGGAGGCAGTAAGAATCATCTTTTATCAGTACAAGGGACTAGTTAAAAATGGAAGGTTAGGAAAGACTAAGGTGCAGGGCTTAAAATGGCGATTTTGACATTGCGGCATTGCTCAGCATGGCGGGCTGTGCTTTGTTAGGTTGTCCAAAATGGCGGATCCAGTTCTGTCGCAGTGTTCAAGTGGCGGGAAGGCCACATCATGATGGGCGAGGCTTTGTTAAGTGGTTAGCATGGTGGTGGACATGTGCGGTCACACAGGAAAAGATGGCGGCTGAAGGTCTTGCCGCAGTGTAAAACATGGCGGGCCTCTTTGTCTTTGCTGTGTGCTTTTCGTGTTGGGTTTTGCCGCAGGGACAATATGGCAGGCGTTGTCATATGTATATCATGGCTTTTGTCACGTGGACATCATGGCGGGCTTGCCGCATTGTTAAAGATGGCGGGTTTTGCCGCCTAGTGCCACGCAGAGCGGGAGAAAAGGTGGGATGGACAGTGCTGGATTGCTGCATAACCCAACCAATTAGAAATGGGGGTGGAATTGATCACAGCCAATTAGAGCAGAAGATGGAATTAGACTGATGACACACTGTCCAGCTACTCAGCGAAGACCTGGGTGAATTAGCATGGCACTTCGCAGCTGTCTTTAGCCAGTCAGGAGAAAGAAGTGGAGGGGCCACGTGTATGTCTCCCAGTGGGCGGTACACCAGGTGTTTTCAAGGTCTTTTCAAGGACATTTAGCCTTTCCACCTCTGTCCCCTCTTATTTGTCCCCTCCTGTCCAGTGCTGCCTCTTGCAGTGCTGGATATCTGGCTGTGTGGTCTGAACCTCCCTCCATTCCTCTGTATTGGTGCCTCACCTAAGGCTAAGTATACCTCCCCCCCCACCCCCCAACCCCCCCAACTCCCCACCCCCACCCCCCACCCCCCACCTCCCCACCCCCCTACCCCCCTACCCCCCTACCCCCCTCTGGTCTGCCCTGCACTGCACTGTTGCCATGGGCAGTGCTCCAGGCCTGCTTGGTGTGGACATGGTGGTGAGCCGTGGCAAGGACCAGAATGGATCACAGATGATCGTTGGCCAACAGGTGGCAGAAGAGGAATTCCTGCCTTCCTCAAGAGGAACACCTACCCCTTGGCTAATGCTGGGGTCGGATTTTGATTTATATTTATCTTTTGGATGTCAGTCATACAGTCTGATTTTGTGGTTTGCTAGTGTTTGAATTTAAGTCTTAAGTGACTATTATAGAAATGTATTAAGAGGCTTTATTTGTAGAATTCACTTTAATTACATTTAATGAGTTTTTGTTTTGAGTTCCTTAAAATTCCTTAAAGTTTTTAGCTTCTCATTACAAATTCCTTAACCTTTTTTTGGCAGTAGATAGTCAAAGTCAAATCATTTCTAATGTTTTAAAAATGTGCTGGTCATTTTCTTTGAAATTGACTTAACTATTTTCCTTTGAAGAGTCTGTAGCACAGAAACAGTAAAAAATTTAACTTCATGACCTAATGTAAAAAAGAGTGTTTGAAGGTTTACACAGGTCCAGGCCTTGCTTTGTTCCCATCCTTGATGCTGCACTAATTGACTAATCACCTACTTATCAGACAGGAAACTTGAATTGCTGTGGTCTGGTGTCCTCTATTCAGACTTATTATATTGGAGTATTTCAATTTTTCGTTGTATCCTGCCTGCCTAGCATCCAGTTCCTCCCCAGCCCTGCTCCCAGCAAACCCCTAGTCTAGCCCCAGCCCTACTCCCACCCGGCCCCAGCCCTGCCCCAGGCCCAGTCCCCTAACCCCCCAGCCCTAGGCCCAGTCCCAGTCCTAGTTCCTCAGTCTGTCCAGCTTCTCTCGAAAGTCACTCTAATTTTCATTGATTCAGTGCTCAAAATAAGTTGTCCATTGGTATCCTATTATACTGGGATATTCCGTTTACCCTTGGCATTGCTGATCTTCAGTACTGACTCCTTGACCATTTTCAGTTAAGCATACAATCCCATTTGTCTGTGATCTCAGGACAAAGAATTTCCTTACTCGGTACGTTGAAGTTAGGGAATGTCAATTGAGAGCTTTCTATCAGAGCATTATTGCCCACAATTTGAGTTACTTATCATTTTCTCGATCCCCTGCCCTTAAAGGAGAAACCATTTCTCTGTCATTGCTTCTGTAGTCACAGTCCCAATTTTGAGTAGTGATCTTTTCTTGTGTACTGTGTTGGCCACCTAAAACTCTTTGCATTGAGTAAAATTCTAATTGCCAATAATCCTACCCATTGGATTAGACAGCACTCTGAACCCCATTTGCATTCAGCAGGGGGTCGCAGACAACCCGTCTTTTGTTGGACAGTTAAAATGCTCAGTCCCAATTGTCATAGCTTTGCCTATTAAACAAAGGCACCCTACTGCGCTTTTTGCTGTGCTTCTGGAGAATCCTGCTGTTCTTGGACAATTAAAGAACAAAGTAGTAATTGCTAATTGTCTCACCCATTAATCATGAAGACTACCAGTCGCCCTTGCATTTGCCTTGAGGCAGCGCTGACTACCTGAGATTTAAGAGTTTCTTAAATTATTGAGTAAAATCCCAATTATCCATAGTTCTGTTAGTTACACTATGGCCTTTGCAAACATCTTTGCATAACAGCAGTGGGACTGACTCATTCTTAGAGCCCCTTCCCTTGGAATATTAATGGATACAATAGTAATTATTCATGGTTCTGCGTAACAGAGAAGACCCACTTATGTGTATGCCTTTATCATTGCTCCTAGATAGTGTGAACTACCTACCACCTTGCATTAATATGTAAAACACTAATTGCCCATAGTCCCACTCATTAGTCTAGGATGTCCTCTTTGCCATTGCTGCTGAGTTCTGACTACCCAAGTTTCCTTCTCTTAAACAGTTGATATGCATAATTGCATATATTCATGGTTCTGTGCAATAAAAATGGATTCTCACCCCATCCCACCTTCTGTGGGATGTTGCTAACGAGTGCAGATTATTCAATAACAGCTCTTGAACAGTTAATTTGCACAGTTGCAATTGTCCAGAGTCCTGTCCATTAGAAAGGGACTCTGTATCCTATTTGCACGCTACAATGTGGGCTGATCACCCAAGGACTCTTCTTGTGCATTGATGTTCATAATTGTATTTGTCCACGATCTTGTGCACTAACCCTTCCACTCCCTTTGTATTCCAGCAGGGGACCCTTACTACTCAAGACCTCTGTACTAGGACAGTTTATGTGCACAATCCTAATTGATTAGAACTGAGTCTTTTATATCAAGGTCCCTGCATCATCTTTGCTTTACATCAAGAGGGTGCTGGTTACCTAATGCCCCTCCTCCAGAAATTATTGATGTGCAAAATGCAATTTCCCTATCTGCTGTTAGTCTGGGGTCTCATCCCCTCATATTCCTTTTGTCTTACAGCAGGGGGTACTTGGGACTGTTAATGCGCATAATTGCAATTATGGTCTTTTCCATTAAATTAAGATCCCAACTGCTCACACCCTCTTAGCATTACAGTAGAGGGTGCTAATCACAAGGACATTTCTTTTGTACTGTTAATGTGCTACTTGCATTTGTCCCTCTTCCTGTGCACTAAAGACCCCACTCACTTCCCTAGTGTTCAGCAGTGGATGACCTCTAGTCAAGACCTTTGCACTAGGATAGTTAATGTGAACCATGGCAACTGATCACAACAATGTCTTTCAGATCAGATCCATTTTATCCTCCTTGTTTTACAGCAAGGGATATTAATTACCTATGTTACCTTTCCCTGGGACTATGAATGTGCAAAATTCCAATGTTCATGGTCTCTCCCTTTAAACCTATATTCTACCCCTTTTACATTATAGAAAGGGATGCTGGAAACCCAGAGTCCTTCTCTTGGGACTCTTAATGTGTATTTCTAATTATCCATGACTCTTAATGTGCATATTTTCAATTGCCTAATTGATTTCAATTGTCTAAGACATTTCAAATGTCTAATTGATTAGAACTGAGTCTTTTATATCAAGCTAATATCTAGCTTTTATATCAAGCTAATATCTTGACTTCTCAGCATCATAGAAGGGGGTACTGATTTCCTAAAGTCTTTCTTGAATTTCTATTATGCAAAATTGCCCTGAGGCCGGGTGTGGTGGCTCACACCTGTAATCCCAGCACTTTGGGAGGCTGAGGTGGGAAGATCCCTTACTGCCAGGAGTTTGAGACCAGCCTGGCCAACATTAAAAAAAAAAAAAAAAGTAAGACAATTGCCCTGGAATCCCATCCCCCTCACACCTCCTTGGCAAAGCAGCAGGAGTGCTAACTAGCTAGTGCTTCTTCTCTTATACTGCTTAAATGCGCATAATTAGCAGTAGTTGATGTGCCCCTATGTTAGAGTAGAATCCCGCTTCCTTGCTCCATTTGCATTACTGCAGGAGCTTCTAACTAGCCTGAATTCACTCTCTTGGACTGTTAATGTGCATACTTATATTTGCTGCTGTACTTTTTTACCATGTAAGGACCCCACCCACTGTATTTACATCCCAGCTGGAAGTACCTACTACTTAAGACCCTTAGACTAGTAAAGTTAGCGTGCATAATCTTAGGTGTTATATACACATTTTCAGTTGCATACAGTTGTGCCTTTTATCAGGACTCCTGTACTTATCAAAGCAGAGAGTGCTAATCAATATTAAGCCCTTCTCTTCGAACTGTAGATGGCATGTAATTGCAGTTGTCAATGGTCCTTCAATTAGACTTGGGTTTCTGACCTATCACACCCTCTTTGCTTTATTGCATGGGGTACTATTCACTTAAGGCCCCTTTCTCAAACTGTTAATGTGCCTAATGACAATTACATCAGTATCCTTCCTTTTGAAGGACAGCATGGTTGGTGACACCTAAGGCCCCATTTCTTGGCCTCCCAATATGTGTGATTGTATTTGTCGAGGTTGCTATGCACTAGAGAAGGAAAGTGCTCCCCTCATCCCCACTTTTCCCTTCCAGCAGGAAGTGCCCACCCCATAAGACCCTTTTATTTGGAGAGTCTAGGTGCACAATTGTAAGTGACCACAAGCATGCATCTTGGACATTTATGTGCGTAATCGCACACTGCTCATTCCATGTGAATAAGGTCCTACTCTCCGACCCCTTTTGCAATACAGAAGGGTTGCTGATAACGCAGTCCCCTTTTCTTGGCATGTTGTGTGTGATTATAATCGTCTGGGATCCTATGCACTAGAAAAGGAGGGTCCTCTCCACATACCTCAGTCTCACCTTTCCCTTCCAGCAGGGAGTGCCCACTCCATAAGACTCTCACATTTGGACAGTCAAGGTGCGTAATTGTTAAGTGAACACAACCATGCACCTTAGACATGGATTTGCATAACTACACACAGCTCAACCTATCTGAATAAAATCCTACTCTCAGACCCCTTTTGCAGTACAGCAGGGGTGCTGATCACCAAGGCCCTTTTTCCTGGCCTGGTATGCGTGTGATTATGTTTGTCCCGGTTCCTGTGTATTAGACATGGAAGCCTCCCCTGCCACACTCCACCCCCAATCTTCCTTTCCCTTCCGGCAGGAGTGCCCTCTCCATAAGACGCTTACGTTTGGACAATCAAGGTGCACAGTTGTAAGTGACCACAGGCATACACCTTGGACATTAATGTGCATAACCACTTTGCCCATTCCATCTGAATAAGGTCCTACTCTCAGACCCCTTTTGCAGTACAGCAGGGGTGCTGATCACCAAGGCCCCTTTTCTTGGCCTGTTATGTGCGTGATTATATTTGTCTGGGTTCCTGTGTATTAGACAAGGAAGCCTTCCCCCCGCCCCCACCCCCACTCCCAGTCTTCCTTTCCCTTCCAGCAGGGAGTGCCCCCTCCATAAGATCATTACATTTGGACAATCAAGGTGCACAATTATAAGTGACCACAGCCATGCACCTTGGACATTATTGGACATTAATGTGCGTAACTGCACATGGCCCATCCCATCTGAATAAGGACCTACTCTCAGATGCCTTTGCAGTACAGCAGGGGTACTGAATCACCAAGGCCCTTTTTCTTGGCCTGTTATGTGTGTGATTATATTTATCCCAGTTTCTGTGTAATAGACATGAAAGCCTCCCCTGCCACACCCCACCTCCAATCTTCCTTTCCCTTCCACCAGGGAGTGTCCACTCCATATACCCTTACATTTGGACAATCAAGGTGCACAATTGTAAGTGAGCATAGGCACTCACCTTGGACATGAATGTGCATAACTGCACATGGCCCATCCCATCTGAATAAGGTCCTACTCTCAGACCCTTTTTGCAGTACAGCAGGGGTGCTGATCACCAAGGCCCCTTTTCCTGGCCTGTTATGTGTGTGATTATATTTGTTCCAGTTCCTGTGTAATAGACATGGAAGCCTCCCCTGCCACACTCCACCCCCAATCTTCCTTTCCTTCTGGCAGGAAGTACCCGCTCCATAAGACCCTTACATTTGGACAGTCAAGGTGCACAATTGTATGTGACCACAACCATGCACCTTGGACATAAATGTGTGTAACTGCACATGGCCCATCCCATCTGAATAAGGTCCTACTCTCAGACCCCTTTTGCAGTACAGTAGGTGTGCTGATAACCAAGGCCCCTCTTCCTGGCCTGTTAACGTATGTGATTATATTTGTCTGGGTTCCAGTGTATAAGACATGGAAGCCTCCCCTGCCCCACCCCACCCTCAATCTTCCTTTCCCTTCTGGCAGGGAGTGCCAGCTCCATAAGAACCTTACATTTGGACAGTCAAGGTGCACAATTCTAAGTGACCGCAGCCATGCACCTTGGTCAATAATGTGTGTAACTGCACACGGCCTATCTCATCTGAATAAGGCCTTACTCTCAGACCCCTTTTGCAGTACAGCAGGGGTGCTGATAACCAAGGCCCATTTTCCTGGCCTGTTATGTGTGTGATTATATTTGTCCAGGTTTCTGTGTACTAGACAAGGAAGCCTCCTCTGCCCCATCCCATCTACGCATAATCTTTCTTTTCCTCCCAGCAGGGAGTGCTCACTCCATAAGACCCTTACATTTGGACAATCAAGGTGCACAATTGTAAGTGACCACAACCATGCATCTTGGAAATTTATGTGCATAACTGCACATGGCTTATCCTATTTGAATAAAGTCCTACTCTCAGACCCCCTTTGCAGTATAGCTGGGGTGCTGATCACTGAGGCCTCTTTGCTTGGCTTGTCTATATTCTTGTGTACTAGATAAGGGCACCTTCTCATGGACTCCCTTTGCTTTTCAACAAGGAGTACCCACTACTTTTTAAGATTCTTATATTTGTCCAAAGTACATGGTTTTAATTGACCACAACAATGTCCCTTGGACATTAATGTATGTAATCACCACATGGTTCATCCTAATTAAACAAAGTTCTACCTTCTCACCCTCCATTTGCAGTATACCAGGGTTGCTGACCCCCTAAGTCCCCTTTTCTTGGCTTGTTGACATGCATAATTGCATTTATGTTGGTTCTTGTGCCCTAGACAAGGATGCCCCACCTCTTTTCAATAGTGGGTGCCCACTCCTTATGATCTTTACATTTGAACAGTTAATGTGAATAATTGCAGTTGTCCACAACCCTATCACTTCTAGGACCATTATACCTCTTTTGCATTACTGTGGGGTATACTGTTTCCCTCCAAGGCCCCTTCTGGTGGACTATCAACATATAATTGAAATTTTCTTTTGTCTTTGTCAGTAGATTAAGGTCATACCCCATCACCTTTCCTTTGTAGTACAACAGGGTGTCCTGATCAACCAAAGTCCTGTTGTTTTGGACTGTTAATATGTGCAATTACATTTGCTCCTGATCTGTGCACTAGATAAGGATCCTACCTACTTTCTTAGTGTTTTTAGCAGGTAGTGCCCACTACTCAAGACTGTCACTTGGAATGTTCATGTGCACAAACTCAATTCTCTAAGCATGTTCCTGTACCACCTTTGCTTTAGAGCAGGGGGATGATATTCACTAAGTGCCCCTTCTTTTGGACTTAATATGCATTAATGCAATTGTCCACCTCTTCTTTTAGACTAAGAGTTGATCTCCACATATTCCCCTTGCATCAGGGGCATGTTAATTATGAATGAACCCTTTTCTTTTAATATTAATGTCATAATTGTATTTGTGGACCTGTGTAGGAGAAAAAGACCCTATGTTCCTCCCATTACCCTTTGGATTGCTGCTGAGAAGTGTTAACTACTCATAATCTCAGCTCTTGGACAATTAATAGCATTAATAACAATTATCAAGGGCACTGATCATTAGATAAGACTCCTGCTTCCTCGTTGCTTACATCGGGGGTACTGACCCACTAAGGCCCCTTGTACTGTTAATGTGAATATTTGCAATTATATATGTCTCCTTCTGGTAGAGTGGGATATTATGCCCTAGTATCCCCTTTGCATTACTGCAGGGGCTGCTGACTACTCAAAACTTCTCCTGGGACTGTTAATAGGCACAATGGCAGTTATCAATGGTTTTCTCCCTCCCTGACCTTGTTAAGCAAGCGCCCCACCCCACCCTTAGTTTCCCATGGCATAATAAAGTATAAGCATTGGAGTATTCCATGCACTTGTCTATCAAACAGTGGTCCATACTCCCAACCCTTTTGCATTGCGCCAGTGTGTAAAATCACAGGTAGCCATGGTGTCATGCTTTATATACGAAGTCTTCCCTCTCTCTGCCCCTTGTGTGCCCTTGGCCCCTTTTTACAGACTATTGCTCACAATCTCAGGTGTCCATATTTGCAGCTATTAGGTAAGATTGTGCTGTCTCCCTCTTCCCTTCCCTCTGCCCTGCCCCTTTTGCCTCTTTGCTGGGTAATGTTGACCAGACAAGGCCCTTTCTCTTGGACTTAAACAATTCTCAGTTGCACTTTCCTTGGTCCACCCATTATACATGAACCCCTCTACTTCCTTTCGCATTGCTTCTGAGTATGCTGACTACCCAAAGCCCCTTCTGTGTTATTAATAAACACAGTACTGATTGTCCCATTTTTCAGCCCATCAGTCCAAGATCTCCCTACCACTTTGGTGTGTTGGTGCAGTGTTGACTATGAAAAGCAGGCCTGAACTAGGTGGATAAGCCTTCACTCATTTTCTTTCATTTATTAATGATCCTAGTTTCAATTATTGTCAGATTCTGGGGACAAGAACCATTCTTGCCCACCTGTGTTACTGCTTTACTGTGCAAAATACTGAAGGCAAGTCAGACCCAGGGAGCTGGATTGCCATCCTTTATTTTGTGTTTCCAGTGTACACTATAAAATTGTCTCCCCAGGAAGGAAGGTTGGCACTTTCTCTGCATTCTTCTTTCCAGAGCAGATTGCCTGGTTAAGAATCTCTTGTTGTCCCTTCTGTATATTGTTATTGTAAAGTGCCAAATGCCAGGATACAGCCAGAAAAATTGCTTATTATTATTAAAAAAATTTTTTTAAGAAAGACATCTGGATTGTAGGGTGGACTCGATAACCTGGTCATTATTTTTTTGAAGCCAAAATATCCATTTATACTATGTACCTGGTGACCAGTGTCTCTCATTTTAACTGAGGGTGGTGGGTCTGTGGATAGAACACTGACTCTTGCTATTTTAATATCAAAGATATTCTAGAGTGGAACTCTTAAGACCAGTATCTTTGTGTGGGCTTTACCAGCATTCACTTTTAGAAAAACTACCTAAATTTTATAATCCTTTAATTTCTTCATCTGGAGCACCTGCCCCTACTTATTTCAAGAAGATTGCAGTAAAACGATTAAATGAGGGAACATATGCAGAGGTGCTTTTAAAAAGCATATGCCACCTTTTTTATTAATTATTATATAAAATGAAGCATTTAATTATAGTAATAATTTGAAGTAGTTTGAAGTACCACACTGAGGTGAGGACTTAAAAATGATAAGACGAGTTCCCTATTTTATAAGAAAAATAAGCCAAAATTAAATATTCTTTTGGATATAAATTTCAACAGTGAGATAGCTGCCTAGTGGAAATGAATAATATCCCAGCCACTAGTGTACAGGGTGTTTTGTGGCACAGGATTATGTAATATGGAACTGCTCAAGCAAATAACTAGTCATCACAACAGCAGTTCTTTGTAATAACTGAAAAAGAATATTGTTTCTCGGAGAAGGATGTCAAAAGATCGGCCCAGCTCAGGGAGCAGTTTGCCCTACTAGCTCCTCGGACAGCTGTAAAGAAGAGTCTCTGGCTCTTTAGAATACTGATCCCATTGAAGATACCACGCTGCATGTGTCCTTAGTAGTCATGTCTCCTTAGGCTCCTCTTGGACATTCTGAGCATGTGAGACCTGAGGACTGCAAACAGCTATAAGAGGCTCCAAATTAATCATATCTTTCCCTTTGAGAATCTGGCCAAGCTCCAGCTAATCTACTTGGATGGGTTGCCAGCTATCTGGAGAAAAAGATCTTCCTCAGAAGAATAGGCTTGTTGTTTTACAGTGTTAGTGATCCATTCCCTTTGACGATCCCTAGGTGGAGATGGGGCATGAGGATCCTCCAGGGGAAAAGCTCACTACCACTGGGCAACAACCCTAGGTCAGGAGGTTCTGTCAAGATACTTTCCTGGTCCCAGATAGGAAGATAAAGTCTCAAAAACAACCACCACACGTCAAGCTCTTCATTGTTCCTATCTGCCAAATCATTATACTTCCTACAAGCAGTGCAGAGAGCTGAGTCTTCAGCAGGTCCAAGAAATTTGAACACACTGAAGGAAGTCAGCCTTCCCACCTGAAGATCAACATGCCTGGCACTCTAGCACTTGAGGATAGCTGAATGAATGTGTATTTCTTTGTCTCTTTCTTTCTTGTCTTTGCTCTTTGTTCTCTATCTAAAGTGTGTCTTACCCATTTCCATGTTTCTCTTGCTAATTTCTTTCGTGTGTGCCTTTGCCTCATTTTCTCTTTTTGTTCACAAGAGTGGTCTGTGTCTTGTCTTAGACATATCTCTCATTTTTCATTTTGTTGCTATTTCTCTTTGCTCTCCTAGATGTGGCTCTTCTTTCACGCTTTATTTCATGTCTCCTTTTTGGGTCACATGCTGTGTGCTTTTTGTCCTTTTCTTGTTCTGTCTACCTCTCCTTTCTCTGCCTACCTCTCTTTTCTCTTTGTGAACTGTGATTATTTGTTACCCCTTCCCCTTCTCGTTCGTTTTAAATTTCACCTTTTTTCTGAGTCTGGCCTCCTTTCTGCTGTTTCTACTTTTTATCTCACATTTCTCATTTCTGCATTTCCTTTCTGCCTCTCTTGGGCTATTCTCTCTCTCCTCCCCTGCGTGCCTCAGCATCTCTTGCTGTTTGTGATTTTCTATTTCAGTATTAATCTCTGTTGGCTTGTATTTGTTCTCTGCTTCTTCCCTTTCTACTCACCTTTGAGTATTTCAGCCTCTTCATGAATCTATCTCCCTCTCTTTGATTTCATGTAATCTCTCCTTAAATATTTCTTTGCATATGTGGGCAAGTGTACGTGTGTGTGTGTCATGTGTGGCAGAGGGGCTTCCTAACCCCTGCCTGATAGGTGCAGAACGTCGGCTATCAGAGCAAGCATTGTGGAGCGGTTCCTTATGCCAGGCTGCCATGTGAGATGATCCAAGACCAAAACAAGGCCCTAGACTGCAGTAAAACCCAGAACTCAAGTAGGGCAGAAGGTGGAAGGCTCATATGGATAGAAGGCCCAAAGTATAAGACAGATGGTTTGAGACTTGAGACCCGAGGACTAAGATGGAAAGCCCATGTTCCAAGATAGATAGAAGCCTCAGGCCTGAAACCAACAAAAGCCTCAAGAGCCAAGAAAACAGAGGGTGGCCTGAATTGGACCGAAGGCCTGAGTTGGATGGAAGTCTCAAGGCTTGAGTTAGAAGTCTTAAGACCTGGGACAGGACACATGGAAGGCCTAAGAACTGAGACTTGTGACACAAGGCCAACGACCTAAGATTAGCCCAGGGTTGTAGCTGGAAGACCTACAACCCAAGGATGGAAGGCCCCTGTCACAAAGCCTACCTAGATGGATAGAGGACCCAAGCGAAAAAGGTATCTCAAGACTAACGGCCGGAATCTGGAGGCCCATGACCCAGAACCCAGGAAGGATAGAAGCTTGAAGACCTGGGGAAATCCCAAGATGAGAACCCTAAACCCTACCTCTTTTCTATTGTTTACACTTCTTACTCTTAGATATTTCCAGTTCTCCTGTTTATCTTTAAGCCTGATTCTTTTGAGATGTACTTTTTGATGTTGCCGGTTACCTTTAGATTGACAGTATTATGCCTGGGCCAGTCTTGAGCCAGCTTTAAATCACAGCTTTTACCTATTTGTTAGGCTATAGTGTTTTGTAAACTTCTGTTTCTATTCACATCTTCTCCACTTGAGAGAGACACCAAAATCCAGTCAGTATCTAATCTGGCTTTTGTTAACTTCCCTCAGGAGCAGACATTCATATAGGTGATACTGTATTTCAGTCCTTTCTTTTGACCCCAGAAGCCCTAGACTGAGAAGATAAAATGGTCAGGTTGTTGGGGAAAAAAAAAGTGCCAGGCTCTCTAGAGAAAAATGTGAAGAGATGCTCCAGGCCAATGAGAAGAATTAGACAAGAAATACACAGATGTGCCAGACTTCTGAGAAGCACCTGCCAGCAACAGCTTCCTTCTTTGAGCTTAGGTGAGCAGGATTCTGGGGTTTGGGATTTCTAGTGATGGTTATGGAAAGGGTGACTGTGCCTGGGACAAAGCGAGGTCCCAAGGGGACAGCCTGAACTCCCTGCTCATAGTAGTGGCCAAATAATTTGGTGGACTGTGCCAACGCTACTCCTGGGTTTAATACCCATCTCTAGGCTTAAAGATGAGAGAACCTGGGACTGTTGAGCATGTTTAATACTTTCCTTGATTTTTTTCTTCCTGTTTATGTGGGAAGTTGATTTAAATGACTGATAATGTGTATGAAAGCACTGTAAAACATAAGAGAAAAACCAATTAGTGTATTGGCAATCATGCAGTTAACATTTGAAAGTGCAGTGTAAATTGTGAAGCATTATGTAAATCAGGGGTCCACAGTTTTTCTGTAAGGGGTCAAATCATAAATACTTTAGACTGTGGGCCATATGGTTTCTGTTACATATTTGTTTTTTAAACAACGTTTTTATAAGGTCAAAATCATTCTTAGTTTTTGAGCCAATTGGATTTGGCCTGCTGTTCATAGCTTACCACCCCCTGATGTATTATTTGTTATTCAGAGAAAATTTCTGAATACTACTAGTTTCCTTTTCTGTGCCTGTCCCTGTGCTAGGCACTAAAAATGCAATGATTATTGATATCTAGGTGACCTGAAAAAAAATAGTGAATGTGCTTTGTAAACTGTAAAGCACTTGTATTCTACTGTGATAAGCGTTGTGGATACAAAGAAAGGAGCAAGCATAAAAAAGTGCTCTTTCAAAAGGATATAGTACTATGCAGACACAAGGAATTGTTTGATAAATGAATAAATTATATGTATATTTGAGGCCAATTTGTGTTTGCTGCTCTGGTAATTTTGAGTAAAAATGCAGTATTCCAGGTATCAGAAACGAAAACACATGGAAACTGCTTTTAAACTTTAAAATATACTGAAAACATAAGGGACTAAGCTTGTTGTGGTCACCTATAATGTGCCAGATACCATGCTGGGTGCTAGAGCTACCAAAGGGGGAAAAGTATTCTCATAGCAACAAAAAATTTCAGAAAGGTGCATATTAAAGTGCTTTGTAAACTAAAGCATGATACAAATGTCAATGGGCTACATATTTATGAATGAATGAATGGATGAATGAATATTAAGTGCCTCTTACATACCAGCTATTTTGGGTACTGTAAAATACAAGATTAATTCTCCTATGTAATAAGAGGAAAGTTTATCCTCTATACTATTCAGATGTAAGGAATGATATATTGCTTAATTTTAAACAATCAAGACTTTACTGGTGAGGTTAAGTTAAATTATTACTGATACATTTTTCCAGGTAACCAGGAAAGAGCTAGTATGAGGAAATGAAGTAATAGATGTGAGATCCAGACCGAAAGTCACTTAATTCAGCTTGCGAATGTGCTTTCTAAATTATAAAGCACTTGTAAATGAAAAATTTGATGCTTTCTGTATGAATAAAACTTTCTGTAAGCTA
>RF60002;ks-1;n76.1/0-17525 
GTCGAACGGCGCTGTGTTGCGACGGGACCATGCCGCCGCGCCCTGCACCACCGATCAACCGATCTCAGGTACGCGAGACACATTATCATTCCCGAGATATCGATACATTTCATTACAGAGAGGCCATTCCTTCCCGTACGAATGAACGTGGTTCCGGTGTTTTCGCATCTTTTCCTTTATCTCGGCTGGTGATTCGGAGAAACGTGTATATTTTCAACGTAGATCGCGTCTCACGAGAGTGAGATAAATCCGTTTCTCGTGAGTTGCTGCTTCTTCTCTCCTCTTTGATAATTGATAATTTGTGCTGTTTCGTGTGTTCGTTCTTCTTGTAAAAAAAAAAAAAAGAAAGAAAACGTTCAGATATCGTGATTAGAAAAGAGAGAGAAAAAGAGAGAGTGTGCGAGGAAACTTTGTTTTTCCTGTTCGTCGTTTTTCACTGCACTTTCTGTTATGATTTTGGTGCGGTTTAGTGGAAGGAGCGAAGGAGCCACGCGAGGGAGAAACAATCTCGAGTTTTTTTGGTGAAACTTGTTGTTCGTTACGTATCCTCGTGTGGATACGACACGAGGATCGATCCTGGCATCGATCCTACGATCCTATACGTGGAAAGAGAAGAGATTTAGAATACGTTTACCGTTTTCCTTGTTCCATGGGATTAGTTACGCGTGATCATCGGCCGGCTATCGATTATAAAAAAAAATAGAAGAAACCGAAGAGAGAAAGATTATTATCAATATAGGAAGATGCGTCTCCAGTCCTCTTTTCTTTTTTCTTTTTTTCTTCTTCCAAGAGATGCTTCCTTTTGAACACCCGCTTGACATTCGTGTAATATAATACCATCGACCTTCGAATACATCCACTTAAAATAGTTTCGATCGAGTCTTCGAAAAAAGACCATCAACGGAACTCGAAAACGTGATGTCTTAATCCATCGAGGGAATCGAGATAGAAAGCGAGAGAGAAAGTGAGAGAGAAAAAGAGGTGTTGTTTGCCTYTGGAGGGCTTTCACGGAGCTATCTCACCGAAGGGGGATGGGAAAATACTTTTTGGCGGAGAATATGAAGTGAATCCTTGATCAGTTTCCGACTTTTTGCTTACTCTCGTTATGCGTTTTTGTGTGTAAGCATCATGACAAAGCCATGTAAAATAATTAAAATAGTTTTGTGCGTCCGTCGGTTTTCTCGCGTGTGCTTATGTGCGCGTATACATATATATGTATACATATATATATATATATGTATATACGTCGAAGATCAAAGAAACGCAAAAAGATTGTGCTACGGATTACCAGCATGTTCATAAAGGGATGCTTTTGATAAAGGCGCCGCTTAGGCGAGACACGGTTTACTTCATTTTCACGCCGGTGGGGACCGATATTTTTCACCCTCCCCCCTCCCCCGTTTAATGCTGGTCTCTCTTTGCCTAAGTGCATACCGCGTGGCCGACCTTGTTTTAAACGGAGCCTCATTAATTAAAAAAAGAAAAAGAATATATATATACACGTAATAGTACACGCAGAGGCTGTGCACTATTGAAATATTTGTCTCGAGTTCTTCAGAGAATGGCTACATTATTGGCAGGAAGTTTTGTTGTTGGCCCATTCCTCCGCAATTTCACTGAAGTAGGCAGTTTGCGTTTCAGTGGGCTCTGTTCGACGCTCTTGGTGCCTCGGCGAAAAGTTAAATTAATGGAAAATGAAGGGAACAGAATTCATTGAAAAGTTGAAGTATTTAGTCGATCGCTTAAAGATATTGGTTTTCTTCTGGATCGAGGAAAGTAGGATGAGTCACCTCCCTCCGTATAACTTTCTTACACTCTTCTAACCATAAATAATAATCGCGTCTCGAGGGTAGGAAAATAATAGAATTAAGTTAATTAGGTATGCCAAGTAACAATCCGTTCTCGATGAACGGAATCGGTTTTCTCGGAGCCGATCAATCGAAGCGCCGTAAGTTGCTCAAACTGTTCTTTAAACGCGGACCGATTTAATTCCGTGCTATTTCTCAAGAACGCGATCTATATTCCTGATGACGCATCGACGTGATGGAAAACCGTTTTCTTCGTTCTCCTCGCCTCGTGACGAGGAAAAAAGAAGAAAAAGCGACACGCTGAAATAATAGAAAATGTGGAACATCTCGGAGGTAGTAATGTCATAAGGAAAATACACATGTAGAACGATATATATATTAAAGTAGATTTATTGTCGTTTAAAATACACGAGACCAATTATTGTTAACCATCTAACACGTCTCTCATTGGTACAAACTCTCTTTATTATCAAACTTTGCGAGAAATTTTGTATCCACTAACCAAACTACTAAATTCTACCACGTGTACAGTTTAAACATTAACCGTTCGAATTCTATTGTTCGTCAATCGTTATTTTCCTTTCGTGATCACGGAATCAGAAGAAACGAGTACACGTTTCGAGGGAACGTGAGAAGCGACGACGAAAACAAAAACACGTGAGAAGAAAAGGGAGTGGAAGAAAGGAAAAGGAACATCTTGCAGCGTTCCTTTTTTTTCGCCTCGTTGTGCTTTGGAGCTCGCGATACGCACGTCTGGCACGTCTATCTCGAGCACGAGCACGGAATAGATATATCATTGTTATGGGTTGAAATATTTTTCGTTGACGGGAAATAATGCTACCATTTTGTCTCGTTAGCTGACAATTCTTGTACCTATTCTTGCGTGTCACGGGATTTTATACCGGCCAGGATTAATGGTATAGAAAGAGGAGATATTTTTCGGTTAACCAATCGCGGAGACTGTATTCCGCGAAACAAACTTTAGTTCTTCCAGCGGCATTGCTTAAAAAGGGGGAAAAAAAAGTTAGTGGAAAGGAGAGAAACAATGGTTTCAATCGATAACTGGAAACTTTTCTTGGTCATTTCTGCTTTGCTTCCTCTTTTAAATTTCGCCAGATAAATTCTATATCAGTGAGAAAACTATTGTAGGAGTTAATATTCGATTGCGTCCTTTGTTCTATGAAATTTTATTACTTTTTTTCGAAAGGGGATAGGGAAAGGAGAGAAACGATGGTTTCGTGTGAAAATGGTTTCTTTTCATTTGAGATCATCATCAGAAAATCGGTATATCAGTAAGTAAAATATTGTAGAGAAACATTAATTGCTGTTGTTTGATTAAAAATCATGTTTCTTGTTTGTCGTTTATTTCTATTTTCAAAAAGAGATAGGGGAATCTTATCTTAAATCTTCGTCAGCCATATCGGCGAAAAACAATTGTGGGTATTGATGTTTGACGAACATTGTGTCTATTCTAGAGTTTTATTACTATTTTCAAAAATAGATAGGGGAGAAAGGAGCATCCGATATGAAATTTGGTCATTCATATTTTGATCATCACATTGACGATAGTGAACGTGAAAAATCATATTGTTTTTTGTCTTTCGAAATTTTATTATTTTTTTGAACATGAATAGAGAAAGAAAAGAGAGAAGAACAATGATTTTAAATTGACATGAAACTTTTCTTGCACGTTTGTACCTGATTCTCCTGATTTTAAATCTCATCAGAAGATTGTCATATAGATAAAAAAAACTATTGTAAGGATTGATGTTTGGTAAAAATCATCTTCTTCATTTAAATGCATTTATATAAACTTGTCCAAGTGCAATATTTTCTCTAGAATGTATAATAATCATTAAATATTATAAATTTGGAAACAATTTTACAGGCATAATAATTAATAGAAATTTATTTTTTATCATCAGATATAATTTATATTTGTAATTATATTACAACGAGTAATTGATTATAATTGAGATAATAGGAATTCAGTGATCATATACTTAAATGAAATCTATATAAGTGAATTTTCACTTATATAGATTAAATAAAACAAAGCATGTGATTTGCTAATATTATTTAAATTCAAAGAAGGTATAAATATTATAATTTCTTGTACTTTGAATACTTGAAATAAATAAATTTTAAGTGAATAACAGTGTACAGTAAACGGCTTACCAAGTTTAATCGAATATCAGGATTACAAGGAAATGTCTCATCTAAAAGTGAATGACAGAATCATTAATGTAACAAAAAGTAGAATAAAGCGAAATATATTTGCATATAATGTAATATTTCTCTCTGAATAAAAAATATGAATGAAAAGATATGACATGAATTTCGACAGCCAAATAAAATATTTTGTAATCATGATACATACGATGTAATAATGGCAAAATAATTAATCTTTTTTTAATCAAAGAATCATTATAATATAAGAAAAATATTATATAATTCTTACACTGTATTTTAATTAAAGTATAAATACTTTTTTAAAATATTTCATATGTAAGTATCATAGATATGTGGATATCTATAGAAAAAATCTATAGAAATCTATAGAATCTAGAAATCTATAGAAAAGTGGATATCTATAGAAAAAAGTATTTATTTAGTAATATTCGTAGATTTAACTTTAACATTTTTCATTATTACATTTTCAATTATACGTATTATTCATATTTAAAGCTATTTTATATAAATTATTAATTTTCGTTTAAAAGAAATTAAGATTTTGCAATTTTAGGTGATTTTTTAGCGAGTATTTCACTTTATCCTGTGATTTTATTCAAGAATGATATCTCAATGCCTTTAGAAAATTGTATTTTTCTTTGTAATTGTATCTTATTCCCTCAGTTAGTCTTTATCAGCGAAAATTCAAAATTAATTTTCAATTTTACTCTACTTTCATTCGTATACATTCCCCAGCAAAAATCTGGAGAAAAAAAACCATACAAAAACTGTATTATACAAGCCCATACACAACAGTTTTACAATATTTGAATAAACAAGCTGAACAAAGACCGATATAAGACTACATTATCATTAAAATAATTTATTTCTCCTCGCAACAAAAGCAAACAACATCCCCTCGTAAACGTGATATTATTCATTCAATGTCAATAAATACGAGACGTTTCGAAACGTTAAATCAATCCGCGAGAATGAGAGGGATATTTTGCGATGAAATCGGCGCAATCAAAGCAACTTTAGATCATCGTTATTCCTTAATAACCCGGAGCTTGTTTAATAAATATTTCCCACGGCGATATTCAAGCGGATGTTGGATAGGATTTCCCGCGACCTGAAATTTCCACCACCATGTTTCCACCACGATGAACCGAGTTTTATATATCGCGAGCTCCCTGATTGCGTGAGCCCGTTAGGCTTCGATAAATATGCATTCGTCGCCCTCTCTCGTTCTTTTTTCTCTTCTCTTCTTTTTTTTTCTCTCTCTCTCTCCCTCTGCTCCCTCCCTCTGCCTCTGCGAGAGAAGGTTTTGCAACGAGTGTTCCGAGCTGTTGGTGAATTTTCGCCTTGCAAGGGGAGAACGGYATARGTTATTGATTATCGTGAATGGTTTTATAAATAACCGATCGTGTAGGAGCAGCCGCCGGACGACGCGTAAATATCGCGCTTGCCGGGGATGATTCTTTAAAATCGCCGCGCGCGCCGCCATAGAAAAAGGGGGGCGCGAGATGAAATCCGGGCCGTGTGTTTGATCGATACCCATCGTAATTCCTCTTGAATTCTTATTTCATTAATTCTAATACTCCACGTGGCGGATTGCCCYGTGRAGGATAAATAGGCAACTGAGTGAGATAAGGTTTGAACATTGATGATCAAGATTAAGTTGATGACAGAAGAAAGAATTAATYACAATGATTATTAATCAAGRTAAATCGTGATAGAGAAAAATCTTGTACAACATCGGTAATTGTGTATACAGTTTTTAAAAAAATCGATGAAGGATCAAGAAGAGATTGGTTCGTTACGAATTTTTAGAATGATTTTGAGAATAACATCATTCAYAAATCACTTTGTACATTTTGTTGGCGAACAATAACTAAATTTAAATATTATCGATCAATATTYATTGATARAAAAAGTTTTTCTYTTTTTTATAAAACTTACCTCTGCCATTTTCTATCGACARATTATTGTGATATATATATATAATAATAATAAATGTGACAAAAGTGGATTAAATAAAATGTCGTAAAGTGAAAGTCGTGTTARGAGCACGATAAAAGTAAATAAACGATTTATTGTTCTAAAATTACACATATAATAAATAATCATGATCAATGTAACGTGATTTCGCGTTAATTACAATCTTCAATCAAATTATATCTTTGTTCTCTAAAGCTCTCTCTATTTACAAAATTCTATTTTGTTTGCTACAACATCTGGAACAATACGAAAGGAGGAAAATTCTCCTCGTAAAAGCTCGATCTTTGGGATAAACCGACTGGCCGATATTAAATTCTTTTACGGCCATGATTTTTTACTTATTTCCTCCGTGTTCTGTGTACATAAATGGTGTCCAGAGATGAAAAGCTTTCTTTCTTCCTTTCTTTCTTTCTTTTCTTTTTTTTTTCTTTTTTTCTTTCGTCAGAAGAGAGGCTAAATGAATCTTTAAATTCTAGCTTAATCGAGAGAGTGAATATCAATTTTTTATCAATTAACGGGGACTGAAAGCCGCGAGTGCTTGTCGTTCTGGTATCCGGGGCTCTTATTTACGTAACGAGTCGCGCTCTGTTAAATTTCCTGAGAAATAAGGGCGTAAACAGTGTCGTGTTTTGCGTCAGTTAAAATAGCTTTAATAAGGTAAGTGGCAACTCGAGTGTCTCATCGGCTGTTCCCGTATAGATCATCGTCGATTGTACTTGAGCGGAACCATTTCTGTACCATTGATCCTCATTCGATCTTCGTAAAAAACAATTTAAATGGAATAATTAACACGAACACGCACGAGATAATCTGAGAACATGATGGACAAAAGGTTGGTTAAAGCGGCTTCACTCGAAAATATATCAAAGGAAATCTGAATCTGAATTAATAATCTCAATAATTACGTAGTGGCAGCGATCTACGTAGAAACTAGAGAAATAATTGATGTAACGAGAACGTAAATATTTATTGCTGCTGTGAAACGTGTGTATATTATGCATATTCGCCCATAATATTTCATCGCCTTTGTTTCCTTTTCTATTAAAAATTTGTTGAATCGTTTGGTGGCACAGACTAATTTCCCCTTTTTAGGACACACTGGCTTATTCTCGTAATCGGTTTATCTCTCGGAATATCAGGGAGTTATTTCAAAACAGAGGAGATATCAAATAAAGTAACAAAGAAAAAACTTTTTCTCCCTTGTCCTTCTCTTTATGATAGGAAAATACACGAAAAAAAAAAAGAAAAAAGGAAAGAAAAGGAAGAATTATGCGTAAAATTTGTGCAAAACGATGTTCTAGATAGTTGCAAATAATTGTTGAAATTTAAAATTGCTTATGTAATGGATTACATTTGAAATTATGCATTTCTGAGCTTAGCTACCGAGTTAAATTAGAGTTAAATTCGCGAAGAACTTTAGAAAAGGTTTTTGTAATATTCGTAGATGAAAATTTCTTGTTCTGATCTCATTCTCAGTAAGATTTATTTATTTTTAAACTTGAATATTCATCCCTAGAAAATTTTTCCTTCTTCAAAATCGAAATCGTGAACTCCTCCTATAAAAATCTGTATTTATAATTCTAGTTAAGCAATATAAAAATGATTATTTTAATTTGTTTTCCACATTTTTTGCATCTTCTTTTTCCCCTCTCTTGATTACTCGATAATCATTTATATCACGTATAATAAAAAAAATATGATTGATAAAAGTTCGATTCACGAGATAAAAACGACAGACGAGATATTGTTAACAGCTCCTCGAAATGTTCGCATTTGTATAGAAAAAGGTAGACAATAGAAAGTCAATGATTTACCAAACTTGAGAGATGTGCAGAGGACGTATAAATCCGCGTGACATTTTGTGCTCGATAATAAATGAAAAGAACCATCCTGTACAATTTCTTCGTCGATGGAACTACCCTTGTCAATTTCCCCTTCCCCAGAGATGAGAATTTCCAATATCGTTGCTTATGAAGATACAGATTAATAGTCGAGGTTTTTGATCATGTTTCGTCTTTGTAGAAGCCGTGGATGCTAGCCGCAATTTCTTTTTTCCGATTGGCCGCGTTGGATATGCAAATGGCGGTCTACGTAACCTTCCCTCCCTAATTCAACAAGCGGTCGCATAAATTTCACGTAATGGCAGGCAATTACAGGATAATAGTGCGATCGTGCCTAACATTGACTGGTGTGGACAGGTCATAAAAATGAAACGCGTAATTATATACGATTTTGGAAGGGGAGGGAAAGTTTCAACTTTTATAGAAAAGCTATACGTGTCGATCTTTTTTTTTCTTTCTTTTCTATTTTCGCGCACGCGAGACTTTTTCACCGGGAATTTTTTCCTCTTGGGTTAAAACTGTTTCACTCGCCAACTTCTTATCTTGCTTCTATTTGTAAAATAAACGTATACTAGAAAGAGAAAAAAAAGTATTTGTACATACTGCTATTTTATAATGACGCGTTTTTTTATCATGCTCCATATTTTACTTTCATCGTATCAAATTTAATCATACGAAAGCGTTAACAAATAACACTGTACGAGATTAGAACGTGAAGCTGAGTCTGCGAAATAAATCGAAAATAGAGAATAAAATTTCCTCGTTTCCCATTTTGTAAATCAAATTCGAAAATTTTTCAGACATGATCAGACAGAAATTGATTAATTTTCAAATTCAATCCTATAGAAAACTAATTTCTAAATGAAGAAAAAAAGTTTATTCCATATTTTCTTGTTTATCGATAAAGCATTTTTTTCACATAGTTTTTCGACTTACTTTTTCACATAGAATCAATCTTTATGTAGTACTTTCTACAATATTCTGACTTCTTTTATATGATTATGATAAAATTATAAATGCTGTAATAAATATAACGAAAATACTTTTATATACAGCTATATTACAGGATGAATTTTCCATGTAGTTTGAAAAAGGACTTCACGCTTGCGAATCAAACTTACTTCACTTGAAGGCATCGTATTGAAGTTTGGTTGAAACCAGGTGTTCGATGGATATTCTTTTTATTCCCTTCTCTCTTTCTTTTCCATCCACTTTTCTTTCTTTCTTTCTTTTTTTTTTTCAATAAAACGTAAATTCAACGCTGCATCGCGTACAAGATTGCCCGCCTCTTTACAACGATAATCCGCCTGCTTTGGAGTACCAATCGGCCGTGATGTAAGCGTAAAATGATTAATTAGAGTGCAGAGAACCGTGGAAGAAGCGCGGGAAACTGTCCGCCTCGTTTGTGGGAGGAGGTTTCCTTTAATTAAAACGCATGCATGCATCGTTTGCTTTTCCTTTCTCTCTCTTTTTCCCTCCTCTCATAATTGTACACAAATTAAAACGTGTTTTAAAATTGTCGTTAATTCCAACTTCTGTTACCTACATTAATTGACTATCTATTCATCGTTAATTAAATCTTCGTCGTTTCACGCGTTAAATCGTTATCGACGTCTCGTTCCCATCTATCTGCTTTTTGCCACCTCATTTCCTGTCAACGAGATCGTTCCGATCTGAATTAGTCGAATTTCCATCAAACTTCTTTTTTTCTTCTCTTCTCTTTTTCTTTTTACCTGATACCGAAATAAGCGAGAACTGTTTGTTTCAAGAAACGGAGAGAGAGAGAGAGAGAGAAATGCACTCGACTTTCGACAGACGTGATGCATCTCTCTTTTCCCTTCACGCTTCTCTCCGTCATTGTAATAACAGAAAAATCCCTCGCATCGCCACGACACCTGTCTTCATCCCCAAAACCATTCCCCTCGTCCCAAAACCTTGAAAAACATTCTCTCTTTCGATGGTTGAATGAAATGCTCTGTCCCAGCCGCGCCCTTTAACACGCGATGCCTTCCAACCCTCGGCCAGAGAGATATTTAGAGAATACACGCCCGTTCCGCACGTTCCGCCACGCTTTAGAGCGCTTTTCCCAAAACGTTGGAAATTTTCCAGATGCCGTCCGTCCCATAAATTCGCCATGAAATTCGTAACGTAAAGGGAAAGGCTCGGGTATCGAGTTATATATCCAATATATATATGGGGACAATGCTCGATTCCAATATCACCGGGTAACGAGCACGTGGGGAGAGGTAGGGGGAGGGAGATCACGAGATCTTATTATTCGCAAGTTATCGTTTCGAAAGTACAGATTTTGCAGGCGATATATTCAAAATTTTGCAAGGTAAACCTATGTTCGTGGAACAGATTGTACGAGGAGGGTCCATTCACGCACGGGTTACGATAATAGTATGGAAAATTGGCCGAGTGAATATCGGTGTGGGGAAGGGGGGGGAGGGACCGTTGGGAAAAATCGATGGGATCTGGGAAGAAAGGGCGACAGTGTTGGGACGAAAATGTTGCGGACACACTCGATTTGCCATTATCCCGCCACGAGGAGAAAATGTCACGCTTCGTGCTCCCTCCGTTATTGACGCGAAAACCGTTCTTAATCGCGAATTTAACTTGTAGGAGGGGGCGAATACCAATCGTCGTTCCATTTCCGTAAGTGCTTAATCGGTCGGAAATGAATCGCGATATTCAATCTGTATCGTGATACTGGATACCCTGGAAATATATAAGTCCAAAGTATACTTTGAATACGTGGAAGGAATCGATTGTCTTGTTCGCTAAAAATTACTATGAATTTTAAAATAAACTATGGATCGGTCTCGGTGGAATTCAGGAAGTTCCTTTCAAATTGAAACAGAAAGAGAGAGAGAGGAAAGGGTATATTCGGAATGTCAGTTGTACCGGTATTGCACGTTGTAGATTAATTTTGATACGTTGCGAAAAATATTGAAGTGATGGAGAGGGATGATGGATTAGGTTTTATTGGATCTATCTCATGGCGTTTCATAGAATATATAGTGGATGGATGTACAGGAAATTAAAAATAAATGATAAAAATGTATCTGTTACATTTCATTTTTGACAGGAGAAAGATTATTAAGATGATATTTGTAATTTAACGAGTGTAAGGTTGGATTTGTAAAATTTATAAAACAAGATATGCTGAATATTCGAACATACATATATATGTATTATTCATTACATTTAATTGATTTTAACTTTAATAATGGTAATTTTTTGGTATGGAGTCGGTATTTTATACCGAATTAATTTCTGCATTTACATCGATGATATTCCATATTTTAATTGAATTTAGAAGAAAAGAATATATTACATTTCACAAAATTAAAAAGGTGAATTATTCACCAGTGATTAAAGAAGAAGAATTGCTGTATAACGCTTCTTTGAAAAATATTCTGCTTCTTTAATTGCTACAATGAGAAACAAATTGTTCTTACTTCTTCCTGTAAATTTTCTTTTAGACATTCAATTATTTTTTATATTAATAATTTTGTTAAATATATATATTATTATTAATTATTTAATCTTCTATTTTTATCATTTCAGACAAATGGTTAATTGTATACTTTAATGTATAATTATCTACTATCTCATAACAAATGTAACATCATTTTTGAAATCATCTTATTTTTTAAACATTATTCTTATTTCAATAAACGAGTATTAAAATATTTTTATTAGACAAAGAGAAGATAAACAATAGAGCAAGTATAATAATTTCTTTCTAATGATATATTAATTGGCAAGCATGTACCATTAAAATTTAATGTATTCGTATTTCAACATTTTTGAGAAATATCTTATACCTGTATTTATGTATTATATAAAGAACGTGCGACAAAAAAAAAATAATTACAAGATTATAACGCACAATGTATTTCTCTTAGTTGATGGAGTTGATTGGAAATTTCCTACCAGAATCAGTATCTGACAGCGGCAATAATAGCCTCGATAATAGACTGCGTTTTATTTTTCAATTACTTGGAGAAGATACCAGAGATTGTATCGTAAGTTTCAGACATAATAAACTTGAGGAAAAAAAAAGAAAACGAACAAGTTGCCTTGTAATATTTGTGATAGAAAATTTCAACTAGGGAATTGTTTTAAAAGATAGAACATCGTAAAACCAGAGACCAGGATTCAGGAGCCATTTTTAACAGAAGGTGTAACGTGTAAGGCGAAACGTGTAAATATATATAGACAATTTTTTAATCTTTTTTTTTTTTACACGATTTGAAATTCTCCATATTGTAAAAACTTAGAATAATTATTTAGCGATTAAATATCGGATAGATTTATCATTAAATCTTTTTAAAATTAAGAAACTTTCTCTCTATACTCTTAGCAATATTTACCAAGAGTCTAGAATACATAAAATTCCAGAGAGAATTATAGAAATTATAGAAATTCAAATAATTTATTATAAAAAGAATCGTGTAAAACACCATCAAAATATGCGATAATAAATAAATCTTCTTTAATCATCATCTCACCATACATTTCACTCACAATTTTTCTAAAAAATTCTGTCCATTAACTGTGAAGTTGATAAAACGCAAATGTTAAACAACCCTCAGAGAGTGAAAAGCTTTAATCCAATATCACGACGCGTTAACGGAGCACATAACGAAGCCGACGAATTACAGTTGAAATACGGGTTTCAGGATGGAAAAATTCCATCCTGAGTGGTTGCAGCCATCAAGGCGCTTATCTACCGACGAACAGCCGTAGTTTACTTTACGTATGTTAAGGAAACATTAATTTGGCCGCAAAAGTTTGCATTGCATCGGTGTTCCGCAACGTATCCGAGTTGTCGGGCACGGTTAACCTGTGTATACGTCACGTTTGTCCCTTGCGATCCTCCTCTCCCCCTCCTCCTCGCATCCGTGGTTACCGTCTCTCGATGAGGGCGTGGGTTTCGTTAGTTTCTTGCAACAGCCGGCGCGGAACGCGTTAGTGGTTCGACGTTACGAGATTATAACGACGTATACACGGAAATTTCTGGAGAAATTTCTCGATACCATTAAACGCGAGAACTCTCCGTTAACTTAAATATCGAACTTTCCAACGATGATAACTCGTCGCTTTAACCCGATCAACACACACACACACACACACGCACGCGCGCGCTTACGCACGAGTGACGAGCTCATGTCCTCCCCTGTTTAACTTGCTCCTTGCTGTTTTCGTTTGTGTGCCTACGCCAATTTCATTCATTAGTCCTAAAATCGTCGAGTTTATGATTGCCAAACGGTTGTTGATCCCGGAAATAGTCAGGAAGGTTGATTTTCATCCGTGTTTGCCCAACAAGTTGACACAACACGTTCTCCGAGGTATCAACCCTCGGTTAACCGAGTTTATTTAACGTTTTGACGAATTACGTTTGAGAAATTAGATTTAGATCTCTTTCTGTTGCTTTTATCCTCCAAATTAATCCTTCTGTTTACCGGAATACAAAGGGATTGAGCAGGGAATGATGTTAAATACTCGAGAACAAGATCTTTCTTGCAGAGTTTAGAGTTTTTCTCACTTTGAATGTAGTCATCTCGAGTGCAGAAAAGTGAAAAGTGAAGGTAAAGATTACTTTCATCTGCATTTCGTTCAAAGAATATGTAAAATGCTGTAAAATAAAGTTGATCTTTATTTTTAATATAAAATGAAATGTTTGGTTTATTTGTAATAACAATAAAACGACAAGTTAAACGAAGTTTCGGTTTAGTTTTTTGATGTGCATCTCGGATGATCGTTCATAAAAGTACAAAGATTATTTTTAATGAACAGGATGAATGATTTTTCTATATAATAGAAAAGTTTTTTTATATGGAAAGATGAATCTGGAAATTATGAGCGAAATAAGAAATCTGAAAATGATCGTAAAGCAAACACCCATAAAAAGTTAGATTTATTTTAAATGATACAAAAGCCAAAACAAAAACAATTCGAATTAGCTGACATTTTGAGAATTAGGGAATTGAATTCAATTATTGAACAAGTGTAAACATTCGAGCTTTCATTGAATATTCATGAATCAATTAATGAATTAATTTTATTCTTTGAATCGCAATGAATACCCAAAATGAAATATAAGTGAATAGTTATTCAAACAACAAAGTTGAAAATATCTTTTGAATTTGAATGATGAGCATTTTAATTAAATATATTGAATTATAAGTATCATTTTTCTGTTGAAGTTAAGTTAACTCAATTTCAACGTTTGCTATTCCTGCTAATATTTTGAGAATCAAAGAATCTAATTGAACCATCGAACAGAAGAAGAAAGGAAAAAAGGAAAAATTTTTTTTCAAATTCAAAGCGAATGAATCATCCACGACGACTGTCAAAAATCTAAAAAAGCGTAAAATTTGCCTGAAATACTCGAGATTTCTCTGTGTATACGGGATCATGGAAAGTGAAAAAGTGTAAATTTGGCTTAAGGATTCACGAAGCTTCTCGTTTAAAATGGGCATTGAATTTTAATAACTCGCTTCTCTTACGAGTTTCATCCTCTTACTCGAAAATCGAGGTGAAAGGATCATTCACGATTCGCTTTAACTTTGCTTTAAATTTGTTCCGAAACCGACGTCGTTCGACGCTTCTATTTTCGAAACACTTCCGACGAGCGAGCCGGCTCCGTCTTGGTTACTCCTTTCCCTTACACCTGGCGGGTCAAAGTTAAATCGCGCCTAACCCTTCCAACTACGGCTGTTTGTAAATCGACGCTTTGAACTTGAGACGTCGCCCACCCCGTCGCCAACGATAGCTAAAGCCCTTTATGTAATTAGAGAGAAAGAGAGAGAGAGAGAACGATAGCCTCCGTATCCTTGACACGAGCTCTTTTAAAACTTTCGCTTGTCTTTTGATCATTATTATCCGAAGATGTACAAATTTTTCAAATTTTCCTCCTATTTTCCTTTAGTTTCGTCATTTCTTATCAATTATGATCGCCATCTCGATTGTTTAAAGGAAAAGGAATATGAGGATAAATATTTTAATGATAATATCGTTTTAATTATTTTTAACGAGCTTTAAAGATACATATATATAGTATAATTGGATAGTTTTGATAATAAATAAATGAATAAATAAATAATTTATGAAATAAAATTGTAATTTAAATTAAATTAGTATGAATTAAAAAATCATAGCTGATGAAAGAAATTTATATAATTTTCTTTTCAACGTGCAAATGTTGAGTTTTGCTAATTCTTCATCTTACTTCTTAAATTTCAATTAAAAAATACGATATTGTGTCATGGAATTGTTATTATTATAATTTAGCTTCTTTGAAAATTATAAAATGAACAATAAGAAGAGTAAATTTCATTTAAATATATACGCGAAGAAACTTTGCATAAATTTTAATTGTATAAACATAGGACGTCCATTAAATCTTAATGACAACTTGCAATCTTCAATTTACTTATATTTATCATTGTTAAAGATCTCATTGTTATGTATGTATAAATCACAATTCTTAACGTTTCATATTTCTTCCTTGTCTCATATTTCTATCTTCATTCATATTAGCTTAGATTTCTATTATTTTTCTTGCGTTCAACTTTCATTGTTACCAATAAAAAACCGACATGTAAATATCTCGTTACCTCTTGAAATGTGTGGCACAGATGAATGCCATTAAATTTTGCGTATCTCTCGTATTTTTTTGACATTTCAAAATGACCTCGATTTTTTGCACGATCAATAGATCTCTTTTTTTTAATACAGCACGAAAAGTCGAAAAATTCCATAATAAATTGATTTTCAAATTAAAATCTTGATCCACAAACTGGAATAAAATATTTAATATATTTTTTTACAAAAAATTTAATCCAATAGTTCCCTTTCCAATCCTGGTATCAAATTCCGTTTATCTAAATCAATTTTGATACAATCGAGAGATAACGAATTAATAATAATCGTTATTTTTCTATCGATTTTATTTTAACGCGTAATTTCGAATTTAACTCGTAAATTCGAAAGTTCGAAGTTTTCGCGCCATTATGAAAATATTTTCCTCGCAGAATTATAGAATTTCGAAATTTTGGCTCGCATGCCCGCGAGATTACGAGGTCGCTCTGTAAAATTAATGGCGTGGAAATTAATTATTTCGCTCATCTCGGTGATAAATGTCGTTTTAAACACGAATTCCTGAACGCGTGCCGGCACGCCACAACCTTCTTCGGCGTTTCCCTTTCTTCCCCAGGTTGCCTCACTTTCGGCAATCGTACAATCGACGCTGCATCGAATTTTCATCCAAAAATGGGAACAGCCGCGAAACAGGTCGATCCTTTGCTGAAAATTAAATTGTATTCACGTAATATTGTTTTTGCAGAGAGGCGGGAAAGCTACTCACTTTTGGCAACAAAATCGCCGATTTATTTCGCTATACTGATTTTCCCAGAAAAAGTTTCGTTTATGCGGAGAAAATGTCTCGTTACGTTTCACTCTGCATAAATTGATATTAAGTTGAGATTAAATTTGACTGGTCTTGGTTAATTTTGTTCCTCTGTTTGTTCTCCATTCTTTGTAAACACTAAATACATTATTAATTATTGTATAATAATTATTAATTAATGATTTCAGTAAGTCTTATATTTAATAAAACAACTTTGAATTTTTTTTAAACTGCTTTTTTACAATAGAAATAATATAATCTTATAATTTTGTTTCTGAAAAACAGTTAAACAATATAATTTAATCATTGATACGTATAATATAGTATTAATTTCACATAGAATTATTGACTCAATTTGTAAAAATTGTTAGTTTATTAAATTATTCTTTGGTAAATGATAATCGATAAAGCAACTAACAATATACATAAAATAAAACTGATTCTAGGTCAAATAAATCTGAACAAAATTAATATTTCATTGGAAAGGAATATACGGAGGAATAAAAATTTTCTAATTATCTTTACTTTTCTTGTCTTTTATCGAATGAATAGAATGGCAAGATTAAAAGTATTTCGCTAGAAAAAAGAGATATAAGATTGACAAGAATTTTCTAATTGCCTTTATTCCTCTGTCTTTGATTCGCTTTATTTCAACCCTTTACGTGAACGTGTCTATGCACTTGAGACTGAATTTCTCTACTCCGGCAATGTTTTATCTGTTAAACTATCCAAGAAAGGTTTCGTTCACGCGAAATTACTTCGTTTCCTTGATAATACTATGAATTTTTATCTTTCCAAGGTGAATCGTTCATTCATCGAAATTTATTCCACACTTTATGATCGCGGTGGATGCATAAATGGATAGATGGAATAGAGACAATGCGTATTCTAGAGACTATGAAAATAAAAACAAGAAAAAAAAAGAAAAGTTGCGAGATGAAATTGAAACATCGTATAACCGTAATAGTATGCCTCAAAATGGGAAACCATTTTGTTGATTATTCCATTTTTCGAAATGGCCACCTTCGCGATTCTCCTCCGTTTTATATCCTTTTTTTTTTTCTTTCTTCCGTTCCTTGAATTAGTAACGATCGATGAAACGTTTGAAAAAATTCGAGAAGGGGATCCGAGATCTTTAGAACAGTTGTTCGTTCGAGATGAGCTTCGAAAGAATGAAGAGGCGGATTTATTCGTGCGAATAATTATTATACGTTAACGAAGAAATGGGAAGAAGCTCGTGGATAGATAGGAATGTTTTAACGGATGAGATATATTAAAGAA
>RF60003;akl_kinase-like;n2205.1/0-2090 
CGAACCACGCCATGTCTCTAGTCCCCGGCGGAATCGCTGTTCCCCTTTTTTGTTAAGACTAGGAAAGCTCAGAGTCAGAGGCATGTCCAGAGTTTGATCGTCGTATCCTTGGGCTTATCAATATCAGCTGACTCTCAGAGTTTGCTCTCATGCTTTGCCCACCACAAGGGCTTAGTGGCGGATGCCTTGATCGTCCTCTCGGAGTTGTCCCTGAACAGAATCCAAAGGCTAGAAGCTCTTTTCAGAAGATTTGAAACCTGCTTCTTGCTCATACCAACATCATTTGAGGAGCATGACAATCTTCTTTCCTTGGCATATGACAACTGCTCATCTGATCCTGCCCCACCCTCATCCTCGCTACACGAAGCCCATTCACTTCCTGATTCCGATGGTTCCCGGAGATTATCCTTTTCACACGTTTTTGCCCGTTCCACAACCCTATATGCAAACATTTGAAAAGGAACCTGTGAAACTTTGGTTAGCTCTGTAGATTCCCAAGAAAGCTTCTGCAATAGCTTTGTCTCGATCTCGCAGTAATCCACAGTAAGCGCAATGGACGGGTCTTGTTGGCTACTACTGTAACATTCCGGGTTCAAAGCTAGAAACCGTTTGATATACCGGAGAATTCTGCTTATCGATGAGAAAGTTGGACGCTGATTGGGATCAGCATGCCAGCATCGTTTTGTCAGGTGGCTATCTTCAAATGGTACTTTACCTGTCAGAAGCTCAAAGCTAACCATCCCAAAGCTATACACGTCAGATTTATCACTATACTTAAGGCTTCCTGCAGTTCCACTCTGTTCTTGCTCCTCTAGAACTTCTGGAGAATACCATATGAATGGAAAATTCTCATTCTGACTCGTCAAAGAAGCACTTTTACTAGAGAATCCCTTGACAGAATTCAACCCGAACCCAAAAATCTTCCCAAGCAGATACCCATCTCCGGATTGGTTACTTCTTGGTTTGACAAGAATGTTTGATGGATTCAACTCTCCGTGGTATATTCTCTTCGAGTGAAGATATTCCATACCCAAAGCTATCTGAAGCATCAGATCAACCGCGACCGGGAGGGAGAGAGTGTTCTTCTTCCTAGGACCACATACCTCTTTGATGTGCATTCCAAGGGTTTTCCTCATCAGTTCCATGACCAAGAAACACTCTTTCTTCTCCTCATCCGTGAATCCGCAGAGGTAATATACAATGTTTGGGTGTGAAAGAGATAGCAATGGAGTAATCTGAGGAAGCAAAGCATCAATATCCCCAAAGAAATGCCTAAGCGCAAAGCTCTCGCCTAACCAGAAGAGAAGAAGGAAATAGCTTGGGGCTCTCATTTCCATCTCCCAAATGCTTCAAAAGGAAATCAGCCATCTTCCGTTCATGTTTGCTCGAACCGGACTGCTTTTTCTCCTGAAGCTCCTTGATCAGAATCCAACGGTCCTCTGTCCAAGCACTCTCGAACCGGTTGCAGAAATCCTCGGTCACCAAATACTCTCTCCCAAACTTCCAGGTAAACATCTGAGAGTCATTCCATTGCTTCATATACTTGTTAGAATGCACCAACCTCTTCTTGCTCATCTCTTCTTCATCCCACCCTGAAACCTCACTCGCTGTCTCAATAGCCTCGACGATGATCGGTAGACAAGAGAGCAAGTTATGTATGTGAAGCTCTGTGCAATTTCTATTGCTATGCAACACAATAGCCTTAGCCCAAAACCCAAGTTTAGGCTCTAAAGACATTCTAACATAAGCCTCTCCTTCTCTAACCACCCATAGAAGCTCCCTTAAGGGCTGTTCTAGTATCTTCCATTTAGTGTTCTTCTCTTTGAAGCGTAGATTGGATCGCATCGACACAGAAATTGACTCGTAGGCTGCGGTGAAGAGGTCGAGTAATAGAGAGCATTGACGCTGGTTGATTTGAATGCTGTCCTTGAACACCATTAACGCTCTTATGCTTCCTAATACCTCTCCTATCTCTCGAAATTGATCCATTTCACACCTCTTCAATTGTACACAAGGCCTTCGGAATTTGTATTATAAATTATTGTACTCATAAGAAATCGTATCACAGGAATGGATTTGTGAAAGAAATT
>RF60004;igf2as;n37.1/0-2056 
GGCCCGCGGGCTAGAGGCACTTTACCGCCCGGCGGGAGCGCCTCTCCTCCGCGTCCCTCGCCCCAGCCCCCTGCCCGCCCCACTTTGGGACCCTCCAGCCGCTTTCCCCACGAATGAGATCTTTGCAATGAGCAAACGAAAGTGGCGCGGATTTCGGGGCGCCCAGCAGGAGCGAGCGCAGCCGCCAGCCGCAAGTCCGCAGCCGTGTCCCGCGCCCCACGCCGGCCTCCCCGGCGGCAGCCGGAGACGAGCGCCAGCACCGGCGGGACAGCAGCAGATGCGGGCCGAGAGCCGGTCAGGGGCGCAGAGGCGGAGGGGATCGGCGCGGCGGGGAGCTCACCGCGAAGCTGGAGGCTGCGTCCGCGGGCGCACCAGGAGCTCAGGCAGCGAGCGATCGAACGCTCTGTGGCAGGCGGTGGACGCTGCTGAAGCTCTGGCTCTGAGCTCACCGCTCCGCCGTCCGTGGGACCAAGCCCAGCATTTTACAAACCCAGCTCCTGTCTCCAAGGGTCCTCAGAGCGCCCCTCCGTCACCCCCTGCAGGGCGCCGCAGACGAGGCGCTGACCTTGCGCTCGCTCCCCTCGCTGGGGAAGGACACACTCGCTGGCGTCACCGGCCGGCCTGGGAAGTAGGACTAAGGACCCGAACTGCAACCCTCCACACCAGACAGCACAGACCACCCCAAGGCTGCTCAATCTGCCCAAAGCCAAAAGAGCTCCCCTGCCAGGACCTCGGTGCCGTGGAGACTGCGGGGAACCTGCTCTGCCCACACCTGCTCTGGCCCCTAGACGGAAGCACCTGGAGCCAACCACGGAACTCCAGATCCCAGCTGTGTGACTGAATCCACGCCAGCCTCTCTGAGCCAAAGCTGCTTGCAGAAGGGGGAGATCCCAGTTCGAAGACTCCCGCGCAGAGCCTGTGGCCCTCTCTGCCAGGCCTCAGGGTGCCTGAGACACTCACCTCTCTGCCTCGCAGTTGGGGCTGAGGCTGGGGCTGGCTGCCAGCTCAGTTCTGGGAGCGCTGGGGTCGCCTGGGCCACAGGCACAGCAGCTCACCTCAGGACTGGGCTCTCTGGCCTGCTGGGGCTCAGGCTGTGGGGCAGGCTGGGCAGGGGGCTGAGCTGGCAGCGATTCAGAGCCCTGGGGCTGGGGGCTGGAATCCACCTCCTCCCACACAGGCTCGGTGGTGACTCTTCGGCCCCTGGGGAAAAACAAAAAGATATTGCTGAGATGACCTCTTTTAAAAGCAAAGCCCCCCTCCCCATACACCCCAGGCCTGAGCCCTGTCCCATCCCCCTCCCCGGGTTCCTTCAGGTCACCTTGTCAGGATCTGGGCAGCGGCTTCCCCCTCTAGCCCCTCCCCTGCCTAGAGCTCCCTCTTTCAAAGTATAAGGGAGGGAAGAAGTGGTGAGAAGTTTGCCTAGAAAGGGCTTCCCGGTGCTGATGGAGAGGCCGAGACCCTTCTGTTGGACAGGCTGCCCTGTTCCTGGGTGAGGATGGGCTTCTGCCTGGCACTGGGGGTGGAGGGTGCACACGAATGGCCCGCCTTGAGGGGTCATGGCACGGAATATGAAAGCCTCCTCCACCTCCAAACACCCCCACCTTGGAAGGAGATAAGGAGGGGGCCCCAGCAAAAGCCACTGGACACACAGCTCTGCTTGACGAGGCCAGTGAGGGACGGCGTGGCTGTGCTTCCTGGGGAAATGAACCCCCTCCCCACAGACACACCCTGGGTGGATTGAGGAGTCTGGGTCCAGGGTGCAACAGAGAAAAACTTCATGCATGAATGAGCATTCCCAGGGAAACTGCCTTGGCCCCAGGGCGCCTCTCTGTGCCAGGGAGGCTGGGAGAGCAGCAAGGGGGACCAGGTGCGCCATCAGGAGGAGAGAAGCTAAACCTAGGGGGGACATGGAGGGCCGTTGTTGCCTCTCCCGGCGTTTCTCCTCAGTCTCCTGTCCAATTTCTTGCTGGTGGTCAGCAGGCATAGGGAGGCAGGAGGGAAGGAAGCTTTACCTGTAAAATGGTGTATATATGTATAAATAAAATATCTGCGCCAG
>RF60004;igf2as;n38.1/0-4773 
TGGAGTGCCTGGTGGCAAAGATGGGGGGGGGGCTGTGCGCCCCAACAGGCCCACTAAATCCTGGGTGTCTATCCCTAAAAATCGAGGTCCCATGTCATGTTTCCGGGGTGCCCTGTGCTTGTGCAACATGGGCGCGTGGTGCGAACCAACGTGCGTGGCACCCTAGGCCTCAGTGGTAGTGGCAGGACCTGTGCTCAGTTAGAGGGTTACAAGGTAGGCGCATCCCGGCCGACTGAGTTAAGGCGCAGGTAGCTGGGTAGAGGGTTCTCACAGGGACCTACTTGCTAAGCAGGGGACAGTCCCCTGGATCGGCTGGGGGGGGGGGGGAGCGCGCAGCCTCCACCTGCCTGAGCAGGCAGGGCGGGCTGTGAGGCACCTCGAATAGCAGCCAGATAGATCTTACTAAGCGCCCCTAACCTCTGCTTTGCCTGGGATCTCCTAGCAGCCTTTGGGGGGCCACCAGGTGCACCATGAAGGGAAGGCTGGCTTGGCCACGCCAAATCTGGGCCCCGCGTGGAGCCCCCCGCACAATGTCTGCGCCCTTCAGCAGAAAAAGAAGCAGGGCGGGAAACGTAGCTCAAACCAGACCTGTAAACCAGAGCTCACTGAAGTGCTTCTAAGCGGCGCGCCTTTGGGACCCCACCCAGTATGAGCAGATAACAGTTCCCTGTCCTCAGCACTTTGAATTTGCTTAGTTGCAGGTTCGGCCCCAGGGGCAATGCGATAATTCCGGGCTATTAAGAAACTCTCCCCGGGTGGTTTCAGATATAAGAAGCCATTGTGATTTTTACCAAGTCAAAATCACTTCTAAACCGGTGCACCTTGTTTCCCTCTCCCGACCTCCGCACCTCTAGGCCTCTAAAGGGCCACTACTGGCGGAAACCAGTGCACCCGGGGCTAACCTCCCGGCCCGACCATCAATCACCGCGCCCGCGCTCTACACTCGCTTCCCCAAGCCCTCGACCTGTAGGGTTGGAGGCTCCAAGCCGCCCGAGCGCTCTGCCCTTCCCGCTTCCTGGCCGCCCAGGCGCTTTCCCTACCACCGCGTTGTTTGCAGAGTGCACACAAAGTGGCGCGCGTTTCGGAGCGCCCAGCCCAAAGGAGCGCTGCCGCCGAGGGAGAAGCCAGCAGCCCGCTCCCGCGCTACTCCGCAGCAGCCCTGAGGACAAACTGCGAGGTAGCCGGTGCCCCGCAGTGGAAGAGCTGGGGCACGAGGGAGCGCGCCACGGGGAGCTCACCACAAGGCCGAAGGTCGGGTCCGCTGGCGCAGGAGGATCGGAGGAGAAGGGCGGGAGAGCGGATGAAGTGGGAGCTGCTGAAGTGGACGCTGCTGAAGAGGTCTCTGGAGAAGCCGCTGACTCACACCCCGGAGATGAACTCCTGGACTTTGCCAGGGTCCCCAGCATGCTCTTCCTCATGCCTGTGCTGGATGCCTGCCACAGAGGACACACTCAACTGGGCTGCGGTCTTGGACACCACATAGGGACTCCACACCAGGAAGACCCAAGCAATGCTCTATGCCAATCTGCAAGCCTGGGAAGAAGTCACTACCTGAACCACCAACATGAGGATTGCACCAAACTGATCAACACAACCCACACCAAAAATTCTTTCCTCATCTGGAACCCTGCCTTTCCCTCTGGAGCTGTCTGACCTCCCCCCTTCCCCAGCATTTGCTACCTTTGCCCCTGGACTCCTGGAAGCATTACAGAGACTGCTGCCTCGTGTCTGCTTGGCTTACACCCCTTGTTCCCAAGAAGTGACACCTGGAGCGCACCTGAATCCCAGATACTGTGACTGACTAGACTTCCTAGCCTTGGCTGGTTCCTTGGCTGAGTCTTGCATTTGCAGGAGCTCTGATGCTCCTGTGCTAGAGATACCTCTGTTCTGCTGTATACCTGAAGGACACTCACCTCTGAGGAAAGACTGGGGCTGGTGGGAGGTTTCTGAGGTTTCATTCAGTTCTGGGAGCGTGGGGATCTCCTGGGCCACAGGCACAGCACTTGGGCACGGGGCTGGAGTCTCGGGATGCTCTAGCCTGTTTCTTCTCAGGTTCCGGCTCAGGCTTCAGCTCGGGCTCAGGCTCAGGCTCAGGCTTCAGCTCAGGCCTCGGTGGCAGAGGCCTCGGCTCGGGCCTTGGTGGCAGAGGCCTCGACTCGGGCCTTGGTGGCAGAGGCCTCAGCTCGGGCCTTGGTGGCAGAGGCCTCAGCTCGGGCCTCGGTGGCACGGGCCTCGGCTCAGGCCTCAGTAGCAGAGGTCTCAGCTCAGGCCTTGGTGGCACGGGCCTCGGCTCAGACCTCAGTAGCAGAGGTCTCAGCTCAGGCCTCGGTGGCAGAGGCCTCGGCTCAGGCCTAGGTGGTACAGGCCTCGGCTCAGGCCTAGGTGGTACAGGCCTTGGCTCAGGCCTAGGTGGCACAGGCCTCGGCTCAGGCTTTGGTGGCTCAGGCCTCGGCTCAGGCTTTGGTGGCTCAGGCCTCGGCTCAGGCTTTGGTGGCTCAGGCCTCGGCTCAGGCTTAGGTGGCTCAGGCCTGGGCTCAGGCTTAGGTGGCTCAGGCCTCGGCTCAGGCCTTGGTGGCACAGGCCTGGACTTAGGCTTCTGCAGCTCTGGCTGGACGAGAAGTTTAGCCTTAGGAGACTCAGAACCCTGGGTTAGGGGCCTGCAGTCGTCGTAGTCGTTCTCCTCTTCCTCCTCCTCCTCTTGCACAGTGAGCTCTGTTTTAATTACTCGTCCCCTGAGGAGGAGAAGCAAAAATCCTTGAGATTATCTCAAAAACAAATCTTCTCCAGCTGAGTCTGGCCCCCTCCCCCCACCTTGCTGCTGGATGGGGAAGCCCAAGGGTCACCTTGTCATGGTTGGAGCACTCCCCCCTACCCTGTCCCTTCAGCTGCCTACTCTCCCCACCCCCTTCTCAGTAGAAGGGAGGAAGCAGTTGGTGAGAAGTCACTTTGCCAAGTTTGACAACTGTTCAGGGAGAGGCAGGAGACCCTCCTTTGGGAAGGACAATCTGGCTCCTGCCTGGCTGGGGGCGGGGGTGGTGGTGGTGTAAAACTGCTGCTGCACACAAAAGGCTTTCTTTGAGGGGTCACAGCTAAAAATGTGAATGTCTCCCATTCCTCTCCTCACACTTCTACCTTGGATGGGAACAAAAAACAAAGGGCACATGGATCTGCCTTAGGAAGGCAACTTCTGGAAGGGGTGGCAGGGCTTCTCCCCATAAACATTATACCGGTGGATTAAGGAGTCTGGGATCCCAGTTGCAGGGAAAAAAAGCTTTGTGCACAAATGAATGTGCAACTGGGAGTGCTGTGGCTGCTGCCCCAAATTCCTGCCTGTGCACAGGGAACACGGAGGGGGGGGGGGAGGGGGAGTTAAAGACAGACACAGCCAGGAGAAAAGCAGTTTTTGTACTTAAACCCTGCTAGGGAATAGCAAGGCACATCATCCTATCTATCTACCCTCCAGTATCCTGGTGGTAGTTAGGAGGTACAGGATATAAAAACAGGGAAACTTTGCTTTTAAAATTTTATATATATATATATATATATATACATACATCTACATAATATATATGTATAATAATAATACACACCCCCACACTGCTCTAGAATCTCTGGCCCCTCTGCACAGTTTAGCCGGGAGTGGGGTGGGGGTGGGGGGGAGGAGCGGGGGGAGCATACACCAGGGGGAAAATGTTCACACAGAAAAATTTCACATTTGCAAAAACAGCTGTGTACTCCTGCTGGGAAGAGAAAGAGCGCTGCCTCTCCCCTTTGCATGGTAGATTAGAGAACGAAACCATACTTTCCTTGTAGCTTTGTGCAGCCCTTTAAGTCCCAGTCCCAGTTGTCCTTTTGTCCCCTCAGAAGTTGAAGTCACTCTTAAGACCGTCCGGTTTAGCGGCAACCTTCCCCCTCTTCAGAGACTAACTGAAGGACCCTAACTCTCCCAAGTCCCAGCCACCTACCCACACCAGAATATTTAAACTGCACCTTCACTCATACACAAAAGGCATGAACAAGGGGAAATCAATTAGTTACCTGTACTCTAGTCGCTTCGTAGTTCCTGAAGTTCCCGGACGGTGGATAAAGAGGACCGGGGAGTCACTGGTGCCCAAGATTCTCTTCCGAAATTGCCCGGACGATGATCCGCTGGCTGGGTCAATATTAGCAGCCCCCTCCAAAGCAGGGGGTGCTCTGGTTGTGGTGCCCGGGCCCTCCAGCCGGGGCGACGATGTTGCGGCGGGGCTGGAAGGGGCTGAGTCTGAGTCTGAAGAGACGGTGAGAGGGAGTTTTAGAGCGTGCATGATAACAGAGCCCCTAGAAGTGGCTTCTGCTCTCCACCACTGAGTAAGGCACCTGCTCGAATGACACCACGCTTTTATCCCTCACCTCGTCCCCTCCACGCCCACTTCCAGCCCCCTCCAAATTTGGGAAATGATATGCCAGTAAAGTACTGCAAAGACTTATGGGGCAGCTGGCTATGGCGCTTTCCCACACTAGGGTATGGGGGCATTAGAGGGTGGGCTTTGGCCCCTGCCTGACAGACAGGAAGGCGTCTATGCAGGTTTGAATTAAGCTAGAAGCACTTCCTGTTAGCTAGGGGGTAGGGACTATGTGCAGGGGTGGAGAGTGGGTGGGGCTTCACTGGATTGACACCTGGCAGTCACCTGACACCCTGGAATGTCTGTGGGCGTGGCACAGGTAAAAAGGGGCGTGGCTTATGCAAATTAGGGTCCGGATTTAAAATAAATATTAAAATTACTTTCTAAGGTC
>RF60005;rnpb;n2183.1/0-388 
TCGGAAGAGTAAGGCAACCGCTTTTTGTACCTTTACTAAGGTATATTAAGAGGAAAGTCTGGACTTCATAAGAAAAGATACTGGAGAAACTCCAGGGGCCGTAAGGCTACGGAAAGTGCAACAGAAAACATTCCGCTATAAAAGGGTCTTTTTATAGACAGGCTGAAAATTCCTATTTTAAGAATAGGAGCTATTAAGGTGACTTAGTAGACGTGCAAACCCTATCTGAAGCAAGAGAAAAAGTTTTTGTTTCTGCATAATGAGGAATGGTATTCCTCATGAACTTTTTCATAATCGCTTGAGGGATATAGTAATATATCCCCTAGATGAATGGTTGCCCTCAAGATGGGTTTTCTCATCTTGTAGACAGAAYCCGGCTTACTCGCTC
>RF60005;rnpb;n2184.1/0-390 
TCGGAAGAGTAAGGCAACCGCTTTTTGTACCTTAACTAAGGTAGATTAAGAGGAAAGTCTGGACTTCATAAGAAAAGATACTGGAGAAACTCCAGGGGCCGTAAGGCTACGGAAAGTGCAACAGAAAACATTCCGCTATAAAAGGGTCTTTTTATAGACAGGCTGAAAATTCCTATTTTAAGAATAGGAGCTATTAAGGTGACTTAGTAGACATGCAAACCCTATCTGAAGCAAGAGAAAAAGTTTTTGTTTCTGCATAATGAGAGGGAGGGTATCCCTCATGAACTTTTTCATAATCGCTTGAGGGATATAGTAATATATCCCCTAGATGAATGGTTGCCCTCAAGATGAGTTTTCTCATCTTGTAGACAGAAYCCGGCTTACTCGCTC
>RF60005;rnpb;n2185.1/0-376 
TCGGAAGAGTAAGGCAACCGCTTCCTGTATCTCTAGTAGATATGGTAAGAGGAAAGTCTGGACTTCATAAGAAGAGATACTGGAGAAACTCCAGGGGCCGTAAGGCTACGGAAAGTGCAACAGAAAACACTCCGCTATAATATAGACAGGCTGAAAATTCCTACTTTAAGAGTAGGAGCTATTAAGGTGACTTAATAGACGTGCAAACCCTATCTGAAGCAAGAGAAAAAGTTTTTGTTTCTGCATAATGAGGAGCTCTGTTCCTCATAAACTTTTTCACAATCGCTTGAGGGATATAGTAATATATCCCCTAGATGAATGGTTGCCCTCAAGATGGTCTTTGCCATCTTGTAGACAGAAYCCGGCTTACTCGCTC
>RF60005;rnpb;n2186.1/0-388 
TCGGAAGAGTAAGGCAACCGCTTTTTATATCTCTAGTTAGGTATACTGAGAGGAAAGTCTGGACTTCATAAGAAGAGATACTGGAGAAACTCCAGGGGCCGTAAGGCTACGGAAAGTGCAACAGAAAACACTCCGCTATAAAAGGGTCTTTTTATAGACAGGCTGAAAATTCCTACTTTAAGAGTAGGAGCTATTAAGGTGACTTAATAGACATGCAAACCCTATCTGAAGCAAGAGAAAAAGTTTTTGTTTCTGCATAGTGAGGGATAGTATTCCTCATAAACTTTTTCATAATCGCTTGAGGGGTATAGTAATATGCCCCCTAGATGAATGGTTGCCCTCAAGATGGTCTTTTCCATCTTGTAGACAGAAYCCGGCTTACTCGCTC
>RF60005;rnpb;n2187.1/0-399 
TCGGAAGAGTAAGGCAACCGCTGTTTATGCTTTTTCACAATGAAAAAGCATAAAGAGAGGAAAGTCTGGACTTCATAAGAAAAGATACTGGAGAAACTCCAGGGGCCGTGAGGCTACGGAAAGTGCAACAGAAAACATTCCGCTATAAAATGAAAGTTTTATAGACAGGCTGAAAATTCCTACTTTAGGAGTAGGAGCTATTAAGGTGACTTAATAGACATGCAAACCCTATCTGAAGCAAGAGAAAAAAGCTTTTTTGTTTCTGCAAAATTGAGAAGTTTTCTTCTCATAAGTTTTTTCATAATCGCTCGAGGGATTTAGAGATAGATCCCCTAGATGAATGGTTGCCCTCAGGGAGACGTTTGTCCACCCTGCAGACAGAAYCCGGCTTACTCGCTC
>RF60005;rnpb;n2188.1/0-392 
TCGGAAGAGTAAGGCAACCGCTGTTTATATTTCTCAAAAAATATAAAGAGAGGAAAGTCTGGACTTCATAAGAGAAGATACTGGAGAAATTCCAGGGGCCGTAAGGCTACGGAAAGTGCAACAGAAAACACTCCGCTATAAAATTTATTTTATAGACAGGCTGAAAATTCCTACTTTAGGAGTAGGAGCCATTAAGGTGACTTAATAGGCATGCAAACCCTATCTGAAGCAAGAGAAAAAAGCTTTTTGTGTCTGCAAATGTGAGAGGAATTCCTCCCATAGGCTTTTTCGAAATCGCTTGAGGGATCTAGTAATAGCTCCCCTAGATGAATGGTTGCCCTTAGGATAGTTCGCAAGAGCTATCTTATAGACAGAAYCCGGCTTACTCGCTC
>RF60005;rnpb;n2189.1/0-398 
TCGGAAGAGTAAGGCAACCGCTGAAACCAGCTTTTTAAAAAAGATGAGTACCAGAGGAAAGTCCGGACTTTATAAGAAAAGATGCTGGAGAAATTCCAGGGGCCGTAAGGCTACGGAAAGTGCAACAGAAAACACTCCGCTATAAATTGTATAATTTATAGACAGGCTGAAAAATCTTACTTTAGGAGTAAGAGCTGCTAGGGAAACCTAGCAGACTTGTAAACCCCATCTGAAGCAAGAGAAAAAGTTATTTGTTTCTGCAAACAACCTTTCTAACGAAAGGCACAGGCTTTTTCATAATCGCTTGAGGAGTACAGTAATGTGCTCCCTAGATGAATGGTTGCCCGCAAGCAAGAACTTCCGTTCGTGCTTGTCGACAGAAYCCGGCTTACTCGCTC
>RF60005;rnpb;n2190.1/0-394 
TCGGAAGAGTAAGGCAGCCGCTGGAGCAGTTTGTTTAAAGCTGATGTCAGAGGAAAGTCCGGACTTYATAAGAAAAGATGCTGGAGAAATTCCAGGGGCCGAGAGGCTACGGAAAGTGCAACAGAAAACACTCCGCTATAAATTGCAAAATTTATAGACAGGCTGAAAAATCCTACTTTAAGAGTAGGAGCTGCTGGGGAGACCCGGTAGACCTGTAAACCCCATCTGAAGCAAGAGAAAAAGTCTTTTGTCTCTGCAAAGAACCTCTCTAAGGGAAGGTTCAGACTTTTTCATAATCGCTTGAGAAGTATAGTAATGTGCTTCCTAGATGAATGGCTGCCCGCAGGCAAGAATTTTTATTCGCGCTTGTTGACAGAAYCCGGCTTACTCGCTC
>RF60005;rnpb;n2191.1/0-395 
TCGGAAGAGTAAGGCAACCGCTGAGCCAGTTTTAGAAAAACTGCGTATCAGAGGAAAGTCCGGACTTCGTAAGAAAAGATGCTGGAGAAATTCCAGGGGCCGTAAGGCTACGGAAAGTGCAACAGAAAACATTCCGCTATAAATGATATCATTTATAGACAGGCTGAAAAATCCTACTTTAGGAGTAGGAGCTGCTAGGGAGACCTGGTAGACTTGTAAACCCCATCTGAAGCAAGAGAAAAAGTTATTTGTCTCTGCAAAATCCTTTCTAATGAAAGGCATAAACTTTTTCATAATCGCTTGAGGAGTACAGTAATGTGCTCCCTAGATGAATGGTTGCCCACAAGTAAGAATTTCTTATTCGTACTTGTTGACAGAAYCCGGCTTACTCGCTC
>RF60005;rnpb;n2192.1/0-300 
RRMGRRGAGGAAAGTCCGGACTTCGCAGAAAAAGGTGCCAGTGAAAAACTGGGGGCCGTAAGGCTACGGAAAGTGTAACAGAAAACAAACCGCTAATTCTACCTAGGTAAGATTAGACAGGATNGAAAATGTCGAGCTTATGGCTCGACCTCTTTGTGGAAACACAAGGACGCTGCAAACCCCACCTGAAGCAAGAAAGAGTTCGTTTCAGTTTTTCGCTCAGGAACTCTTAGAGTCGCTCGAGGATTTTGGTGACAAAGTCCCTAGATGAATGATTGCCTCGCACAGAACCCGGCTTAY
>RF60005;rnpb;n2193.1/0-313 
RRMGRRGAGGAAAGTCCGGACTTTATAGGAGAGGATGCCAGTGAAAGACTGGGGGCCGCAAGGCTACGGAAAGTGCCACAGAAAACAAACCGCTAACAAGCTATGCTTGTTAGATAGGGTGAAATGCCTGCTTTAGGAGCATGGCCTTATCTAGAGAAATTTAGAAAGTGGTAAACCCCATCCAAAGCAAGACGGAAATAAAGCGATACAGTTCTCCGCTGTGCTTTAGAAAAGTCGCTTGAGGGTTTCGGTGACGGCGCCCCTAGAGGAATGATTGCTCGTCTGCTTTGCAGACCGACAGAACCCGGCTTAY
>RF60005;rnpb;n2196.1/0-398 
TCGGAAGAGTAAGGCAACCGCTGAAACCAGCTTTTTAAAAAAGATGAGTACCAGAGGAAAGTCCGGACTTTATAAGAAAAGATGCTGGAGAAATTCCAGGGGCCGTAAGGCTACGGAAAGTGCAACAGAAAACACTCCGCTATAAATTGTATAATTTATAGACAGGCTGAAAAATCTTACTTTAGGAGTAAGAGCTGCTAGGGAGACCTAGCAGACTTGTAAACCCCATCTGAAGCAAGAGAAAAAGTTATTTGTTTCTGCAAACAACCTTTCTAACGAAAGGCACAGGCTTTTTCATAATCGCTTGAGGAGTACAGTAATGTGCTCCCTAGATGAATGGTTGCCCGCAAGCAAGAACTTCCGTTCGTGCTTGTCGACAGAAYCCGGCTTACTCGCTC
>RF60005;rnpb;n2197.1/0-399 
TCGGAAGAGTAAGGCAACCGCTGTTTATGCTTTTTCACAATGAAAAAGCATAAAGAGAGGAAAGTCTGGACTTCATAAGAAAAGATACTGGAGAAACTCCAGGGGCCGTGAGGCTACGGAAAGTGCAACAGAAAACATTCCGCTATAAAATGAAAGTTTTATAGACAGGCTGAAAATTCCTACTTTAGGAGTAGGAGCTATTAAGGTGACTTAATAGACATGCAAACCCTATCTGAAGCAAGAGAAAAAAGCTTTTTTGTTTCTGCAAAATTGAGAAGTTTTCTTCTCATAAGTTTTTTCATAATCGCTTGAGGGATTTAGAGATAGATCCCCTAGATGAATGGTTGCCCTCAGGGAGACGTTTGTCCATCCTGCAGACAGAAYCCGGCTTACTCGCTC
>RF60005;rnpb;n2198.1/0-255 
RRMGRRGAGGAAAGTCCGGACTTCGCAGAAAAAGGTGCCAGTGAAAAACTGGGGGCCGTAAGGCTACGGAAAGTGTAACAGAAAACAAACCGCTAATTCTACCTAGGTAAGATTAGACAGGATGAAAATGTCGAGCTTATGGCTCGACCTCTTTGTGGAAACACAAGGACGCTGCAAACCCCACCTGAAGCAAGAAAGAGTTCGTTTCAGTTTTTCGCTCAGGAACTCTTAGAGTCGCTCGAGGATTTTGGTGAC
>RF60005;rnpb;n2199.1/0-327 
CGGACTTTATAAGAAAAGATACTGGAGAAACTCCAGGGGCCGTGAGGCTACGGAAAGTGCAACAGAAAACATTCCGCTATAAAATGAAAGTTTTATAGACAGGCTGAAAATTCCTACTTTAGGAGTAGGAGCTATTAAGGTGACTTAATAGACATGCAAACCCTATCTGAAGCAAGAGAAAAAAGCTTTTTTGTTTCTGCAAAATTGAGAAGTTTTCTTCTCATAAGTTTTTTCATAATCGCTTGAGGGATTTAGAGATAGATCCCCTAGATGAATGGTTGCCCTCAGGGAGACGTTTGTCTACCCTGCAGACAGAACCCGGCTTAY
>RF60005;rnpb;n4886.1/0-369 
GTGGAACAGTGGTAATTCCTACGATTAAGAAACCTGTTTACAGAAGGATCCCCACCTATGGGCGGGTTATCAGATATTATCAGGTGGGAAATTCGGTGGAACACAGTGGAGCCTTGTCCTCCGGGTTAATGTCGCTTTTGGCATTGGCCCCTGCTCCTGAGAGAAGAAATATACTGGGGAACCAGTCTTTACCGACCGTTGTTATCAGAAATTCACGGAGTTCGGCCTAGGTCGGACTCCGATGGGAACGGCAACGGTTGTTCCGTTTGACTTGTCGCCCGCTACGGCGTGAGCGTCAAGGTCTGTTGAGTGCAATCGTAGGACGTCATTAGTGGCGAACCCGATACCGATTACTGCTGCTGTTCCAGC
>RF60005;rnpb;n4133.1/0-319 
AGAAGCTAGTCTAAGATTTATATTGTTAAAAAAAAAAAAGGAAAGTCCGGGACTTATTTACCATAATATCTTTCATATTTTGTAAAAACAAGGGAACTTAAAAGAAAATAATCGATTATTATACTTTATATAGATAATATAAATATAATAAATGGCGAACTTAAAATCCTATGGTTAGTCAAAGAAAAAAAAATAAAATAGTTCGAATTTAGATCTGCAGTAGGATCAGAGAGATTTGTTCGTTCGTTCTATTTTAATAAGAACAAGTGTAATTAGCAACTAAAACATAATCCGGCTTATTTAAATCTAGATATCTTTT
>RF60005;rnpb;n521.1/0-324 
GCGAGGGGGCTGGGGGCTGTCGGGCTCGTGCCCGAGGAAGTTCCGCCCACCGCACCGGGGCCGCGGTGCCGTAAGGCACCGGCCGAGAGGCCGGGCAACGGCACAGAAACGACACGTCCCTCGGGGGATGTGGATGAAAGCGGTGAAGGCTCCCGGTGACGGGAGCCGAGTTAACCCGCAGACAATCCCGAGGGGAGCGGTGAAACGGCCGTCCCGCGGGGTGCAAGGCCGAGTTAGGGCCGATGAGTTCCCGGTGTGAGGCCCGTGGTAGGCCGCTTAGTCGAATGCTCCCGTAGTACAGAAGGCGGGCTATAGCCCCCTCGC
>RF60005;rnpb;n5521.1/0-292 
GAGGAAAGTCCGGGCTCCATAGGGCAAGGCGCCGGTTAACGGCCGGGGGGCGTGAGCGTACGGAAAGTGCCACAGAAAATATACCGCCAAGCGCGTAAGCGCGGTAAGGGTGAAAAGGTGCGGTAAGAGCGCACCGCATTTCCGGTAACGGAAATGGCAGGGAAAACCCCGCCTGGAGCAAGACCAAATAGGCGTGCGATACCGTGGCCCGCGGTGCACGCGGGTAGGTTGCTGGAGCCTGTGCGTAAGTGCAGGCCTAGAGGAATGGTCGTCCACGACAGAACCCGGCTTA
>RF60005;rnpb;n533.1/0-359 
CAAGGTGCCAGGTAACGCCTGGGCGGCGCAAGCCGACGGAAAGTGCAACAGAAAGATACCGCCTACGTCCCTCGTCACCCCTTTGCCGCCACTGAAACGTGCCAGCGATGCCTCGCATCGCCAAGCGCGCTCGGAGGCCGCAAAGGGGTGGCGAGGGGCCGGTAAGGGTGAAATGGTGCGGTAAGAGCGCACCGCGAGTCCGGTAACGGACCGGCACGGCAAACCCCACCTGGAGCAAGACCAAATAGGGATCCATTGGCGTGGCCCGCGCTGGATCCGGGTAGGTTGCTTGAGCGCCGCGGTGACGTAGCGCCTAGACGAATGACTGTCCACGACAGAACCCGGCTTATCGGCCGGCT
>RF60005;rnpb;n535.1/0-342 
AGTCGGCCAGACAGTCGCGTCACTCGCAAGAGTGCCGAGGAAAGTCCGGGCTCCATAGGGCAAGGTGCCAGGTAACGCCTGGGCGGCGCAAGCCGACGGAAAGTGCAACAGAAAGATACCGCCTACGTTCCCTTCGGGGAGCCGGTAAGGGTGAAATGGTGCGGTAAGAGCGCACCGCGAGTCCGGTAACGGACCGGCACGGCAAACCCCACCTGGAGCAAGACCAAATAGGGATCCATTGGCGTGGCCCGCGCTGGATCCGGGTAGGTTGCTTGAGCGCTGCGGTGACGTAGCGCCTAGACGAATGACTGTCCACGACAGAACCCGGCTTATCGGCCGGCT
>RF60005;rnpb;n537.1/0-353 
GCGGTGAAGTCGGCTGGACAGTCGCGTCATCCGAGAGGATGCCGAGGAAAGTCCGGGCTCCATAGGGCAAGGTGCCAGGTAACACCTGGGCGGCGTGAGTCGACGGAAAGTGCAACAGAAAGATACCGCCAATATTCCTTTCTAGGATTCGGTAAGGGTGAAATGGTGCGGTAAGAGCGCACCGCGAGTTCGGTAACGGACCGGCACGGCAAACCCCACCTGGAGCAAGACCAAATAGGGATCCTATGGCGTGGCTCGTGCTGGATCCGGGTAGGTTGCTTGAGCACCGTGGTGACGCGGTGCCTAGATGAATGGCTGTTCATGACAGAACCCGGCTTATAGGCCGACTTCAC
>RF60005;rnpb;n544.1/0-304 
GAGGAAAGTCCGGACTCCAAGAGGCAAAGGTACCAGATAACATCTGGGGAACGTAAGTTCACGACTAGTGCAACAGAAAATAAACCGCTAAAAATTAGAATTAGCAAGGGTGAAAAGGTGTGGTAAAAGCACACCGAATACTTGGTAACAAGTATTGACTAGGTAAACTTCTACCTTGGAGCAAGGCCAAATAAGAGTATTCGCCCAATTTTTAATACTCGGGTAGGCTGCTTGAACTAATGAGTAATTATTAGTCTAGATAAATGACTGTCAAATACTGAACCCGGCTTATAGGTCAGCTTCA
>RF60005;rnpb;n545.1/0-324 
GAGGAAAGTCCGGGCTCCATAGAGCAGGGTGCCAGGTAACACCTGGAAAGCGCAAGCTTATGACAAGTGCAACAGAAAAAAAACCACCTTATTTTCTTTTTTTAACTGCAGATAATAGGGAAAGGGTGAAAAGGTGTGGTAAGAGCACACCGCATAATTGGCAACAATTTATGGCAATGTAAACTCCACCTGGAGCAAAGCCAAATATAGGTTATTAATATTGCTCGTATTTTAAAAAACCTGGGTGGGCTGCTTGAATTAGTAAGTAATTACTAATCTAGATGAATGACTGTTAAAACAGAACCCGGCTTATAGGTCAACTTC
>RF60005;rnpb;n556.1/0-377 
GAAGCTGACCAGACAGTCGCCGCTTCGTCGTCGTCCTCTTCGGGGGAGACGGGTGGAGGGGAGGAAAGTCCGGGCTCCATAGGGCAGGGTGCCAGGTAACGCCTGGGGGGGAAACCCACGACCAGTGCAACAGAGAGCAAACCGCCGATGGCCCGTGCAAGCGGGATCAGGTAAGGGTGAAAGGGTGCGGTAAGAGCGCACCGCGCGGCTGGTAACAGTCCGTGGCACGGTAAACTCCACCCGGAGCAAGGCCAAATAGGGGTTCATAAGGTACGGCCCGTACTGAACCCGGGTAGGCTGCTTGAGCCAGTGAGCGATTGCTGGCCTAGATGAATGACTGTCCACGACAGAACCCGGCTTATCGGTCAGTTTCACCT
>RF60005;rnpb;n4908.1/0-233 
TGGGAAGGTCTGAGACTGGGGCCTCCCGCGGCCCTAACCGGGCTCTCCCCGAGCGGGGAGGTGAGTTCCCAGAGAGCAGGGCTCTACGCTTGGGCAGACTGGGCAGGAGAAGCCCCGAGTCGGGGCGGATGCCTCCCTCGCCGGAGCTTGGAACAGACTCACGGCCAGCAGTGCGAGTTCAATGGCTGAGGTGAGGCACCTCCCGGGCCTCATAACCCAATTCAGACTACTCT
>RF60005;rnpb;n570.1/0-376 
GAAGCTGACCAGACAGTCGCCGCTTCGTCGTCGTCCTTTCGGGGAGACGGGCGGAGGGGAGGAAAGTCCGGGCTCCATAGGGCAGGGTGCCAGGTAACGCCTGGGGGGGGAAACCCACGACCAGTGCAACAGAGAGCAAACCGCCGATGGCCCACGCAAGTGGGATCAGGTAAGGGTGAAAGGGTGCGGTAAGAGCGCACCGCGCGGCTGGTAACAGTCCGTGGCACGGTAAACTCCACCCGGAGCAAGGCCAAATAGGGGTTCATAAGGTACGGCCCGTACTGAACCCGGGTAGGCTGCTTGAGCCAGTGAGCGATTGCTGGCCTAGATGAATGACTGTCCACGACAGAACCCGGCTTATCGGTCAGTTTCACTT
>RF60005;rnpb;n576.1/0-351 
AGGGCTTGCGGGCGGTCGCGGTGTCTATTGGTACCGAGGAACGTCCGGGCTCCGTAGAGCAAGGCGGTGGGTAACGCCCACCCGGGGTGACCCGAGAGCTGAGTGCCACAGAAAATAACCGCCGTTACGGTAAGGGTGAAAAGGTGGTGTAAGAGACCACCAGGGATTGGGGTGACCCAATCTGCTGGGTAAACCTCGCCTGGAGCAAGATCAAGCAGGGAACTTAGGCTGCTCGTTTAGTTCCCGGGTAGATCGCTAGAGCCTGTTGGCAACAACAGGTCAAGATGGATGGCCGCCTCGTTGGTTTTTAATCCAACGAACAGAACCCGGCGTATAGCAAGCCCTCGTTCA
>RF60005;rnpb;n2236.1/0-359 
GCAGTTGCGTGATGATAATCACGAGGAAAGTCCGGACTCTATAGAGGTATGGTGCCGGTTAACATCCGGCAGAGTATTATTACTTTAGGGCTAGTACCACAGAAAATATACCGCCGAGTATTTCGGTAAGGGTGAAAAGGTGTGGTAAGAGCACACCGGTAAGTTGGCAACAAGTTACGCATGGTTAACCCCACCAAGAGCAAGATCAAATAGGCATTACAGAATTTAAATATTTATTTAAGTTCCTGGGTTACCTCTAATCGGATTGTAATGCGGGTAGATCGCTTGAGGTAAACGGTAACGTTTATCCTAGATAAATAACTGCAATGAATTAATATTCATACAGAATCCGGCTTATA
>RF60005;rnpb;n4920.1/0-347 
GAGGAAAGTCCGGGCAACACAGGGCAGCGTACTTCCTAACGGGAAGGCCCCGATTAGTCGGGGACAGAAAGTACCACAGAAAACAAACTACCATGCCCCGACGAGTCGGGGTAGGAAAAGGTGAAAAGGTGAGGTAAGAGCTCACCGGCCTGGTGGTGACATCAGGCGCTGGCAAACCTTACGCGTTGAAAAGTCAAATAGGCCCCGATCATGAATGGCTCGTTCAACTTCCACCCGACTTGTCGGGACGGAATATCGGGGTGGGTAGACCGATTGATCTCATCAGCAATGATGTGACCAGATAAATGATAAAGGCCCCGACTTGTCGGGGTACAGAACCCGGCTTA
>RF60005;rnpb;n4921.1/0-313 
GAGGAAAGTCCGGGCTCCTTGGACAAACTGCCAGGTAACACCTGGGCACAGCGATGAGCTGTGACGGAAAGTGCCACAGAAAACAAACCGCCAGTACTTCGGTACTGGTAAGGGTGAAATGGTGGGGTAAGAGCCCACCGCGTCACCGGTAACGGTGGCGGCACGGTAAACCCCAGTTGGAGCAAGGCCAAATAGGCGGCGAGAGACAGTCCTTCTCGATCAAGACGTCGCGGGTTGGCTGCAGGAGCGTGATGGTGACATCACGCCGAGAGGAATGATCATCCGGATCTTTGATCCGACAGAACCCGGCTTA
>RF60005;rnpb;n4922.1/0-319 
GAGGAAAGTCCGGGCTCCACGGAACAACGGTGCCGGGTAACGCCCGGCGGCTCCTGCCTCGGCCGGAGTTAGGGAAAGTGCCACAGAAGCATACCGCCTGCCTTTGGGCGGGTAAGGGCGAAAGGGTGCGGCAAGAGCGCACCGCGCGGCCGGTAACGGTCGCGGCACGGTAAACCCCACCGGGTGCAAGACCGAATAGGGGCGGCATATGGGCCTGTTCCGGCTCGTCGCCCGGGTTGGTCGCTTGAGGCGAAGGGCAACCTTCGTCCTAGAGGAATGGTCGCCGATCCCCTTTAAGGGGTGAACAGAACCCGGCTTA
>RF60005;rnpb;n4923.1/0-411 
GAGGAAAGTCCGGGCTCCATAGGGCAGGATGCCAGTTAACGGCTGGGTGCTATACGTCGCAAGACCAAGGCAACGGACAGTGCAACAGAGAACAGACCGCCGATGGCTTTGGGCTGTGCCGCTGCTTGCAGCGGAAAAGTCCCTTTAGCAGAGCGATGATCGTTTCGACGGCCAGCGTTTTGCGGGGGGCGAGGCCCAAAGATCAGGTAAGGGTGAAACGGCGAGGTAAGAGCTCACCGCGCTGGCGGTAACGTTCAGCGGCACGGTGAACCCCATCCGGAGCAAGACCAAATAGGGAAGCATTAGGCGTGGCCCGCGCTGCTTCCGGGTAGGTTGCTTGAGCCTGTCGGTGACGGCAGGCCTAGAGGAATGATTGCCGAACCCCGCAAGGGGGGAACAGAACCCGGCTTA
>RF60005;rnpb;n4924.1/0-351 
GAGGAAAGTCCGGGCTCCGCAGGGCAGTGTGGTTCCTAACGGGAACCGGGAGTAATCCCAGGGAAAGTGCCACAGAAAACATACCGCCGCAAGGAAGGCGACTTCGTTGCGGTAAGGGTGAAAAGGTGCGGTAAGAGCGCACCGCTTCTCTGGTGACAGGGAAGGCAGGGTAAACCCCACACGGAGCAAGATCAAATAAGGAGGCCCCAAAGCGGCCCGCTTTGCTTCCGGAAACGGAAGCGGGCTTCCGGGTAGATCGCCAGAGGAGCCTGGCGACAGGCTTCCCAGAGGAATGGCCATCCGTTCGTTAGCAACCTTACGGCTACTAATGGATGTACAGAACCCGGCTTA
>RF60005;rnpb;n4925.1/0-331 
GAGGAAAGTCCGGGCTCCATAGGGCAAGGTGCCAGGTAACGCCTGGGGGGCGCGAGCCCACGGACAGTGCAACAGAAAGCAAACCGCCTATGTCACGGCTCGTGCAAACGGGTCGCGGCAGGTAAGGGTGAAAGGGTGCGGTAAGAGCGCACCGCGCCGGTGGCAACATTCGGCGGCACGGCAAACCCCACCTGGAGCAAGACCAAATAGGGAAGCGCGCGGACCTTCGGGTCCGTTCCTGCTGCCCGCAGGGGCTTCCGGGTAGGTCGCTCGAGGCGCACGGCTGTCGTGCGTCCCAGATGGATGGTTGTCCTCGACAGAACCCGGCTTA
>RF60005;rnpb;n4926.1/0-384 
GAGGAAAGTCCGGGCACCATAGGACAGGGTGGTGGGTAACGCCCACCGGCCGTAAGGTTAGGGAAAGTGCCACAGAAAATACACCGCCTAAGGGGAGCTGTTAGCGTTTGGCCTTTAGCTCTTAGCCAGACAATCGTCTGGCTAATGGCTGACCGCTAATAGCTAACAGCTTGCCCGGTAAGGGTGAAAAGGTGCGGTAAGAGCGCACCAGCAGGCGAGGTGACTCGCCTGGCTCGGTAAACCCCGCCCGGTGCAAGACCAAGCGGAGAGCATGAGCCGGTCCGGCTCGCTACGACTCTCGGGTAGGTCGCTAGAGGCCGCGGGCAACCGTGGTCGTAGAGGAATGATCGCCAAATCGCTTCGGCGGATACAGAATCCGGCTTA
>RF60005;rnpb;n4927.1/0-321 
GAGGAAAGTCCGGGCTCCACGGAACAACGGTGCCGGGTAACGCCCGGCGGCTCCTGCCTCGGCCGGAGTTAGGGAAAGTGCCACAGAAAGCATACCGCCTGCCTTTGGGCGGGTAAGGGCGAAAGGGTGCGGTAAGAGCGCACCGCGCGGCCGGTAACGGTCGCGGCACGGTAAACCCCACCGGGTGCAAGACCGAATAGGGGCGGCATATGGGCCTGTTCCGGCTCGTCGCCCGGGTTGGTCGCTTGAGGCGAAGGGCAACCTTCGTCCTAGAGGAATGGTCGCCGATCCCCTTTTAAGGGGTGAACAGAACCCGGCTTA
>RF60005;rnpb;n4928.1/0-340 
GAGGAAAGTCCGGGCTCCGCAGGACAGGGTGGTCGGTAACGCCGACCGGCCGCAAGGCTCGGGAAAGTGCAACAGAAAGATACCGCCTCCGCGGCTCGTCCGCGCGGTAAGGGTGAAATGGTGCGGTAAGAGCGCACCAGCCGGCGGGGTGACCCGTCGGCTCGGCAAACCCCACCCGGAGCAAGGCCAAACAGAGAGGAGCCGCGCAGCGCAAGCTGCGCGGCGCGGACCGGTCCGGCCCGCCATTACTCTCGGGTAGGTTGCTGGAGGCGGCGAGCAATCGTCGTCCTAGAGAAATGACCATCGCCGGCCCCAGGGGCCCGGCACAGAACCCGGCTTA
>RF60005;rnpb;n4929.1/0-355 
GAGGAAAGTCCGGGCTCAGAGGGTGCGCGTATCCCGTTAAGGCTGATGAAGCCGGAGCGGGGGCGTGAGAGCGCCGGAAAGTGCCACAGAAAACATACCGCCTTATGTGTCTTCACACATAAGGTAAGGGTGAAAAGGTGCGGTAAGAGCGCACCCAGGAAAGGAGAAGGTTTAAGGGAAAAAACGCCCTTGCCGAATCCTTTCCTGCGGTAAACCCATACGCGAGCAAGGCCAAGCAGAGGGGAATTGCGGGAGTTTTCCAAATCTGACTCCCGCATGCGGGTTGCACCCTTCCCGCTAACACCCTCGGGTAGGCCGCTTAGAGTAATGACCCCTTAACACAGAACCCGGCTTA
>RF60005;rnpb;n4930.1/0-303 
GAGGAAAGTCCGGGCTCCATAGGGCAGGGTGCCAGGTAACGCCTGGGAAGCGCGAGCTTACGACAAGTGCAACAGAGAGCAAACCGCCGATGGCCCACGCAAGTGGGATCAGGTAAGGGTGAAAGGGTGCGGTAAGAGCGCACCGCGCGGCTGGCAACAGTTCGTGGCATGGTAAACTCCACCCGGAGCAAGGCCAAATAGGGGTTCACATGGTACGGCCCGTACTGAACCCGGGTAGGCTGCTTGAGCCAGTGAGCGATTGCTGGCCTAGATGAATGACTGTCCACGACAGAACCCGGCTTA
>RF60005;rnpb;n4931.1/0-293 
GAGGAAAGTCCGGGCTCCATAGGGCGAAGTGCCAGGTAATGCCTGGGAGGCGTGAGCCTACGGAAAGTGCCACAGAAAATAACCGCCTAAGCACTTCGGTGCCGGTAAGGGTGAAAAGGTGCGGTAAGAGCGCACCGCACGACTGGCAACAGTTCGTGGCTAGGTAAACCCCACTTGGAGCAAGACCAAATAGGGTCCCAAGGCGTGGCCCGCGCTGGGACCGGGTAGGTTGCTAAAGATGTCCAGTGATGGCCATCGTAGACGAATGACTGTTCAAGACAGAATCCGGCTTA
>RF60005;rnpb;n4932.1/0-281 
GAGGAAAGTCCGGGCTGCACAGAGCGGGATGACGGCTAACGGCCGTACGCTGAAAGCTGGCAACAGTATAAGGCGAGGAATAGGGCCACAGAGACGAGCGTATTAAGTTACGGTGAAACGCGGTAACCTCCATCAGCAGCAATATCAAATAGGCTGGCATTTGTCGCAAGACATAAGGCGTGGCTCGCGCCTGCCAGCGGGTAGATAGCTTGAGCGTGTGAGTAATTGCACGCCTAGAGGAATGACTGTCAGCTACGCAAGTAGTTACAGAACCCGGCTTA
>RF60005;rnpb;n4933.1/0-318 
GAGGAAAGTCCGGGCAACACAGAGCATCCTACTTCTTAACGGGAAGCTATCTGCGAAGGTAGAGTAATGTAGAAGAAAACAACCGCCTTTTTCCTCTTTTGGAACAAGGTAAGGGTGAGAAGGTGGAGTAAGAGCCCACCAGTTGCGTGGTGACACGGTTAAGCTGTACGTCTTAGGAGTTGTAAGGTCGATGTATACCGGCATTATGAGGGCTGCTCGCCCCACGTCGGAGGGTAGACCGCTAAAGTAATGTGGCAACACATTACTCAGATAAATGACAAACACCTTAATTTATTATTAAGGACAGAACCCGGCTTA
>RF60005;rnpb;n4934.1/0-294 
GAGGAAAGTCCGGGCACCACAGGGCTGGTCGCTGGGTAATGCCCAGTGCGCGTGAGCGTGAGGATAGTGCCACAGAAATGAAAACCGCCGGCTTGTCCGGTAAGGGTGCAACGGTGCGGTAAAAGCGTCACCAGCGGAGTCGAGAGGCTCCGGCTAGGTAAACCCCACTAAAGGTGCAAGGCGAAGGTATATCACGAGAAAACGGTGGCCCGCCGCCTCGAGATGCCGATGCTGCTAGAGGGTTTGGGTAACCAAATTCCAAGATAGATGACGATTTAAACAGAACCCGGCTTA
>RF60005;rnpb;n594.1/0-387 
GAAAGCAGGAGAGGTGATCGCAATCGAGATTTATCGCGTTTCCGCAATAAACTCTCGGTTGAGGAAAGTCCGGGCTCCCAGATGGTCCAACTTGCTGGGTAACTCCCAGTGCGGGTGACCGTGAGGATAGTGCCACAGAAACACACCGCCGATGTCTCATAGAGCACAGGCAAGGGTGCAAAGGTGCGGTAAGAGCGCACCAGCAGTATCGAGAGGTACTGGCTTGGTAAACCCCGGTTGGGTGCAAGGCAAAGGTTTTAGGATGACCATTTTGCCTATTTCCTATTTAAAGCCGCTCGAGGCTGTTGGAGACAACAGTCCCAGATAGATGATCACCCACTAACCAATTTTGGATAGTGAACAGAACCCGGCTTACTTCCTGCTTTC
>RF60005;rnpb;n4935.1/0-332 
GAGGAAAGTCCGGGCTCCACGGAACGCGGTGCCGGGTAACGCCCGGCGGGGGCGACCCCAGGGAAAGTGCCACAGAGAGCAGACCGCCGATGGCTCCGAAAGGACCACAGGCAAGGGTGAAAGGGTGCGGCAAGAGCGCACCGCGCAGCGGGCAACCGAAGCGGCACGGCAAACCCCACCGGGAGCAAGACCGAATAGGCACGCGATGGGCTTAGGCCCGGGGCAGGAACCGGCCCTTTTCGCGTGCGGGTTGGTTGGTTGAGGCCGTCGGCAACGCCGGTGGTAGAGGAATGATCGTCACTGTCCTTCGGGGCAGAACAGAACCCGGCTTA
>RF60005;rnpb;n4936.1/0-295 
GAGGAAAGTCCGGGCAGTACAGAGCAACCCACCGGTGAACAGCCGGCCACCAATTGGTGAGAGAAAGTGCCACAGAAAATAACTGTCTTGCCTAAGGCGAGATGAGGGTGAAAATGTGAGGTAAGAGCTCACGGTTGTTATCGGTAACGGTAGCAACGGGTAAACCTTGGGTGCTGCAATGCCACATATAGAGCCGTTTTGAGAGCTGCTCGTTCAAGGCTCAGGGTAGGCAGCAACAGGTAAACAGTAATGTTTATCGCAGATAAATGATAGTGTAGAAACAGAACCCGGCTTA
>RF60005;rnpb;n4937.1/0-279 
GAGGAAAGTCCGGGCTCCATAGAGCAGGGTGATGGCTAACGACCATCCACGGTGACGTGCGGAATAGGGCCACAGAGACGAGTCTTCGCCCCGGCTTCGGTCAGGGCGAAGGGTGAAACGCGGTAACCGCCACCCGGAGCAATCCCAAATAGGCAGACGATGAAGCGGCCCGCCGAGTCTGCGGGTAGGGAGCTGGAGCCGGCCGGTAACGGTCGGCCTAGAGGAATGGTTGTCACGTTCCGGGCGCGGCAAGCTGCGGGCGCNACAGAACCCGGCTTA
>RF60005;rnpb;n597.1/0-315 
GAGGAAAGTCCGGGCTCCACAGGGCATGGTGCTGGATAACGTCCAGCGGGGGCGACCCCAGGGATAGTGCCACAGAGAGAAGTCCGCCCGCTCAGGCGGGTAAGGGTGAAAGGGTGAGGTAAGAGCTCACCGGGTTCGGCGGTGACGTCGGATGCCAGGTAAACCCCACCAGGAGCAAGGCCGAATAGGGAAGCGTCAAGGATGGCCCGTCCGTGCTTCCGGGTTGGCTGCTTGAGGCCGTCGGTAACGGCGGTCCCAGAGGAATGGTCATCGCCCGCCAAGGGGTAACCCGCGGCGGGAACAGAACCCGGCTTA
>RF60005;rnpb;n4938.1/0-303 
GAGGAAAGTCCGGGCTCCACAGAGCAGAATGCCGGCTAACGGCCGGGCGCGGCAACGCGACGGAAAGTGGAACAGAAAGCAATACCGCCGATGATTGCCTTCGGGCAAAACAGGTAAGGGTGAAAAGGTGCGGTAAGAGCGCACCGTGCATTTGGTAACAAAGGCGCAGCAGGCTAAACCCCATTCGGAGCAAGACCAAACAGAACGCGATGACGCTGCTCGCCGAGCGTTCGGGTAGGTTGCTTGAGCACACCAGCAATGATGTGCCTAGAGGAATGACTGTCCGCGACAGAACCCGGCTTA
>RF60005;rnpb;n4939.1/0-281 
GAGGAAAGTACGGGCTCCATAGGGCAGGGTGTTGGCTAATAGCCATCCACGGCAACGTGCGGAATAGGGCCACAGAGACGAGTCTTGCCATCGGGTTCGCCCGATGGGAAGGGTGAAACGCGGTAACCTCCACCTGGAGCAATCCCAAATAGGCAGGCATTGAGGCGGCCCGCTGAGCCTGCGGGTAGGGAGCTTGAGCCGGTCGGTAACGACCGGCCTAGAGGAATGATTGTCACGTGCCGGCAACCGCAAGGAAGCCGGCGCGCACAGAACCCGGCTTA
>RF60005;rnpb;n4940.1/0-297 
GAGGAAAGTCCGGACACCAAAGGGCTGGTTGCTGGGTAACGCCCAGTGCGCGTGAGCGTGAGGATAGTGCCACAGAAATGAAAACCGCCAGGCTTGCCTGGTAAGGGTGCAACGGTGCGGTAAGAGCGTCACCAGCAAGGTCGGGAGGCCTTGGCTAGGTAAACCCCGCTGAAGGTGCAAGGCTAAGGTATAACTCGAGATAACGGCGGCCCGTCGCCTTGAGTTGCCGATGCTGCTAGAGGGTTCAGGAGACTGGGCTCGAAGAGAGATGACGATCGTAATACAGAATCCGGCTTA
>RF60005;rnpb;n4941.1/0-299 
GAGGAAAGTCCGGGCCCCACAGAGCAGGATGCCGGCTAACGGCCGGGCGCCGCGAGGCGACAGACAGTGCAACAGAAAACATACCGCCGATGGCTCCGCAAGGAGATCAGGCAAGGGCGAACCGGTGGAGTAAGAGCCCACCGCGGACGTGGCAACACGGACGGCACGGCAAACCTCATCCGGGGCAAGGCCAAATAGGGGAGCATTGACGTGGCTCGCGTCGCTCCCGGGTAGGCTGCTAGAGGCCGTCGGCAACGGCGGTCCCAGATGAATGACTGTCCACGACAGAATCCGGCTTA
>RF60005;rnpb;n4942.1/0-327 
GAGGAAAGTCCGGGCTCTACAGAGCAAAGTGGTGGATAACTTCCACCCGGGGCGACCCGCGGGAATAGTGCAACAGAGAGTAAACCGCCAAAAGAAATTTTGGTAAGGAGTGAAACGGTGGTGTAAGAGACCACCAGCATTGCAAGTGATTGCAGTGGCTATGCAAACCCCACTTTTGAGCAAGATCAAGAAGTTGCAAGCAATTGCAATGGAGTGAATGTTTGAGAACTGCTCGTTCGAGTTCACAGGTAGATCGCATGACATATGTAGCAATGCATATGCAAGATGGATGATTGTCCCTCAGCAATGAGGACAGAACCCGGCTTA
>RF60005;rnpb;n4943.1/0-355 
GAGGAAAGTCCGGGCTCCATCGACATACGGTGCCGGATAACACCCGGCGGGGGCGACCCCAGGGAAAGTGCCACAGAGAACGAACCGCCTTCACTCCGTGAAGGTAAGGGTGAAAAGGTGCGGTAAGAGCGCACCGCGTTTCTAGCAATAGAGACGGCATGGCAAACCCCACCGGGAGCAAAACCGAATAGGGACGGCACAGTGGAAAGTTCGCTCTCGGGCGATAACTCCGCGGGGCGATGTCAGGCCCGCTGTCCGGGTAGGTTGCTTGAGGCGCAAGGTAACTTGCGTCCCAGAGGAATGGCCGTCACGTCTGCGTGGTGCGAACCATTCAGGCCCTACAGAACCCGGCTTA
>RF60005;rnpb;n4944.1/0-323 
GAGGAAAGTGCGGGCTCCACGGAAGCATGGTGCCGGGTAACGCCCGGCGGGGGCGACCCCAGGGACAGCGCCACAGAGAACAGACCGCCCGCCTACGCGCTAACGCGCTTTAAGCGGGTAAGGGTGAAACGGTGCGGTAAGAGCGCACCGCGTTCTCGGCAACGAGAGCGGCACGGCAAGCCCCGCCAGGAGCAAGACCAAATAGGGACGGCGCTATGGGCTGCTTCAGGCTCGCCGTCCGGGTAGGTCGCGCGAGGCGTCCGGCGACGGACGTCCCAGAGGAATGGTCATCCAGTCCGCAAGGATGGACAGAATCCGGCTTA
>RF60005;rnpb;n4945.1/0-304 
GAGGAAAGTCCGGGCAACACAGAGCAGGATACTTCTTAACGAGAAGCAGTTCGCGAGGGCTGAGTAGTGTAACAGAAAATAACCGCCACACTTCGGTTTGGTAAGGGTGAAAAGGTGGGGTAAGAGCCTACCGTAGCGGCCGTAATTCCGCTAGCCGTACGCCTTATGGGTTGTAAGATCATGTACACCGACGCATGTAGAGTGACTCGCTCGATGTCGGGGGGTAGATCGCTAGAGTTGCGTAGTGATACGTAATCGAGATAAATGGCAGACGTTGTGCTTGCACAATACAGAATCCGGCTTA
>RF60005;rnpb;n4946.1/0-352 
GAGGAAAGTCCGGGCTCCACGGAAACGACGGTGCCGGATAATGTCCGGCGAGGGTGACCTTAGGGAAAGTGCCACAGAGAGCAAACCGCCGATGGTCCTTTAAGGGACACAGGCAAGGGTGAAAGGGTGCGGTAAGAGCGCACCGCGCGACCGGTAACGGAAGCGGCAAGGCAAACCCCACCCGGAGCAAGACCGAATAGGGACTGCGCGCCCGCAAGGGCAGGCCTGTTTCGGGCCGGCAGTCCGGGTTGGTCGCTTGAGCGCGCCCGGCAACGGGCCGCCTAGAGGAATGGCTGCCGGTGCGGATACGGTCGACTTGTGCGATACCGTCCGCGCCACAGAACCCGGCTAA
>RF60005;rnpb;n4947.1/0-395 
GAGGAAAGTCCGGGCTCCACATAACCACGGTGCCGGGTAACGCCCGGCGGTCGCGCCTCGGGACTGCGCTATTGCGTGCGATAGGGGAAGCCAGACAAGCGCGGCAAGGGACAGTGCCACAGAGAGCAGACCGCCTATGGCCGTCGTCCGTTTACGGATACGTGGCCAGGCAAGGGTGAAAGGGTGCGGCAAGAGCGCACCGCGCGATGGGTAACCGGAGCGGCATGGCAAACCCCACCGGGAGCAAGACCGAATAGGGACGGCGCGGACTCGCAAGGGTTCAGGGCGTGGTTGTCGCCCAGTCGTCCGGGTTGGTTGCTAGAGCCGGTCAGCAATGGCCGGCGTAGAGGAATGGTCGCCCATCTGCTGAAAGGCAGTGGACAGAACCCGGCTTA
>RF60005;rnpb;n4948.1/0-372 
GAGGAAAGTCCGGGCTCCACGAAACAAGGGTGGCGGGTAACGCCCGCCGGCGTTCCTTCGGGGGCGCAAGGGAAAGTGCCACAGAGAGTATACCGCCGATGATCCCGGACTTGATCCGGGAACAGGCAAGGGTGAAAGGGTGCGGTAAGGGCGCACCGGGGGGCTGGCAACAGCCACCGCATGGCAAACCCCACCCGGAGCAAGGCCGAATAGGGGCCGCGTGCCCATCAGCAATGGTGGGTAGGGGAGTTTCGCCCCGAGCGGCCCGGGTTGGCTGCTAAAGCGCCGGAGCAATCCGGCGACCAGATGAATGGCTGCCACCGCAGGCCCGTCCCGCAAGGGATACCGCCTGAGGAGACAGAACCCGGCTTA
>RF60005;rnpb;n4949.1/0-339 
GAGGAAAGTCCGGGCAGCACAGAGCAATGCACCGGTGAATAGCCGGGTTCCGTCTTTGACGGAAACAGACAGTGCCACAGAAAATAACTGCCTTCCCCTCTCCTTTAGGAGAGGGTTGAGGTAGGGTTGAAAACGTGAGGTAAGAGCTCACGTCCCGATATGGTGACATATCGGGAGGGTAAACCTTGCATGCTGAAATGCCACATAGGTCAGCGCCTGAGAACTGCTCGTTCAATGCTGATGGGTAGGCAGATTGATCCCGGTTGGTAACTTCCGGGACAGATAAATGATAGCCACTAATCCACCTTGCTAAGGCTACGGTGGACAGAACCCGGCTTA
>RF60005;rnpb;n4950.1/0-327 
GAGGAAAGTCCGGGCTCCACGAAACAACGGTGCCGGATAATGCCCGGCGGGGGTGACCCCAGGGAAAGTGCCACACAGAGAGCAGACCGCCCCGGCGCAAGCCAAGGGTAAGGGTGAAAGGGTGCGGCAAGAGCGCACCGCGCGGCTGGTAACAGGCGCGGCACGGCAAACCCCACCGGGAGCAAGACCGAATAGGGGCGGCGTGAGGTTTCGGCCTCAGGGCACGTTTCGGCCCGTCGCCCGGGTTGGTTGCTTGAGCCGTTCCGCAAGGATCGGCCTAGAGGAATGGTCGCCTATCCCCGCTTGGGGTGGACAGAATCCGGCTTA
>RF60005;rnpb;n4951.1/0-342 
GAGGAAAGTCCGGGCTCCACGGAACGCGGTGCCGGGTAACACCCGGCGGGGGCGACCCCAGGGACAGTGCCACAGAGAGCAGACCGCCGATCGGCGTTTCGACGTCGAGGCAAGGGTGAAAGGGTGCGGCAAGAGCGCACCGCGCGACGGGTAACCGAAGCGGCATGGCAAACCCCACCGGGAGCAAGACCGAATAGGGGCGGCACGAGCCTCGTGCGCAAGCATGGAGTTCCGGGCAGGAACCGGCCCAGCCGCCCGGGTTGGTTGCTTGAGGCGTCCGGTGACGGGCGTCCTAGAGGAATGATCGTCGCCGGCTTTCGGGCCGGGACAGAACCCGGCTTA
>RF60005;rnpb;n4952.1/0-306 
GAGGAAAGTCCGGGCACCACAGGGCAGGATGCGGCTAACGGCCGGCGCCGTGAGGCGACGGAAAGTGCAACAGAAAGATACCGCCGATGGCCCGCGAGGGCTCAGGCAAGGGTGAAATGGTACGGTAAGAGCGCACCGCTCCAGCGGCAACGTCTGGAGTCGGCAAACCCCATCCGGTGCAAGACCAAATAGGGGAGCGTTGGCGTGGCCCGCGTCGCTCCCGGGATGGTTGCTAGAGGCTGCGGGCAACCGCGGTCCCAGAGGAATGGCTGTCACGGCGTGAAAGCGCCGACAGAACCCGGCTTA
>RF60005;rnpb;n4953.1/0-339 
GAGGAAAGTCCGGGCTCCACAGGACAGAGTGGTCGCTAACGGCGACCGGCCGCAAGGCTCGGGAAAGTGCAACAGAAAGACACCGCCTCCGCGAGCCCGTCTCGCGGCGGTAAGGGTGAAATGGTGCGGTAAGAGCGCACCAGCGGCGGGGTGACTCGCCGGCTCGGCAAACCCCACTCGGAGCAAGACCAAGCAGAGAGGAGCTGCCTGCCACAAGGCGGCGGCACGGTTCGGTCCGGACCGTCGTTACTCTCGGGTAGGTCGCTGGAGGCGGCGAGCAATCGCCGTCCTAGAGAAATGACCATCGCCGCCCCAGGGGCTGGCACAGAACCCGGCTTA
>RF60005;rnpb;n4954.1/0-312 
GAGGAAAGTCCGGGCCCCACAGAGCAGGATGCCGGCTAACGGCCGGGCGCAGCAAGCTTCGCAAGAAGCCCAAGGCGACAGACACCAGTGCAACAGAAACATACCGCCTAAGTCCGCAAGGACCGGCAAGGGTGAAATCGTGCGGTAAGAGCGCACGGCCGTCCTGGTAACAGTGGCGGCGGGCAACCTCATCCGGGGCAAGGCCAAATAGGGGAGCATTGGCGTGGCTCGCGTCGCTCCCGGGTAGGCTGCTAGAGGCCGTCGGCAACGACGGTCCCAGAGGAATGGTTGCCCACGACAGAACCCGGCTTA
>RF60005;rnpb;n4955.1/0-344 
GAGGAAAGTCCGGGCTCCACAGGACAGAGTGGTCGGTAACGCCGACCGGCCGAAAGGCTCGGGACAGGGCAACAGAAAGCAAACCGCCGCATGGGACCGGGCCCCCGTCCAAGTCCATGCGGTAAGGGTGAAACGGTGCGGTAAGAGCGCACCAGCAGCCAAGGTGACTTGACTGGCTAGGCAACCCCCACTCGGAGCAAGACCAAACAGGGAGCAGACGCGTTTTTCGAAACGCGTCGTGGGCTCGTCCGGCCCGCTATCGACTCCCGGGTAGGTCGCTCGAACCGCCGAGCAATCGTCGGTCTAGATGAATGGCCGTCACCTGATTCACAGAACCCGGCTTA
>RF60005;rnpb;n4956.1/0-298 
GAGGAAAGTCCGGGCTCCACAGGGCAAGATGGTTGCTAGCGGCAACTGTCCCGCTAGTCGGGATAAGGAAAGTGCCACAGAAAAGAAAACCCCCGCGTCTTGTGCGCGGGAGAGCTGAAACGGTGGTGTAAGAGACCACCAGCTTCGTCGTGAGGCGAAGGCTTGGTAAACCCCATCTGGAGCAAGGCCGAATAGGGGAGGGATAAAGCTGCCCGCCTACCTCCCGGGTGTCGCCGCTAAAGCCCCACGGCAACGTGGGCGCGTAGATAGATGATCACTCTCGACAGAACCCGGCTTA
>RF60005;rnpb;n4957.1/0-350 
GAGGAAAGTCCGGGCATCGACGGGCAGGATGGTCTCTAACGGAGACTGGGGGTAACCCTAAGGAAAGTGCAACAGAAAATATACCGCCGCCCGCCTCTGGCGGCACTCAGGCAGAAACGAAAGTTTCTGCCGGTAAGGGTGAAATGGTGAGGTAAGAGCTCACCAGTCCCGTGGTGACACGGGAGCTTGGCAAACCCCATCCGATGCAAGGCCAAAAAGGGGGCTGCCGGAAATGGCAGCGAGGATTGCCCATCCTTTAACCCGGGTAGGCCGCAAGAGGTCCAGGGCAACCGGGACCCAAAGAGAAATGGTCACCGTCCCGCCACAGGCGGGAAACAGAACCCGGCTTA
>RF60005;rnpb;n4958.1/0-347 
GAGGAAAGTCCGGGCTCCATGAAGCAAGGGTGCCGGGTAATGCCCGGCCGGGGAAACCCGAGGGAAAGCGCCACAGAGAAGAGTCTGCCCCGAGCTTCGGGGTGATGGTGAAACGGTGGGGTAAGAGCCCACCGCGGACCGGGCAACCGGGACGGCACGGCAAGCCCCACCCGGAGCAATGCCGAATAGGGGCCCCGCGCGGGCTGGTCCCGGACTACGGTCCGCGATACCGCCGCAGGGATGCTTCAGCCCAGGGGCCCGGGTTGGCAGCTTGAGCCCGTCGGTAACGGCGGGCCTAGAGGAATGGTCATCCAGGGGGCGCAAGCCCCCGGACAGAATCCGGCTTA
>RF60005;rnpb;n4959.1/0-313 
GAGGAAAGTCCGGGCTCCTTGGACAAACTGCCAGGTAGCACCTGGGCACAGCGATGAGCTGTGACGGAAAGTGCCACAGAAAACAAACCGCCAGTACTTCGGTACTGGTAAGGGTGAAAAGGTGGGGTAAGAGCCCACCGCGTCACCGGTAACGGTGGCGGCACGGTAAACCCCAGTTGGAGCAAGGCCAAATAGGCGGCGAGAGACAGTCCTTCTCGATCAAGACGCCGCGGGTTGGCTGCTGGAGCGTGATGGTGACATCATGCCGAGAGGAATCATCATCCGGATCTTTAATCCGACAGAATCCGGCTTA
>RF60005;rnpb;n4960.1/0-349 
GAGGAAAGTCCGGGCTCCAAAGGGCAGGGCGCCGGGTAATACCCGGGGTGGGGAAACCCCACACGGTAAGGGCCACAGAAACGAGACCGCCGAAGCGGTAAGCCAGGCAAGGGTGAAAGGGTGGGGTAAGGGCCCACCGGCTCCGCGGTAACGCGGGGTGAGGGGGTAAAAATCCCCCGGCGGGTTTTCCCGCTCTGGTAACCTCCCGCCCGGAGCAAGGCCAAGTAGCGCCGCACCCCGAAAGGGGATAAGGTGGCCCGCCGAAATGCGGTGCGGGTAGGCCGCAATGGAAGTCGGGGGGCAACTCCCGACTCAAGATAGATGACCACCTAGTACAGAACCCGGCTTA
>RF60005;rnpb;n4961.1/0-381 
GAGGAAAGTCCGGGCTCCATAGGGCAGGGCGCTCGTCGAGACTGGCGGCGGAAGTTCGCCAGTCAAGGCGAGGGAGTTGCTCCGGCGAGATGCTGGGGCAACTTCGGAAAGTGCCACAGAAACCATACCGCCGTCGGGCTAAGCGGCACTGTGGCTTCCGCTGCCAGCCGCTGCAGTGTTCGCGTTTCCCGGCGGTAAGGGTGAAATGGTGGGGTAAGAGCCCACCAGCACGACCGCGAGGTCGTGGCTGGGCAAACCCCGCCCGGAGCAAGACCAAATAGGGGGCGCTATCAGGTTGCCCGCCGATGCCCCCGGGTCGGTCGCTTAGAGAAATGGTCGCCAGCGTCAGGGCTAAAACCTGACGCCACAGAACCCGGCTTA
>RF60005;rnpb;n4962.1/0-293 
GAGGAAAGTCCGGGCTCCATAGGGCGAAGTGCCAGGTAATGCCTGGGAGGCGTGAGCCTACGGAAAGTGCCACAGAAAATAACCGCCTAAGCACTTCGGTGCCGGTAAGGGTGAAAAGGTGCGGTAAGAGCGCACCGCACGACTGGCAACAGTTCGTGGCTAGGTAAACCCCACTTGGAGCAAGACCAAATAGGGTCCCAAGGCGTGGCCCGCGCTGGGACCGGGTAGGTTGCTAAAGGTGTCCAGTGATGGCCATCGTAGACGAATGACTGTTCAAGACAGAACCCGGCTTA
>RF60005;rnpb;n4963.1/0-293 
GAGGAAAGTCCGGGCTCCATAGGGCGAAGTGCCAGGTAATGCCTGGGAGGCGTGAGCCTACGGAAAGTGCCACAGAAAATAACCGCCTAAGTACTTCGGTACCGGTAAGGGTGAAAAGGTGCGGTAAGAGCGCACCGCACGACTGGCAACAGTTCGTGGCTAGGTAAACCCCACTTGGAGCAAGACCAAATAGGGTCCCAAGGCGTGGCCCGCGCTGGGACCGGGTAGGTTGCTAAAGATGTCCAGTGATGGCCATCGTAGACGAATGACTGTTCAAGACAGAATCCGGCTTA
>RF60005;rnpb;n4964.1/0-318 
GAGGAAAGTCCGGGCTACATAGGGCAGCGTGCCAGCTAACGGCTGGGCAGGGTAACTTGACGACCAGTGCAGCAGAGAGTAGACCGCCTTTGGCTTATATGAGTATCGCAAGATATTCATGTCATCGGTAAGGGTGAAAGGGTGCGGTAAGAGCGCACCGCGTGGCTGGCAACAGTTCACGGCATGGTAAACTCCACGCGTAGCAAGACCAAATAGGCATCGGCATGGCGCGGCCCGCGTTCGATGCGGGTAGGTTGCTTGAGCGTACGAGCGATTGTGCGCCTAGAGGAATGATTGTCCACGACAGAATCCGGCTTA
>RF60005;rnpb;n4965.1/0-293 
GAGGAAAGTCCGGGCTCCATAGGGCAGAGCGCCAGGTAACACCTGGGAGGCGTGAGCCTACGGAAAGTGCCGCAGAAAATAACCGCCTAAGCGTTTCGGCGCCGGTAAGGGTGAAAAGGTGCGGTAAGAGCGCACCGCACGACTGGCAACAGTTCGTGGCTAGGTAAACCCCACTTGGAGCAAGACCAAATAGGGTCCCAAGGCGTGGCCCGCGCTGGGACCGGGTAGGTTGCTAAAGATGTCCAGTGATGGCCATCGTAGACGAATGACTGTTCAAGACAGAACCCGGCTTA
>RF60005;rnpb;n4966.1/0-311 
GAGGAAAGTCCGGGCTTCAACGGGCAAGGTGCCAGGTAACGCCTGGGCGGCGTGAGCCGACGGAAAGTGCAGCAGAGAGTAGACCGCCTTCAATATGGTTTCGAGCAATCGGAATCGGAGGTAAGGGTGAAAGGGTGCGGTAAGAGCGCACCGCATGACTGGTAACAGTTCATGGCATGGTAAACCCCACCGGAAGCAAGACCAAATAGGGATCCTTTAGGCATGGCCCATGCTGGATCCGGGTAGGTCGCTGGAGCGTATGAGTGATTGTACGCCTAGAGGAATGATCGTTCGCGACAGAACCCGGCTTA
>RF60005;rnpb;n4967.1/0-293 
GAGGAAAGTCCGGGCTCCATAGGGCGGAGTGCCAGGTAATGCCTGGGGGGCGTGAGCCTACGGAAAGTGCCACAGAAAATAACCGCCTAAGCACTTCGGTGCCGGTAAGGGTGAAAAGGTGCGGTAAGAGCGCACCGCACGTCTGGTAGCAGTTCGTGGCTAGGTAAACCCCACTCGGAGCAAGACCAAATAGGGTTCCAAGGCGTGGCCCGCGCTGGAACCGGGTAGGTTGCTAAAGATGTCCAGTGATGGCCATCGTAGAGGAATGACTGTCCTCGACAGAATCCGGCTTA
>RF60005;rnpb;n4968.1/0-285 
GAGGAAAGTCCGGGCTTCACAGGGCAGGATGCCAGATAACGTCTGGCGGAGGCGACTCCAGGGAAAGTGCAACAGAAATATACCGCCGCTTAATGCGGTAAGGGTGGAAAGGTGGTGTAAGAGACCACCGCCCTTCTGGTAACAGAAGGGGTCCATGTAAACCCCATCCGAAGCAAGACCGAACAGGGAGCATAAGGCGGCCCGTCTGCTCCCGGGTAGGTCGCTTGAGCCTGCCGGCGACGGCAGGCCTAGATAGATGGCCATTCAATGACAGAATCCGGCTTA
>RF60005;rnpb;n4969.1/0-359 
GAGGAAAGTCCGGGCTCCGCAGGGCAGGGTGCCGGGTAACTCCCGGTGAAGGTGACTTCAAGGAAAGTGCAACAGAGATATACCGCGGGCTAGAGAACAGAGAACAGAATATTAAGTTTGCTGCAAAGGCAATCGTAATCTGGTCTCTGACATCTGTTCTCTGTTCTCTGGAACGTAAGGGTGGAAAGGTGAGGTAAGAGCTCACCAGCGGCATGGCGACTTGCCGGTCTATGTAAACCCCACTCGGAGCAACACCATGGAGGGACATATGGGCTGCCCGCCCGTCCCATGGAGGTGGCTTGAGCTGTACAGAAATGTATGGCCTAGATAGATGATCGTCAAATACAGAATCCGGCTTA
>RF60005;rnpb;n4970.1/0-356 
GAGGAAAGTCCGGGCTCCACAGGGCAGGATGCTGGCTAACGGCCAGGCGTCGCGAGGCGACGGAAAGTGGAACAGAGAGCAGAACCGCCGATGGCCGGCCGGTGCACCCGCAAGGGTAGCCGGTGGCACAGGCAAGGGTGAAAAGGTGGACTCCTTCGGGAGCCGCCGGGGGGAACCCCGGCGCGGTAAGAGCGCACCGCGGACGCAGTGATGTGGACGGCAGGCTAAACCCCATCCGGAGCAAGACCAAATAGGGGTACATTGGCGTGGCCCGCGCTGTACCCGGGTAGGTTGCTTGAGCTTGTCGGTAACGGCAAGACTAGAGGAATGGCTGTCCAACGACAGAATCCGGCTTA
>RF60005;rnpb;n4971.1/0-312 
GAGGAAAGTCCCGGCTGCACAGAGCGGGATGACGGCTAACGGCCGTACGCTGAAAGCTGGTAACAGTATAAGGCGAGGAATAGGGCCACAGAGACGAGTCGGTTCGACCAGTGAGCAACTTGTTGCGAACTTGCGTCGAAACGGGTGAAACGCGGTAACCTCCATCTGCAGCAATATCAAATAGGCTGGCATTTACGCAAGTAATAAGGCGTGGCTCGCGCCTGCCAGCGGGTAGATAGCTTGAGCGTGTGAGTAATTGCACGCCTAGAGGAATGACTGGTCGCCACGCGAGTGGATACAGAACCCGGCTTA
>RF60005;rnpb;n2293.1/0-351 
AACCGCTTCTTGTACCTTAACTAAGGTAGATTAAGAGGAAAGTCTGGACTTCATAAGAAAAGATACTGGAGAAACTCCAGGGGCCGTAAGGCTACGGAAAGTGCAACAGAAAACATTCCGCTATAAAAGGGTCTTTTTATAGACAGGCTGAAAATTCCTATTTTAAGAATAGGAGCTATTAAGGTGACTTAGTAGACATGCAAACCCTATCTGAAGCAAGAGAAAAAGTTTTTGTTTCTGCATAATGAGGGAGGGTATCCCTCATGAACTTTTTCATAATCGCTTGAGGGATATAGTAATATATCCCCTAGATGAATGGTTGCCCTCAAGATGAGTTTTCTCATCTTGTAG
>RF60005;rnpb;n4983.1/0-352 
AAACGAATTTAATTAATGATTACAGATTTATTCAATCTGAGGAAAGTCCGGGCTCCTTAAAGGTTAGAATTGCTGGGTAATTCCCAGTACGAGATATCGTGAGGATAGTGCCACAGAAAAACACCGCTTAAAAATATTTTAAGTAAGGGTGCAAAGGCTTGGTTAAAGCAAACCAGTTAGATTTCAAAATCTATACTTAGTAAACCCCGTTCAGGAGCAAAGTTTAGCGGAAAGTAATTAACCTTTTTTCTTTCCTTATATTTATTTTTTACTGCTAGAAAAATTGAGTAATTAATTTTGAAGACAGATAATCATTTTATAAACAAAACCCGGCTTAAAATTAAGTTCGTTT
>RF60005;rnpb;n4203.1/0-187 
AGTCTGAGATGACTATAGTGTTTGTGTAAGTATATAAAAAATAAAACTTAACAGCTAAAGTAATTTAGTTGATGGCAGAAAAGCTTTTCTAAGTAATGGGAGATTATAGGAAAAATTTTCTATAAAGTGCCACACAGACGAGTTTTGCAGAAATGCAAAAAGTGAAACGCGGTAAACCCCTCAAGCA
>RF60005;rnpb;n4254.1/0-307 
GTCGAGGAAAGTCCGGACTTCACAGAGCAGGGTGATTGCTAACGGCAATCCGAGGTGACTCGCGGGAAAGTGCCACAGAAAACAGACCGCCATCCTCGTGGTGGCAAGGGTGAAACGGTGCGGTAAGAGCGCACCAGCATTCCGGGTGACCGGGGTGGCTAGGCAAACCCCACCCGAAGCAAGGCCAAGAAGGCCGCACCGAAAGTGCGGCCGCGCAGGCGCTTGAGGGTTGCTCGCCCGAGCCTGCGGGTAGGCCGCTCGAGGCACCCGGTAACGGTGTGTCCAGATGGATGGTCGCCGCCGTGCC
>RF60005;rnpb;n4256.1/0-412 
GAAGCTGACCAGGCAATCGCTGCTTTTCTAGACTGTTTTATTTTTATACTATGAAAATTGGAGTATGTTGATAGTTAGTAAGTATAGAGAAAGGAGAGGAAAGTCCGGGCTCCGTAGGACAAAGTGCCAGGTAACTCCTGGGAGATGTGAATCTACGACAAGTGCAACAGAAAAAAACCGCTAAATGTTATTATGAAATTAATAATAAAAGTAAGGGTGAAAAGGTGTGGTAAGAGCGCACCATACAATTGGTAACAATTTGTAGTAATGTAAACTCCACTTGGAGCAAGGCTAAATAGAAGTTCTATAGTATAGTCCGTACTGAACTTGGGTAAGCCGCTGTAGTTTTTATGTGAATAAAAACATAGATGAATGATTGCCCGTGACAGAACCCGGCTTATAGGTCAGCTTA
>RF60005;rnpb;n4259.1/0-345 
GAGGAAAGTCCGGGCTCCGAAGGGCAGGATGGTCGATAACGTCGACCGGTCGTGAGGCCAGGGAAAGTGCAGCAGAGAGCAGACCGCCGAACGGTGACGCCGCTTGCGGTGTCATGCGTGGTGAGGGTGAAACGGTGCGGTAAGAGCGCACCAGCGATCAGGGTGACTTGATCGGCTCGGTAAACCCCATCCGGAGCTAGACCAAACAGGGTGCATCATCGAGGCGGCCCGCCTCGTTATCGACATCCGGGTAGGTCGCAGTGGAGGCGACGAGCAATCGTCGTGCACAGATAAATGGTCACCGTCGATGCTCGCATCGGCACAGAACCCGGCTTACAAGCCCAC
>RF60005;rnpb;n4262.1/0-285 
GAAGCCGGTCAGACAGTCGCTGCCTGGTGACAGGGAGAGGAAAGTCCGGGCTCCACAGAGCAGGATGCCGGTTAACGGCCGGCCGCCGTGAGGTGAGGAACAGGGCCACAGAGACGAGCGTATTAAGTTACGGTGAAACGCGGTAACCTCCATCCGGAGCAAGATCAAATAGGCAGATGATGACGCTGCTCGCTGAGTCTGCGGGTAGATCGCTCGAGCACACGGGTAACTGTATGCCTAGAGGAATGACTGTCCACGACAGAACCCGGCTTATCGGCCGGCTTC
>RF60005;rnpb;n4263.1/0-383 
GAAAGCAGGCGAGGTGGTTGCGGTCGATCTCTTTGAGTGTCGGCTGAGGAAAGTCCGGGCTCCCTGATGGCCAGGCTTGCTGGGTAACGCCCAGTGCGGGTGACCGTGAGGAGAGTGCCACAGAAACACACCGCCGATGGCCCCGTGGGGCTTCCCCCAGGCACAGGCAAGGGTGCAAAGGTGCGGTAAGAGCGCACCAGCAGCATCGAGAGGTGCTGGCTCGGTAAACCCCGGCTGGGAGCAAGGCCAAGGAACGACGGCTGGCCATTGGCCCCGTTCCGTCTAAACGCGCCGCTCGAGGCCGTCGGTAACGGCGGTCCCAGATAGATAGCCACCCACCCTCTTCGGAGGCGTGAACAGAACCCGGCTTATGTCCTGCTTTC
>RF60005;rnpb;n4268.1/0-374 
GAAAGCAGGAGAGGCAATCGCAAAAATGTTTTATTTTGTTTTGAAAATAAATCTTTTTGAGGAAAGTCCGGGCTCCCATATGGTCAGGCTTGCTGGGTAATTCCCAGTGCGGGTAACCGTGAGGATAGTGCCACAGAAACATACCGCCTAATACTTTATGTATGGCAAGGGTGCAAGGGTGCGGTAAGAGCGCACCAGCAACATTGAGAAGTGTTGGCTAGGTAAACCCCGGCTGGGTGCAAGGCTAAGTAGATTTATGACCATTAAAAAATCTACTTTTAAGCGCCGCTTGAGGCTGTGAAGTAATTCCAGTCCTAGATAGATGATTGCCCATCTTATTAAGATGAACAGAACCCGGCTTATGACCTGCTTTC
>RF60005;rnpb;n4271.1/0-398 
GAAAGCAGGTGAGGTGTTCGCGATCAAGTTGTCATTGCCCTTGGCAAGACGAGCTTGGTTGAGGAAAGTCCGGGCTCCCCGATGGCCAGACTTGCTGGGTAATGCCCAGTGCGGGTGACCGTGAGGAGAGTGCCACAGAAAAACACCGCCGATGGCCTCATGGGGTTCTACTCCGGGCACAGGCAAGGGTGCAAAGGTGCGGTAAGAGCGCACCAGCAGCATCGAGAGGTGCTGGCTCGGTAAACCCCGGTTGGGAGCAAGGCCAAGGGGCGATGGCTGGCCATCTGCCACGTTCCACATAAATGCGCCGCTTGAGGCCGTCGGTAACGGCGGTCCTAGATAGATGAGCACCCACTGCTCTTGAGCAGTGAACAGAACCCGGCTTACGAACTGCTTTC
>RF60005;rnpb;n4274.1/0-470 
TCAGTCGGCCGGACGGCCGCTCCGGCAAGTGCCGAAAGGCCGCCGGGGAGGAAAGTCCGGGCTCCATCGACATACGGTGCCGGATAACGTCCGGCGGGGGCGACCCCAGGGAAAGTGCCACAGAGAACGAACCGCCCGCCTTCGCAGCTTCGCTGCTTCGGCGCGGCAAGCCCTCGGGCTCGCTGCGCCATAACCCGCAAGGGTGAAGGCGAGTAAGGGTGAAAAGGTGCGGTAAGAGCGCACCGCGTCGCCGGCAACGGGGACGGCATGGTAAACCCCACCGGGAGCAAAACCGAATAGGGACGGCATCGCGGATAGTTCGCTGCTCGCAGCGATAACTCCGCAGGGCGATGTCAGGCTCGCCGTCCGGGTAGGTTGCTCGAGGCGCTGTGCAAACAGTGTCCCAGAGGAATGGCCGTCGCGCATCGCCTCCGCAAGGAAGCGGTGCCCTCCAGAACCCGGCTTACAGG
>RF60005;rnpb;n600.1/0-310 
AGATGTGGAGGGAAGCTCAGTGCTGAGGCTACAACCTGAGTGCATTTGTCACTCTCATACATTCCTCAGGGAAGGTCTGAGATTAGAGCCATCTATTGTCTTAACAAGGCATTGCTTGGTTTGAGCAAATGAGTTACCATCAAACCTTGTTCTGTTGTCGCTAGACTGCACAAGTAATAGAAGTGGTTTTCCTCTATGGATGCTGAGGCAACTGATTTGGAAAGTGACTCATGACTAGCAAATTCAAGTTCAATTGCTGAGAGGAAGTCATTACTTCCTAACCCAATTCAGACCACTCTCCGGAATTCCG
>RF60005;rnpb;n601.1/0-406 
GCGGAAGGAAGCTCACTGTAGAGGTTACATACTGAGTGCGTCAATTCTGTGATGTCACTTCATTATTCCCTCCGGGAAGGTCTGAGACAAGAGCCAATAGCCGCCCTTACAGGGCGTCACTTGAGCGGGTGAGTGAGTCCCCAGCAACCCCACGGTGGAGTGGACCGGCCCGCTGTGTGGAGGAGGCTCTGCAGGAGAGGCGGGGTGGGCTTGTGGTGAGAGGGAGTGGTCGCAGATTGAGGCTGCTCCCACCTTACACACGGCTCCACCCGGCTGATGCTGCCTCCTCCCCGGGCCTTGGAAGTGGCTCTCGGCTGGCTGTATGAGTCCAATGGCTGAGGTGGGGCAGCTGCACGGGATGTGTGCGCGCCCCATAACCCAATTCAGACCACTGTCCGGAATTCCG
>RF60005;rnpb;n602.1/0-320 
GCGGAAGGAAGCTCACTGTAGAGGCTACTTGCTGGGTGCTGTTGTTACTCTATCAACCAGCCTTGGGGAAGGTCTGAGATAAGAGCCACTTGTTGCCTTCACAAGGCATTGCTTGGTGTAAGCAAGTGAGTTCCCATCAAAGATGGCTCAGTTGCAAGCTTAATGCAAGAGACATAGCAAAGAAGCCCAATATACTTCTGATATGGATGCAATGCCCAACAGACTGGAAATGACTCACGGCTGGCATGTTCAAGCTCAATGACTGAGGGGAAGCAAGTGATGGCTTCCTAACCCAATTCAGACCACTCTCCGGAATTCCG
>RF60005;rnpb;n603.1/0-404 
CGGAAGGAAGCTCACTGTAGAGGTCATGTACGGAGTGCGTCACAACTGTGATGTCACTCCATTAATTCCTCCGGGAAGGTCTGAGACAGGAGCCATTAGCTGCCCTCACAGGGCGTCACCTGAGTGGGTGAGTGAGTCCCCAGCAACCCCACGCTGGAGTGGACCGGCTCGACACGTGGAGTGGGCTCTGCAGGAGAGGCGGGGTGGACTGCAGTGAGAGGGTGGAGTTACAGATTGACACTCCCACCCAACTCAGTGAGGCTCCGCCCAGCTGATGCCGCCCCCTCCCCGGGCCTTGGAAGTGGCTCACGGCTGGCTGTGTTAGTCCAATGGCTGAGGTGGAGCAGCTGCACGGGATGTGTGCGCGCCCCATAACCCAATTCAGACCACTCTCCGGAATTCCG
>RF60005;rnpb;n604.1/0-307 
GCGGAAGGAAGCTCACTGTAGAGGCTACATGCAGAGTGCATATGTCACTCAAGTACCTTGGGGAAGGTCTGAGACAGGAGCCGGTAATTGCCCCAGCAGGGCATCCCCTGAAAAGGGGAGCGAGCTCCCAGAGACCCGGGGCCCAAAGGGGGTGGCATGAGACGCGTGACCGTGTATCTGGTACTCGCTGATGCTTACTCCTTCCGGGCATTGGAAGTGGCTCGCGGCTGGCACTCCCCTGAGTGCAATGGCTGAGGTGAGGTAATGGCGCCTCATAACCCAATTCAGACCACTCTCCGGAATTCCG
>RF60005;rnpb;n605.1/0-331 
GCGGAAGGAAGCTCACTGTAGAGGCCACTAGCTTGGGTGTCTATCACCCTACTTCCGCCTCTGGGAAGGTCTGAGGGAAGGGCCAAATTGCCGCCCTAGCAGGGTGCCACCTTCTGAAGGTGGGGTGAGTTCCCACCAATGTGGGTCTCCGATGAAGCCCTAGAATTGAGGCAGGAGAAGTGGAGAGGGGTCGTAGGCTCCTCCCCGCGGATGCCTCTGTGGCTCCGTTCGGGATTTGGGAATGACTCACGGCTGGCAGCTTTGAGTACAATGGGAAGAGGTGAAGCCCGCCAGCTTCATAACCCAATTCAGACCACTCTCCGGAATTCCG
>RF60005;rnpb;n606.1/0-312 
GGGCGGAGGGAAGCTCATCAGTGGGGTCACATGTAGGGTGCTTGTCACTCAACCAATCACCTTGGGGAAGGTCTGAGACAAGAGCCAATCACTTCCCTAGCAGGGTATCACCTGATCTGGGTGAGTGAGTGCACAGAGAATATGAGCCATTGTGAGTTGTCTTTACGGAAGAAACCAGCCAGTACAGCTCTCCAGCACTACTGGTGGATGTGACCTCACTGGCTTGGAAACACTCATGGCTGGCATATGAGTTTAATGTGTGAGTTGGAGTACACCTCCAGAACCCAATTCAGACCACTCTCCGGAATTCCG
>RF60005;rnpb;n609.1/0-311 
AAAGTTTATTGGATGTCTGATTATAATATATAATAGGAAAGTCTGGACTCATTTAAAAAGTGCAGGATAAATTCCTGCAGAGAAAACTCTAGGGAAAGTGTTAAAGAAATATAAAAACTCTTTTTTAATATTAGAGTTTTTTGAAAAGATATAATCTAATAATTTAAAAAAAAATTATTAAAGAAACCCCACTTTGAGCAAAACCATTAGGTTGCTAAAAACAAATACGTAAGAGATTGTTTCAGAGAAATAGACATACATAAAAATTTTTTTAAATTTTTAGGACAAAATCCAGCTTATAAATAAACTTT
>RF60005;rnpb;n610.1/0-339 
GAGGAAAGTCCGGGCTCCACAGGGCAGGGTGGTTGCTAACAGCAACCCGGGGTGACCCGCGGGACAGTGCCACAGAGAACAGACCGCCCGGCCGTCTCGGCCGGGTAAGGGTGAAACGGTGGTGTAAGAGACCACCAGCGCCTCGGGTGACCGGGGCGGCTCGGTAAACCCCACCCGGAGCAAGGCCAAGAGGGAGCCGCGAGGCTCCTGCGCAGGCGTTCGAGGGCGGCCCGTCCGATGCCTGCGGGTAGGCCGCTGGAGCCTGTCGGCGACGGCAGGCCAAGATGGATGGTCGCCCAGCGTCCGCCGCGAGGCGGGCGTGGACAGAACCCGGCGTAG
>RF60005;rnpb;n5610.1/0-320 
AGATGTGGAGGGAAGCTCAGTGCTGAGGCTACAGACAGAGTGCTGGGGGTCACTCAGTGAGTGTGACTCAGGGAAGGTCTGAGATTTAGAGCCCCTTGCTGCTCTCACAGGGCATCACTTGGANNAAGTGAGTGGTACTCAGGAAAGCTTGGCTCTGATTGGCCAGTGAGTGCAAAAGATGCAGTGAGTGCTCCTGGGTTGAGCTCCTGTAGGATGCAAAGGCATCAGGCTTGGCACTGCCCACAGCTGGCACATTCAAGCTCAATGGCTGAGAGGGAACTGCCNCAACCCAATTCAGACTACTTTTTTTCCACATTTCA
>RF60005;rnpb;n617.1/0-340 
GAGGAAAGTCCGGGCTCCACAGGGCAGGGTGGTTGCTAACGGCAACCCGGGGTGACCCGCGGGACAGTGCCACAGAAAACAGACCGCCCGGCCGACAGCGGCCGGGTAAGGGTGAAACGGTGGTGTAAGAGACCACCAGCGCCTCGGGTGACCGGGGCGGCTCGGTAAACCCCACCCGGAGCAAGGCCAAGAGGAAGCCCTCGGGCTTCTGCGCAGGCGTTCGAGGGCGGCCCGTCCGATGCCTGCGGGTAGGCCGCTAGAGCCTGTCGGCGACGGCAGGCCCAGATGGATGGTCGCCCATCGTCCGCCGCGAGGCGGGCGTGGATAGAACCCGGCGTAG
>RF60005;rnpb;n5648.1/0-392 
TGGCCCGGGACGAGGGCGCGGTCGCGCCGAGGGCCGAACCCCTCGGGTGAGGAAAGTCCGGGCACCATAGGGCAGGGTGCCAGGTAACGCCTGGGCGGGGTAACCCGACGGAAAGTGCCACAGAGAAGAGACCGCCAGCGGCCGGGGCTTCCCCCGGTGCGGGCAAGGGTGAAACGGCGGGGTAAGAGCCCACCGCCTGGCCTGGCAACAGGCCGGGGCACGGCAAACCCCACCCGGTGCAAGGCCCGGTAGGCAGGGAGGGCTTGCCCGGCCCGAGAGAACCTGCGGGATGGGCCGCTTGAGGCCGGTGGCGACACCGGTCCCAGAGAGATGACCGCGGAAAACAGAACCCGGCTTACGCCTCGTCCCGGAGGCGCCCGAGCGTTCGGGCG
>RF60005;rnpb;n5679.1/0-340 
GGGAGAGGGGTAGGTGGTCGCGGGGACGCACACTCGCGTTCCCCGAGGAAAGTCCGGACTCTGGAGCGGGGTGCCGGGTAACGCCCGGGAGGGGTGACCCTCGGACAGGACCATAGAGAAGAAGACCGCCCGATGAGGGCAAGGGTGGAACGGTGGGGTAAGAGCCCACCAGCGTCGGGGCAACCCGGCGGCTTGGCAACCCCCACCTGGAGCAAGGCCAAGCAGGGGGTTGGGTTGCTCCCCCTATTCCCCCGGGTTGGCCGCTTGAGGTGTGCGGTAACGCACACCCCAGATTGATGACCACCCACGACAGAATCCGGCTTATACCCCTCTCCCGTGC
>RF60005;rnpb;n681.1/0-327 
GCGGAAGGAAGCTCACTGTAGAGGTCACTCGCTGGGTGTCTTGATCACCCCCGTTGCTACCTTGGGGAAGGTCTGAGAGAAGGGCCAAGTGTCGTCCTAGCAGGGCGCCATCTTAGGAAGGTGGGTGAGTTCCCAGCAATATGGATCTCCAGTAAAGCCCTACTTTGAGGCAGGAGAAGCAGGGCTGGGGGGGTTCCCTCCTCCCTGCGGATGCCTCCGTGGCTTACTCGGGGTTTGGGAATGACTCACGGCCGGCAACGTTGAGTACAATGGGCAGAGGTGGAGCACCCGCTTCATAACCCAATTCAGACCACTCTCCGGAATTCC
>RF60005;rnpb;n682.1/0-349 
GCGGAAGGAAGCTCACTGTAGAGGCCACTAGCTTGGGTGTCTATCACCCTACTTCCGCCTGTGGGAAGGTCTGAGGGAAGGGCCAAATTGCCGCCCTAGCAGGGTGCCACCTTCTGAAGGTGGAGTGAGTTCCCACCAATGTGGGTCTCCGATGAAGCCCTAGAATTGAGGCAGGAGAAGCGGAGAGGGGTCGTGGGTCGTGGGTCGTAGGCATCCTCCCCGCGGATGCCTCTGTGGCTCCGTTCGGGATTTGAGAATGACTTACGGCTGACAGCTTTGAGTACAATGGGAAGAGGTGAAGCACCGCCAGCTTCATATAACCCAATTCAGACCACTCTCCGGAATTCCG
>RF60005;rnpb;n683.1/0-331 
GCGGAAGGAAGCTCACTGTAGAGGTCACGCGCTGGGTGTATCGATCACCCTCCTTGCTACCTTTGGGAAGGTCTGAGAGAAGGGCCAAGTGTCGCCTTAGCAGGGCGCCATCTTAGGAAGGTGGGTGAGTTCCCAGCAATAGGGGTCTCCTGTAATGCCCCAGTTTGAGGCAGGAGAAGCGGGGCTGGAGGGGCTACTCCCTCCTTCCTGCGGATGCCTCCGTGGCTTACGCGGGGCTTGGGAATGACTCACGGCCGGCAACGTTGAGTACAATGGGCAGAGGTGAAGCGGCCGCTTCATAACCCAATTCAGACCACTCTCCGGAATTCCG
>RF60005;rnpb;n684.1/0-326 
GCGGAAGGAAGCTCACTGTAGAGGTCATGTGCCGAGTACATTTGTTACTCTCTCACCTTGGGGAAGGTCTGAGACAAGAGCCGTTTCTGTCCTTGCAGGACATCTTCCGAGCCGGGAGAGCGAGCTCCCAGACACTCGGTGCATGGAGGGGTTTGCACAAGATGCTAGTTAGTAGTTGGTGGCTTGATACTGCCTTCCCTGGACTAGTTGATGCCTATTCATCTGGGCATTGGAAGTGGCTTGTGGCTAGCATGGCACTGAGTCCAATGGATGAGGTGAGGCAACTGTGCCTCATAACCCAATTCAGACCACTCTCCGGAATTCCG
>RF60005;rnpb;n685.1/0-318 
AGATGTGGAGGGAAGCTCAGTGCTGAGGCTACAGACAGAGTGCTGGGGGTCACTCAGTGAGTGTGACTCAGGGAAGGTCTGAGATTAGAGCCCCTTGCTGCTCTCACAGGGCATCACTTGGATGAAGTGAGTGGGTACTCAGAAAGCTTGGCTCTGATTGGCCAGTGAGTGCAAAAGATGCAGTGAGTGCTCCTGGGTTGAGCTCCTGTAGATGCAAAGGCATCAGGCTTGGCACTGCCCACAGCTGGCACATTCAAGCTCAATGGCTGAGAGGGAACTGCCNCAACCCAATTCAGACTACTTTTTTTCCACATTTCA
>RF60005;rnpb;n686.1/0-308 
GGGCGGAGGGAAGCTCATCAGTGGGGTCACATGCAGGGTGCTTGTCACTCAACCAATCACCTTGGGGAAGGTCTGAGACAAGAGCCAATCACTTCCCTAGCAGGGTATCACCTGATGTGAGTGAGTGCACAGAGAATATGAGCCATTGTGAGCTGTCTTTACAGGAGAAACCAGCCAGTGCAGCTCTCCAGCACTACTGGTGGATGTGACCTCACTGGCTTGGAAACACTCATGGCTGGCATATGAGTGCAATGTGTGAGTTGGAGTACACCTCCAGAACCCAATTCAGACCACTCTCCGGAATTCCG
>RF60005;rnpb;n687.1/0-397 
GCGGAAGGAAGCTCACTGTAGAGGTCACGTGCTGAGTGCGTCACGCTTGTGATGTCATCTCTATCCCACCTCCGGGAAGGTCTGAGACAGGAGCCCCTCGCCGCCCTCACAGGGCGTCACCTGATATTCGGGTGAGTGAGCCCCCAGCAACCCACGTTGGAGTGGACCGGTCCGTTATGTGGGAGAGGCTATGCAAAAGACGCCGAGCAGGGATGTGGTGAGATGGGCGGGTCACTGATTTGAGGCCCGCCTACTCTTCATCTGCGCCTCTGCCTGGTGGATGCCGCCTCCTCCCCGGACCTTGGAAGTGACTCACGGCTGGCTTACTGAGTCCAATGGCTGAGGCGAGGCAGCTGTGCGCCTCGTAACCCAATTCAGACCACTCTCCGGAATTCCG
>RF60005;rnpb;n5688.1/0-459 
TAGGGAGAGAGTAGGCGTTGGCGGTTGCAGACCAGTTAGCTTAACTGATTTGAGGAAAGTCCGGACTCCCGAAAGACCAGACTTGCTGGATAACGTCCAGTGCGAGCGATCGTGAGGATAGTGCCACAGAAAAATACCGCCAAGATTGGGGACTGGGGACTAGGGGTTGGGGACTGGGGAAGAAACTTCCCAATCCCTAATCCCCCATACCCAATACCCAACTCTTGGTAAGGGTGCAAAGGTGCGGTAAGAGCGCACCAGCAGTATCGAGAGGTACTGGCTCGGTAAACCCCGGTTGGGAGCAAGGCCGAAGAACTATGGTTGGTCTTTTACCAGTTCCGCTATCAGAGAGCCGCTAGAGGCGTTTGGTAACAAACGTCCCAGATAGATAATCGCCCTCGTGTAAAGCAATTTACACAGAGAACAGAACCCGGCTTACCACCAACTCTCTCCTCTTTT
>RF60005;rnpb;n5689.1/0-467 
AAGGAGAGAGTAGGCGTAGGCGGTTGCAGATCAGTCACAAAAACTGAATTTGAGGAAAGTCCGGGCTCCCGAAAGACCAAACTTGCTGGATAACGTCCAGTGCGAGCGATCGTGAGGATAGTGCCACAGAAAGATACCGCCAATTAGTCATTAGTCATTTGTCATTAGTCATTTGGAAAAACACAAAGGACAAAGGACAAAGAACAAATGACCAAATTGGTAAGGGTGCAAAGGTGCGGTAAGAGCGCACCAGCAACGTCGAGAGGCGTTGGCTCGGTAAACCCCGGTTGGGAGCAAGGCGAAAGGAACTATGGTTGGTCTTTTACCAGTTCCGCTAAAACAGAGCCGCTAGAGGCGTTTGGTAACAAACGTCCCAGATAGATAACCGCCCTCATGTAGAGAAGTTACTTGTAACATTTCTACATTCGAGAACAGAACCCGGCTTACTACCAACTCTTTCCCTTTTT
>RF60005;rnpb;n5690.1/0-437 
GAGAGTTAGGGAGGGAGTTGCGGATTCCTGTCACAGGGAATCTGAGGAAAGTCCGGGCTTCCCAAAGGCCAAACTTGCTGGGTAACGCCCAGTGCGCGCGAGCGTGAGGACAGTGCCACAGAAAAATACCGCCCTTTTTAGAAAACAGCAACCAGTAAACAGTTAACAGGGTTTTTCTGCTGACTAACTGGTAACTGACCACTGAAAAGGGTAAGGGTGCAAAGGTGCGGTAAGAGCGCACCAGCAGTATCGAGAGGTACTGGCTCGGTAAACCCCGGTTGGAAGCAAGGTCGGAGGGGCAAAGGTTGGTCTTTTTCCTGCCCCATGATTGGTGGAACCGCTTGAGGAATTTGGTAACAAATTTCCCAGATAGATAACTCCCCAAGGGTGCCTCGCATCCTGGAACAGAACCCGGCTTACGACTAACTCTCTTTTTT
>RF60005;rnpb;n2354.1/0-333 
TTGAGGAAAGTCCGGGCTCCTATTTGGCCAGGCTTGCTGGGTAATTCCCAGTGCGGGTGACCGTGAGGATAGTGCCACAGAAACACACCGCCTAATGCTTAATGGGGAAATCCCAACAAGCGCGGCAAGGGTGCAAAGGTGCGGTAAGAGCGCACCAGCAGCATCGAGAGGTGCTGGCTAGGTAAACCCCGGCCAGGAGCAAGGCGAGGGGCACTGGATGGCCATAGACCTTGTCCCTGTAGAGAGCCGCTTGAGGCTAGCGGTAACGTTAGTCCCAGATAGATGATTGCCCATTCCCTTTCTAAAGAAAGAGGAAAGAACAGAACCCGGCTT
>RF60005;rnpb;n2355.1/0-333 
GAGGAAAGTCCGGGCTCCTATTTGGCCAGGCTTGCTGGGTAATTCCCAGTGCGGGTGACCGTGAGGATAGTGCCACAGAAACACACCGCCTAATGCTTAATGGGGAAATCCCAACAAGCGCGGCAAGGGTGCAAAGGTGCGGTAAGAGCGCACCAGCAGCATCGAGAGGTGCTGGCTAGGTAAACCCCGGCCAGGAGCAAGGCGAGGGGCACTGGATGGCCATAGACCTTGTCCCTGTAGAGAGCCGCTTGAGGCTACCGGTAACGTTAGTCCCAGATAGATGATTACCCATTCTCTTTCTAAAGAAAGAGGAAAGAACAGAACCCGGCTTAC
>RF60005;rnpb;n2356.1/0-334 
TTGAGGAAAGTCCGGGCTCCTATTTGGCCAGGCTTGCTGGGTAATTCCCAGTGCGGGTGACCGTGAGGATAGTGCCACAGAAACACACCGCCTAATGCTTAATGGGGAAATCCCAACAAGCGCGGCAAGGGTGCAAAGGTGCGGTAAGAGCGCACCAGCAGCATCGAGAGGTGCTGGCTAGGTAAACCCCGGCTAGGAGCAAGGTGAGGGACGCTGGAGGCCATAGACCGTGTCCCTAAGTAGAGCCGCTTGAGGCTATCGGCAACGCTAGTCCCAGATAGATGATTACCCATTCACTTTCTAAAGAAAGAAGAAAGAACAGAACCCGGCTTAC
>RF60005;rnpb;n2357.1/0-323 
TTGAGGAAAGTCCGGGCTCCTATTTGGCCAGGCTTGCTGGGTAATTCCCAGTGCGGGTGACCGTGAGGATAGTGCCACAGAAACACACCGCCTAACGCTTAATGGGGATATCCCAACAAGCGCGGCAAGGGTGCAAAGGTGCGGTAAGAGCGCACCAGCAGCATCGAGAGGTGCTGGCTAGGTAAACCCCGGCCAGGAGCAAGGCGAGGGGCACTGGATGGCCATAGACCTTGTCCCTGTAGAGAGCCGCTTGAGGCTAGCGGTAACGTTAGTCCCAGATAGATGATTACCCATTCGCTTTCTAAAGAAAGAGGAAAGAACAG
>RF60005;rnpb;n2358.1/0-305 
TTGAGGAAAGTCCGGGCTCCCGAATGGCCAGGCTTGCTGGGTAACGCCCAGTGCGGGTGACCGTGAGGAGAGTGCCACAGAAACACACCGCCGATGGCCGGCTTGCCGGCACAGGCAAGGGTGCAAGGGTGCGGTAAGAGCGCACCAGCAGCATCGAGAGGTGCTGGCTCGGTAAACCCCGGCCGGGAGCAAGGCCCAGGGACGATGGTTGGCCATTGACCGGTCCCGACAACAGCGCGCCGCTCGAGGCCACCGGTATACGGTGGTCCCAGACAGATGATCATCCAGAGAACAGAACCCGGCTT
>RF60005;rnpb;n2359.1/0-307 
TTGAGGAAAGTCCGGGCTCCCATATGGTCAGGCTTGCTGGGTAATTCCCAGTGCGGGTAACCGTGAGGATAGTGCCACAGAAACATACCGCCTAATACTTTATGTATGGCAAGGGTGCAAGGGTGCGGTAAGAGCGCACCAGCAACATTGAGAAGTGTTGGCTAGGTAAACCCCGGCTGGGTGCAAGGCTAAGTAGATTTATGACCATTAAAAAATCTACTTTTAAGCGCCGCTTGAGGCTGTGAAGTAATTCCAGTCCTAGATAGATGATTGCCCATCTTATTAAGAAGAACAGAACCCGGCTTAC
>RF60005;rnpb;n1702.1/0-346 
CGGGGTCCGGGGAGGAAAGTCCGGGCTCCATGGAAAAACGGTGCCGGGTAACACCCGGCGGGGGTAACCCTAGGGAGAGTGCCACAGAAAGAAAACCGCCTATTTTTATAGGTAAGGGTGAAAGGGTGGGGTAAGAGCCCACCGCACATTCAGTAATGAATGTGGCAAGGTAAACCCCACCGGGAGCAAGACCAAATAGAAATGACGCGCAAGGTTTAACTTGCAGCCGGTTTCCGGGCGAGTCATTCGGGTAGGTTGCACGAGGCGGTTGGTAACATCCGTCCCAGATGAATGGTTGCCATGGAAAGTGTAAACTTTACCATACAAAACACGGCTTATCTAGAGC
>RF60005;rnpb;n1703.1/0-345 
CGGGATCCGGGGAGGAAAGTCCGGGCTCCATGGAAAAACGGTGCCGGGTAACACCCGGCGGGGGTGACCCTAGGGAGAGTGCCACAGAAAGTAAACCGCCTATTTTTATAGGTAAGGGTGAAAGGGTGGGGTAAGAGCCCACCGCGCACTCAGTAATGAGTGTGGCAAGGTAAACCCCACCGGGAGCAAGACCGAATAGAAATGACGCGCAGGCTTAACTTGCAGCCAGTTTCCAGGTGAGTCATTTGGGTAGGTTGCACGAGGCGGATGGTAACATCCGTCCCAGATGAATGGTTGCCATGTAGAGTGTAAACTTTACCATACAGAACACGGSTTATCTAGAGC
>RF60005;rnpb;n2360.1/0-311 
TTGAGGAAAGTCCGGGCTCCCACATGGTCAGGCTTGCTGGGTAATTCCCAGTGCGGGCAACCGTGAGGATAGTGCCACAGAAACATACCGCCTAATACTTTATGTATGGCAAGGGTGCAAGGGTGTGGTAAGAGCGCACCAGCAACATTGAGAAGTGTTGGCTAGGTAAACCCCGGCTGGGAGCAAGGCTTAGTAGATTTATGACCATTAAATAATCTACTTTTAAGCGCCGCTTGAGACTTTGAAGTAATTCCAGTCCTAGATAGATGATTGCCCATCTTATTAATTAAGGAGAACAGAACCCGGCTTAC
>RF60005;rnpb;n1704.1/0-346 
CGGGATCCGGGGAGGAAAGTCCGGGCTCCATGGAAAAACGGTGCCGGGTAACACCCGGCAGGGGTGACCCTAGGGAAAGTGCCACAGAAAGCAAACCGCCTATTTTTATAGGTAAGGGTGAAAGGGTGGGGTAAGAGCCCACCGCGCACTCAGTAATGAGTGTGGCAAGGTAAACCCCACCGGGAGCAAGACCGAATAGAAATGACGTGCAAGGCTTAACTTGCAGCCAGTTTCCAGGTGAGTCATTTGGGTAGGTTGCACGAGGCGGATGGTAACATCCGTCCTAGATGAATGGTTGCCATGTAGAGTGTAAACTTTACCATACAAAACATGGCTTATCTAGAGC
>RF60005;rnpb;n2361.1/0-308 
CTGAGGAAAGTCCGGGCTCCCATATGGTCAGGCTTGCTGGGTAATTCCCAGTGCGGGCAACCGTGAGGATAGTGCCACAGAAACATACCGCCTAATACTTTATGTATGGCAAGGGTGCAAGGGTGTGGTAAGAGCGCACCAGCAACATTGAGAAGTGTTGGCTAGGTAAACCCCGGCTGGGAGCAAGGCTTAGTAGATTTATGACCATTGCACAATCTGCTTTTAAGCGCCGCTTGAGACTGTGAAGTAATTCCAGTTCTAGATAGATGATTGCCCATCTTATTAAAGATGAACAGAACCCGGCTTAC
>RF60005;rnpb;n2362.1/0-308 
TTGAGGAAAGTCCGGGCTCCCATATGGTCAGGCTTGCTGGGTAATTCCCAGTGCGGGTAACCGCGAGGATAGTGCCACAGAAACATACCGCCTAATACTTACAGTATGGCAAGGGTGCAATGGTGCGGTAAGAGCGCACCAGCAACATTGAGAAGTGTTGGCTAGGTAAACCCCGGCTGGGAGCAAGGCTTAGTAGATTTATGACCATTAAAAATATCTACTTTTAAGCGCCGCATGAGGCTGTAAGTAATTCCAGTCCTAGATAGATGATTGCCCATCTTAATCAAGGAGAACAGAACCCGGCTTAC
>RF60005;rnpb;n44.1/0-430 
GGAGCTGACTGGGTAGTCGCTGCTTTGTTGATGTCCTTCGGGAGACTGACGTTGAGGTCCTTCGGGAAACTGACGTTGACGTCCTTCGGGAGACTGACAAAGGGGAGGAAAGTCCGGGCTTCATAGAGCAAGGTGCCAGGTAACGCCTGGGGGGCGCAAGCCTACGACAAGTGCAGCAGAGAGAAGACCGCCGATGGCCCGCAAGGGAACAGGTAAGGGTGAAAGGGTGCGGTAAGAGCGCACCGGACGACTAGTAATAGTTCGTAGCAGGGTAAACTCCACCTGAAGCAAGACCAAATAGGCCTCCACATTGCGTTGCTCGCGTAAGGAGGCGGGTAGGTTGCTCGAGCCAGTGAGTGATTGCTGGCCTAGACGAATGGCTACCGCCGCGCAAGCGGAACAGAACCCGGCTTATGTGTCGGCTCCACCT
>RF60005;rnpb;n45.1/0-393 
GGAGTCGACCGGGTAGTCGCTGCTTCATTGATGTCTTCAGCCTAGTGTTGGGGAGACTGATGGAGGGGAGGAAAGTCCGGGCTCCATAGAGCAGGGTGCCAGGTAACGCCTGGGGGGCGCAAGCCTACGACAAGTGCAGCAGAGAGAAGACCGCCGATGGCCCGTAAGGGATCAGGTAAGGGTGAAAGGGTGCGGTAAGAGCGCACCGGACGACTGGCAACAGTTCGTTGCAAGGTAAACTCCACCCGGAGCAAGACCAAATAGGCCTCCACATTGCGTTGCTCGCGTAAGGAGGCGGGTAGGTTGCTTGAGCCAGTGAGCGATTGCTGGCCTAGACGAATGGCTACTGCCGCGCAAGCGGAACAGAACCCGGCTTACAGGTCGACTCCCACT
>RF60005;rnpb;n46.1/0-382 
GGAGCTGACTGGGTAGTCGCTGCTTTGTTGATGTCCTTCGGGAGACTGACAAAGGGGAGGAAAGTCCGGGCTTCATAGAGCAAGGTGCCAGGTAACGCCTGGGGGGCGCAAGCCTACGACAAGTGCAGCAGAGAGAAGACCGCCGATGGCCCGTAAGGGTACAGGTAAGGGTGAAAGGGTGCGGTAAGAGCGCACCGGACGACTAGCAATAGTTCGTAGCAGGGTAAACTCCACCTGAAGCAAGACCAAATAGGCCTCCACATTGCGTTGCTCGCGTAAGGAGGCGGGTAGGTTGCTCGAGCCAGTGAGTGATTGCTGGCCTAGACGAATGGCTACCGCCGCGCAAGCGGAACAGAACCCGGCTTATGTGTCGGCTCCACCT
>RF60005;rnpb;n47.1/0-430 
GGAGCTGACTGGGTAGTCGCTGCTTTGTTGATGTCCTTCGGGAGACTGACGTTGAGGTCCTTCGGGAAACTGACGTTGACGTCCTTCGGGAGACTGACAAAGGGGAGGAAAGTCCGGGCTTCATAGAGCAAGGTGCCAGGTAACGCCTGGGGGGCGCAAGCCTACGACAAGTGCAGCAGAGAGAAGACCGCCGATGGCCCGTAAGGGATCAGGTAAGGGTGAAAGGGTGCGGTAAGAGCGCACCGGGCGACTAGTAATAGTTCGTAGCAGGGTAAACTCCACCTGAAGCAAGACCAAATAGGCCTCCACATTGCGTTGCTCGCGTAAGGAGGCGGGTAGGTTGCTCGAGCCAGTGAGTGATTGCTGGCCTAGACGAATGGCTACCGCCGCGCAAGCGGAACAGAACCCGGCTTATGTGTCGGCTCCAACT
>RF60005;rnpb;n48.1/0-454 
GGAGCTGACTGGGTAGTCGCTGCTTTGTTGATGTCCTTCGGGAGACTGACGTCGAAGTCCCTTCGGGAGACTGACGTCGAAGTCCCTTTGGGAGACTGACGTTGACGTCCTTCGGGAGACTGACAAAGGGGAGGAAAGTCCGGGCTTCATAGAGCAAGGTGCCAGGTAACGCCTGGGGGGCGCAAGCCTACGACAAGTGCAGCAGAGAGAAGACCGCCGATGGCCTTAGGGCACAGGTAAGGGTGAAAGGGTGCGGTAAGAGCGCACCGGACGACTAGTAATAGTTCGTAGCAGGGTAAACTCCACCTGAAGCAAGACCAAATAGGCCTCCACATTGCGTTGCTCGCGTAAGGAGGCGGGTAGGTTGCTCGAGCCAGTGAGTGATTGCTGGCCTAGACGAATGGCTACCGCCGCGCAAGCGGAACAGAACCCGGCTTATGTGTCGGCTCCACCT
>RF60005;rnpb;n49.1/0-429 
GGAGCTGACTGGGTAGTCGCTGCTTTGTTGATGTCCTTCGGGAGACTGACGTCGAAGTCCCTTTGGGAGACTGACGTTGACGTCCTTCGGGAGACTGACAAAGGGGAGGAAAGTCCGGGCTTCATAGAGCAAGGTGCCAGGTAACGCCTGGGGGGCGCAAGCCTACGACAAGTGCAGCAGAGAGAAGACCGCCGATGGCCTTAGGGCACAGGTAAGGGTGAAAGGGTGCGGTAAGAGCGCACCGGACGACTAGTAATAGTTCGTAGCAGGGTAAACTCCACCTGAAGCAAGACCAAATAGGCCTCCACATTGCGTTGCTCGCGTAAGGAGGCGGGTAGGTTGCTCGAGCCAGTGAGTGATTGCTGGCCTAGACGAATGGCTACCGCCGCGCAAGCGGAACAGAACCCGGCTTATGTGTCGGCTCCACCT
>RF60005;rnpb;n50.1/0-429 
GGAGCTGACTGGGTAGTCGCTGCTTTGTTGATGTCCTTCGGGAGACTGACGTCGAAGTCCCTTTGGGAGACTGACGTTGACGTCCTTCGGGAGACTGACAAAGGGGAGGAAAGTCCGGGCTTCATAGAGCAAGGTGCCAGGTAACGCCTGGGGGGCGCAAGCCTACGACAAGTGCAGCAGAGAGAAGACCGCCGATGGCCCTAGGGCACAGGTAAGGGTGAAAGGGTGCGGTAAGAGCGCACCGGACGACTAGTAATAGTTCGTAGCAGGGTAAACTCCACCTGAAGCAAGACCAAATAGGCCTTCACATTGCGTTGCTCGCGTAAGGAGGCGGGTAGGTTGCTCGAGCCAGTGAGTGATTGCTGGCCTAGACGAATGGCTACCGCCGCGCAAGCGGAACAGAACCCGGCTTATGTGTCGGCTCCACCT
>RF60005;rnpb;n51.1/0-440 
GGAGTTGACTGGGTAGTCGCTGCTTTGTTGATGTCCTTCGGGAGACTGACGCTGAAGTCCTTTGGGAGACTGGCGTTGACGTCCTTCGGGAGACTGACAAAGGGGAGGAAAGTCCGGGCTCCATAGAGCAGGGTGCCAGGTAACGCCTGGGGGGCGCAAGCCCACGACAAGTGCAGCAGAGAGAAGACCGCCGATGGCCTCATTTCTTCGGAAGGGGCACAGGTAAGGGTGAAAGGGTGCGGTAAGAGCGCACCGGACGGCTAGCAATAGTCCGTTGCAGGGTAAACTCCACCCGGAGCAAGACCAAATAGGCCTCCACATTGCGTTGCTCGCGTAAGGAGGCGGGTAGGTTGCTTGAGCCAGTGAGCGATTGCTGGCCTAGACGAATGGCTACTACCGCGCAAGCGGAACAGAACCCGGCTTATATGTCGACTCCACCT
>RF60005;rnpb;n4333.1/0-599 
ACTCCTAGCACCAATTTCCCAAGACTACGGAGGGGGCAATGAAGTTTCAATTAATTGGGGTCACAAACCACAGCGGCCTATGGCTCTAATCAATGGCACACTAGAAAAAGAGAGTTAGGGAGGGAGTTGCGGATTCCTGTCACAGGGAATCTGAGGAAAGTCCGGGCTTCCCAAAGGCCAAACTTGCTGGGTAACGCCCAGTGCGCGCGAGCGTGAGGACAGTGCCACAGAAAAATACCGCCCTTTTTAGAAAACAGCAACCAGTAAACAGTTAACAGGGTTTTTCTGCTGACTAACTGGTAACTGACCACTGAAAAGGGTAAGGGTGCAAAGGTGCGGTAAGAGCGCACCAGCAGTATCGAGAGGTACTGGCTCGGTAAACCCCGGTTGGAAGCAAGGTCGGAGGGGCAAAGGTTGGTCTTTTTCCTGCCCCATGATTGGTGGAACCGCTTGAGGAATTTGGTAACAAATTTCCCAGATAGATAACTCCCCAAGGGTGCCTCGCATCCTGGAACAGAACCCGGCTTACGACTAACTCTCTTTTTTTGTCCATGGGTCCAGTGGCATGCTGTCAAAAACTATTCATGAAGGGCCTGGTT
>RF60005;rnpb;n1009.1/0-364 
AAACGCAGAGGACCAGAACTTTGGGACGGGAGGCGGGGGTTTTGTTCGCAGGCTCCTTCTTCCCGCTCCTGGTTCTACGCGGCGTGCGCTGTACCACCATCGGTGGTTATGGCGCTTACCCCGTGAGGGGGGCTTGGGGAACCGAGTCTAGCGTTGTTATAAGAAATCAATCTTTTGGATCCAGCCAGGGTCCTCTAGCAGAAAAGGGGGATGGGGCTCTCTTGGGCTCTCCCCTCCACGCCTGCGGGATTCTGATGGGAATGACAACGGTCGGTCCATTTGACTTTATCATTACGATGGTTCTAGTCGTGTTATGGTAAAGGTCTGTTGAGTGCAATTGTAGAGCAAATTGATTCAATTTGAA
>RF60005;rnpb;n1010.1/0-197 
GTTCGCCCCATCCCTCCCCGTGCGTCTTTCGGGGCGCGCGGGGCGAAAGAATGCTCCTGAGAGCTTCCTGGGCGGAAATATTTCCGCCGGGCGTCGCCATCAGAAATTCAGCAGGCTATGCTTGCATGGGAGGCGGCGCGGATGGTTGGTCTCTCACAATGTGGAGAGGCTGTTGAGTGCAATTTGCGGCCCTGGCA
>RF60005;rnpb;n1011.1/0-196 
GTTCTCCCCATCCCTCTCTGGGTGCTTCTGCATTCAGAGCGATATAATGCTCTTGAGAGCTTCCTGGGCGTAGATAGTTACGCCGGGCGTCGCCATCAGAAAAACAGCAGAGCTACGCTTTGCATGGGAGGCGGCGCGGATGGTTGGTCTTTCAATACGAGGAAAGGCTGTTGAGTGCAATTTGCGGCCTTTGGCA
>RF60005;rnpb;n1012.1/0-265 
GAATACAGCAGTTCTCTCTTCGTAAGAAGAGAGATTGTGTTACCCTTCGTAACACATTACCCGTGAGGGAACTATTAGGTGGAAACCTAGTTAGCTTTGTCGTCATAAGTGATCAACGTCTTTCCCCTCGATTTATTTTCGGCGGGCGAATGACGGATGGGAACGGCGATAGTTACAATGTTTGACGTATCACGTGATATTATCACAAGGTATGGTCTGTTGAGTGCAATCGTAGGACCCCGGTTGTTATCTACAACCGGTTGAA
>RF60005;rnpb;n1013.1/0-219 
GAACACAGCGAGACAACAATCGCCAGGGGCTTCGGCCCTGATTCTCGTGAGAGAAGCCGCTGGAAAGCGGTTGTGGGCGCTGTCATCAGAAATACACATGTTGGCCGGCGCTATCGCCGCACCAATGTGATGGGAAAGGCAGCGGATGTCTCGTTTGACTTTGCCTTAGGGTAAAGGTCTGTTGAGTGCAATGGTAGGAGGCCGCTTTATGGTGGCCAA
>RF60005;rnpb;n1014.1/0-333 
TTCCCTCCAAAGTCTGTATTTTACCTGCCTACAAAAGGAGGAGTCCCCGGCGGACTTCCTCAGTATTCGCAGGTGGGAAATTCGGTGAAATCGCTCTGCCCACCAGGGAAAAGGTAAAACTCTCCCTGGTCCTTGGAAGGACTTGTCCTTCTGAGTCTCGTGAGAGATGCCAAGCGTGGAGACGCTAGGGTGGTCGCCATAAGAAACTTCAACAGGTCACACTGTTATGGGAGGCGCCACGGGCAGTTGGTCCCTTTGCATCCAGAAGGAAGCTTTGGGGCTGTTGAGTGCAATATACAGAGCGCTAGAAGGAGTCCTTCCTTCTACGCGTAA
>RF60005;rnpb;n1015.1/0-189 
GTTCTCTCCGTCCACGGAGGCAGGTTTCTGCCTTCGCACAAAATGCTCCTGAGAGCGTCCTGGCGCGAAAGCGCCGGGCAGGGCCATCAGAAATCAGTCGAGTTTACTTGGCATGGGAGGCTCTGCGGACGGTTGGTCATGTGTATGAACATGGCTATTGAGTGCAATATGCGAACCTTGAAAAAGGCA
>RF60005;rnpb;n1016.1/0-232 
TGGACCTGCCCACAAAAGGAGCTCCGTGCTCAGAATTACGCAGGTGGGAAATTCGGTGGTTCACGCTGTCCAACATTACCCTTTCTCTTGAGAGATCCTGGCGAGGAATCGCTGGGTGCGGCCATAAGAAATCAGCCCCCTAAAAAGGGCATGGGAGGCTGCACGGACAGTTGGTCCTTGGAAAGAGGGCTATTGAGTGCAATATACAGACTGGGGGCTTTGGCCCCTGGAA
>RF60005;rnpb;n1017.1/0-314 
TTCTCATCAAAGTCTGTATTTACCTGCCTACACAAGGGGCCCTCTTCCCCCAGAGGGACCCAGCAGGAGCAGGTGGGAAATTCGGTGGTACACGCCGCCCATTAATTTCTCTCTTGAGAGAGTCCAGGCGAGGAATCGCTAGGGTGTTGCCATAAGAAATTCAGTCCGCCTAGCGGGCATGGGAGGCTTCACGGGCGGTTGGTCCCTAGTGCAAAACTTTCGCGCTAGGAGGCTTTTGAGTGCAATATACAGACCGCCTAGTGGTTCCTTGGGATCATCTGGGCGGAACGCGATACCGATTATTTTGGTGAGAA
>RF60005;rnpb;n1018.1/0-313 
ATTAAGAAACCTGTTTGCAAAAGGGCCTGCCCACGCGGGTCATCTTATTTATCAGGTGGGAAATTCGGTGGAACACAGTGGAGCCTTGCCTTCCGGGCCATTGTCTCTGGCAGTGGCCCCTGCTCGTGAGAGAAGAAACTTGCTGGGGAACCAGTCTTTACCGACCGTTGCTATCAGAAATTGAACGGGGCCCGGTCCCGCCGGGCCTCGATGGGAACGGCAACGGTTGTTCCGTTTGACTTGTCGCCCGCCACGGCGCGCTGCAAGGTCTGTTGAGTGCAATCGTAGGACGCCATTCGTGGCGAACCCGATA
>RF60005;rnpb;n1019.1/0-465 
ACTAAACAGTGATGATTCCTACGTTTTAAGAACCTGTTTACAGAAGGAGGATAACACTTTAGTGCTTTTCTCATATAAGTTCAGGTGGGAAATTCGGTGAAACACAGCGGAACCAACAACATCTACCAAGGTGTCGTTGCCCTCCCCAAGCCTAGACGGTGTCTTCTTCTAGGAGGAGCTTAAGTCCAGGTCCTTCCCGTGAGGGCAGTTTTCTTTGCAATTTTAAATTTTACTGGGGAACCGGTCTGCCTAAAAATTGCCATTGAAGAATTTATTGGGACGTCGTTAGCAGAAATTCACAGAGACCTCTTTCAAAGAAATTGGTCCCTGATGGGAACAGCGACGGTAGTTCCATTTGACTTGTGGTGTGAAATAATATCGACCATAAGGTCTGTTGAGTGCAATCGTAGGACAGATTTGATTTGAAAATCTGAACCCGATCCCGACCACTGCGGCCGCTGCAGG
>RF60005;rnpb;n1020.1/0-234 
GAACACAGAGGATCGATAATGACCAGGAACTGTAACAGGTTCTGTTTCCTCGTGAGAGGGGCTTGGGGAACCGAGTCTGGCGTTGCTATAAGAAATCTACAGCGTTGTTCGTTACTTGTAACGTGGCAACCCTGATGGGAATGGTAACGGATGATCCATTTGACGTACTGCTACCACTTGTGATAGCGGTAAGGTCTGTTGAGTGCAATCGTAGAGCAAATGTTCGCATTTGAA
>RF60005;rnpb;n1021.1/0-244 
GAACACAGAGGATCAATTATCAAAGACCAGGAACTGTAAAGGGTTCTGTTTCCTCGTGAGAGGGGCTTGGGGAACCGAGTTTGGCGTTGTTATAAGAAATCAACAGGGTTTGGTTTGGCATTTTTCGAAGTGGTTGGCCGAACTCTGATGGGAATGGCAACGGATGATCCATTTGACGTATCACTATTAACAAGTGATAAGGTCTGTTGAGTGCAATCGTAGAGCAAATGGTAACACATTTGAA
>RF60005;rnpb;n1022.1/0-354 
AGTTGGAACAGCGACGACTCCTACGACTTAGAGACCTGTTTACACAAGGAGGGTACCCTCCCTCAACCAACAGGTGGGAAATTCGGTGAAACACAGTGGAATCATTCCTTCCAGCCTGGGCTCGCTTCCTTCGGGAAGCTAGGCTCAGGTCTTTCCGTGAGGACAGCCTAGCCGGGGACCGGTCTGCCTGGACGTTGTTATCAGAAATTCACACGGGTAACCGTGATGGGAAAGCAACGAGTGTTTTATTTGACGGGCTTCTGTTTACACAGTGGTCCAGTCTGTTGAGTGCAATCGTAGGACATGCCCTAGGGCTTGAACCCGATACCGATTACCGTCCTTGTCCCAACCCTC
>RF60005;rnpb;n1023.1/0-243 
GATCTCTGTCCTGTTCTGGTATCCTACGGGATAGTCCAGGACTATTGGATTTAATTCCAAATGCTCCTGAGAGCTCCATAGAGCGGAAGCTCTGGACGAAGCCATCAGAAAAATCGCTTACTTGTGAAGTGATGGGCCACTCTACTTCGGAGTGGCTCAATGGAAGCGGCTTCGTGGACAGTTGGCTTAGGCCGCCCTCAGGGGCGGTTTGAGCTGTTAAGTGCAATACACAGACATTGTGCA
>RF60005;rnpb;n1024.1/0-295 
TCCTACGATTTAGAAACCTGTTTGCTAACGGAGTCTCAGGGCTCACACTAATAGCAGGTGGGAAATTCGGTGAATCACTGCGGAACCCGACAGAGCCTAACAAGCTTTGTCGACCGGTTGCCTTGGCGACTTTTCCGTGAGGAGGGCCTGGGGAACCAGGCTCATATGGTCATTGTCACAAGAAATCAACTCGGTAGTCCTGTACTATCGAGGATGGGAAGGCAATGGACGTTCCGTTTAACTTGATCTCATCAAGGTTTGTTGAGTGCAATCGTAGGACGGTCTTAGACCTGAA
>RF60005;rnpb;n1025.1/0-232 
GTTCTCTCCATCCAGACTTATAGATTGAAACTTTCCTTGAAAGTTTCGGCTTATGAGTTACAAACTGCTCTTGAGAGCGTCCTTAGCGTGCAAACGCTGGGCGGTGCTATCAGAAATTTACCAGTCCTTACTTCGTATTGGGACTGGATGGGAATGGCACTGCGGATGGTTGGCCCTCTGAATGAGAGAGAGGGCTTTTGAGTGCAATATGCGAACTTGGATATTCCAAGAA
>RF60005;rnpb;n1026.1/0-205 
GAACACTGTGGGACACTATGCCGACCCGCTGACTTTCTCGGTCAACGGGCCGTTTCCGTGAGGAAAGTCTGGGGAACTAGGCTTGCAGCTGCTGTCACAAGAAATCAACGCTCACAGTAGCGGATGGGAAGACAGCAGAGTTCCATTTAGCTTGAACACAACGTTGATTGTTTAAGGCTTGTTGAGTGCAATCGTAGGACAAGAA
>RF60005;rnpb;n1027.1/0-262 
GAATTCAGCGGGACGGCAATGGGTTAGTCGTCATGACTAATTCGGCGCATAACCGGTCGCCTCTGCAGCGTAAGCTACATTGGGGACTTTTCCGTGAGGAGGGATCTTGGGGAACCAAGACCATATGGTTGTTGTCATCAGAAATCAACCAGGTTACGTAAGTTACCTGGTATGGGAAGGCAACTGTAAGTTCCGTTTGACTTGTGCTAATTAGTATAAGGTCTGTTGAGTGCAATCGAAGGACAAGTCTTATAGATTTGAA
>RF60005;rnpb;n1028.1/0-295 
TCCTACGCAATTTTACCTGCCTTCATAAGGAACTCAAAGGGTTCAGTTAGTACTTAACTTACTATATAAGCAGGTGGGAAATTCGGTGGAACTCTAAGAGACAATCAGCCGGATCTTTAGCTTAATTGTTAAAGAACTGTTTCCGTGAGGAAAGTCTGGGGAACTGGACTTGCAGCTGCTGTCACAAGAAATCAACGCCCTTTGTTGGTGGATGGGAAGGCAGTAGAGGTCTCTTTTGGCTTGGATGCAAATTTGGACGTCCAAGGCTTGCTGAGTGCAATCGTGGGACAAAGAA
>RF60005;rnpb;n1036.1/0-262 
GAGGAAAGTCCCGCCTCCAGATCAAGGGAAGTCCCGCGAGGGACAAGGGTAGTACCCTTGGCAACTGCACAGAAAACTTACCCCTAAATATTCAATGAGGATTTGATTCGACTCTTACCTTGGCGACAAGGTAAGATAGATGAAGAGAATATTTAGGGGTTGAAACGCAGTCCTTCCCGGAGCAAGTAGGGGGGTCAATGAGAATGATCTGAAGACCTCCCTTGACGCATAGTCGAATCCCCCAAATACAGAAGCGGGCTTA
>RF60005;rnpb;n4379.1/0-413 
GAAGCTGACCAGACAGTCGCCGCTTCGTCGTCGTCCTCTTCGGGGGAGACGGGCGGAGGGGAGGAAAGTCCGGGCTCCATAGGGCAGGGTGCCAGGTAACGCCTGGGGGGGAAACCCACGACCAGTGCAACAGAGAGCAAACCGCCGATGGCCCGCGCAAGCGGGATCAGGTAAGGGTGAAAGGGTGCGGTAAGAGCGCACCGCGCGGCTGGTAACAGTCCGTGGCACGGTAAACTCCACCCGGAGCAAGGCCAAATAGGGGTTCATAAGGTACGGCCCGTACTGAACCCGGGTAGGCTGCTTGAGCCAGTGAGCGATTGCTGGCCTAGATGAATGACTGTCCACGACAGAACCCGGCTTATCGGTCAGTTTCACCTGATTTACGTAAAAACCCGCTTCGGCGGGTTTTTGCT
>RF60005;rnpb;n1037.1/0-267 
GAGGAAAGTCCCGCCTCCTGGCCTAAAGGAGTCTCTATAGAGACAAGGGCAACACCCTTGGCAACTATACAGAAACAAGTACCTTGAAAGCTACATGTGAAAATGATTGTGCCCCTTCCTCTGGTAACGGAGGAAGAAACATGAGAGTAGCTTTCAAGGATGAAAAGATAGACCTCCTAGGAGCAAGTAGAGGGAAAGATGAGACTAGGCCCGATTTCCCTCTAGGACGCATAGCCAAATCCCCCAACCATTACAAAAGCGGGCTTA
>RF60005;rnpb;n1038.1/0-250 
GAGGAAAGTCCAGCCACCACTGGACACACAGACATTCCCCCAAGGATGTAGGGCGAGAGCTCTGGCTCTGGCACAGAAACGAGACCGCGCCGCGTAAAGCGATGATGCCGCAAGGCTGAGGTCGCGCGGGAGGCGGATGAAACGGCGAAACCCTGTGGGTGCAAGCCAAAATAGAGCTGAGAACGCGGACGTCCAGCCGAGCTCGGGTATGGCGCTAAGCTGAATGCCGTCAAAGACAGAAGGGGGCTTA
>RF60005;rnpb;n1039.1/0-323 
ACCGGGCAAGCCGAAGGGCAGCTACCGGTTTCTATAGATTTAATGTCTGTAGTTAAACTGAGGAAACTCCACCCATCATGCAGAGCCGTGGTGCCGTAGCATCAGCTGAGAGGCTGGACCCTGGAGCAGAAACGACACGTCTCCTGGTGGATGATAATGAAGCTTCACCCTCAAGGAGCAGACTGACATCAGGAGGACCGGTGAAACGGCCATTCCACGGGATGCAAGGACAAATGCTGCCTGTGATTACTGTAGGAGGCAGAGGTAGTCCGCCCAGATGAATGCTGCCGAACAGAAGGTGGGTTACTCTCGGCATGCCCGGT
>RF60005;rnpb;n1040.1/0-317 
ACCGGGCAAGCCGAAGGGCAGCTACCGGTTTCTATAGATTTAATGTCTGTAGTTAAACTGAGGAAACTCCACCCATCGTACAGAACCGTGATGTCTAAGACATCTGCTGAGAGGCAGGACTCTGGAGCAGAAACGACACGTCTTCTGGTGGATGAACATGAAGATCCGTTCTGATTGACACCAGGAGGAACGGTGAAACGGCCAATCCACGGGATGCAAGGGTAAACACTGCCAGTGAATCCTGTATGAGGCAGAGGTAACTCGCATAGATGAATGCTGCCACCAACAGAAGGTGGGTTACTCTCGGCATGCCCGGT
>RF60005;rnpb;n1041.1/0-243 
GGGTAAGGGGGCTGGTGACTATCCACTGGGAGGAAGCTCTGCCCACCCAATTGTGTAGATTTCCTGAGAAGGAATGAATAGGGTATAGAAACGACACGGTTCTAAGAAATATGACTATGATATTTTCAAAATTGAGGATTCTTAGAAAATCGATGAAACGACCTTATTTTACACGGGTGCAAGCATATGTGCTAAGCTGAATGTCACCGAAATTACAGAAGGCAGGCTATAGCCCCCATACCC
>RF60005;rnpb;n1042.1/0-243 
GGGTAAGGGGGCTGGTGACTATCCAATTGGGAGGAAGCTCCGCCCACCCATTATGTGCAACAATCCCGAGAGGGATTGAATGGGGCATAGAAACGACACGGCCTTAAAACAGATGACGATGATATCCGAAAATTGAGGAGTTTTAAGGAATCGGTGAAACGGCCCCATTCTGCACGGGTGCAAGCATTAGCGTTTAGCTGAATGTCGCCGAAATTACAGAAGGCGGGCTATAGCCCCCATACC
>RF60005;rnpb;n1043.1/0-310 
ACCGGGCAAGCCGAAGGGCAGCTGACGGCCCATTTTTGGGCTGAGGAAACTCCACCCATCATACAGAACCGCGGTGCCGTGAGGCATCAGCTGAGAGGCTGGACCCTGGAGCAGAAACGACACGTCTTCTGGTGGATGATAATGAAGCTTCACCCTTAAAGGAGCAGACTGACACCAGGAGGACCGGTGAAACGGCCATTCCGCGGGATGCAAGGACAAATACTGCCTGTGATTACTGTAGGAGGCAGAGGTAGTCCGCCGAGATGAATGCTGCCGAAACAGAAGGTGGGTTACTCTCGGCATGCCCGGT
>RF60005;rnpb;n1044.1/0-244 
GGGTAAGGGGGCTGGTGACTATCCAACTGGGAGGAAGCTCTGCCCACTCAATTACGTAGATTTCCTGAGAAGGAATAAACAAAGTATAGAAACGACACGGTTCCAAAAAATATGACTATGATATTTTAAAATTGAGGATTTTTGGAAAATCGATGAAACGACTTTGTTTTGCGTGAGTGCAAGCATTATGCGCTAAGCTGAATGTCACCGAAATTACAGAAGGCAGGCTATAGCCCCCATACCC
>RF60005;rnpb;n1045.1/0-331 
TAGGCGAGGGGGCTGGGGGCTGCCGGGCTTTATGCCCGAGGAAGTTCCGCCCACCGCACCGGGGCCGCGGTGCCGTAAGGCACCTCCCGAGAGGGAGGGCAACGGCGCAGAAACGACACGTCCTCCGAGGGATGGGAATGAAAGCGGTGAAGGGGGCTGGTGACAGCTCCCGAGCTAACCCGCAGACGACCTCGGGGGGATCGGTGAAACGGCCGTCCCGCGGGGTGCAAGGCCGAAAGAGGGACGATGAGTTCCCGGTGTGAGTCCCGTGGTTGGCCGCTTAGTCGAATGCTCCCTTAATACAGAAGGCGGGCTATAGCCCCCTCGCCTA
>RF60005;rnpb;n1046.1/0-252 
GAGGAAAGTCCACCCACCACTGGACACACAGACATTTCCCCAAGGATGTAGGGCGAGAGCTCTGGCTCTGGCACAGAAACAAGACCGCACCGCGTCAAAGCGATGATGCCGTAAGGCTGAGGTCGCGCGGGAGGCGGATGAAACGGCGAAACCCTGTGGGTGCAAGCCAAAATAGAGCTGAGAACGCGGACGTCCAGCCGAGCTCGGGTATGGCGCTAAGCTGAATGCCGTCAAAGAACAGAAGCGGGCTTA
>RF60005;rnpb;n1047.1/0-293 
GAGGAAAGTCCACCCACCTGCTGAGCGCGCAGCCGTATGCAAGTACGGGTGGCGAGAGTCACGGCTATGGCACAGAAACGACACGGCCTGCCCCCAGCCATGATGCGATCGAGTCCATTCGTGGGCAATGCGTCCGCTCCCAACAAGCGCGGATGTCTCGCTGATGCATAAGGGTAGGTAGCGACGAAACGGTGAATCCTGCGGGTGCAAGCCAAAACAGGGCAACAAGGCTGCTCAGTGCCTGCCCGGGTATGGCGCGTAGCTGAATTGCCGCACCGACAGAAGCGGGCTTA
>RF60005;rnpb;n1048.1/0-243 
GAGGAAACTCCACCCATCATACAGAACCGTGATGCCAGCAGGCATCTGCTGAGAAGCAGGACACTGGAGCAGAAACGATATGTTTTCTAATGGACGAACATGATGCTTAAATGCTGATGGACATTAGAAAAATACAGTGAAACGGCTATTCCACGGGATGCAAGGACAAATACTGTTTATGGATCCTGTATGAAACAGAGGTAGTCCGCAAAGATGAATGCTGCTAAAACAGAAGGTGGGTTA
>RF60005;rnpb;n1049.1/0-260 
GAGGAAAGTCCAGCCTCCAACCCTTACAAGAACCCCGTAAGGGGTAGGGATAGAATCCCTGGCTACTACACAGAAACGAAGCCCTAATACTAGATAGATGATTGGACCTACTAGCAAGTAATTGCTAGTAGTACGATAATGATGAAAGTATTAGGGCTTGAAACGGTAGACCTCTTGGGAGCAAGTTGAAGGGGGATGAGCAAAGGGTTGACTCCTTATAGTACGCTTAGTCGAATCCCCTCAGTACAAAAGCTGGCTTA
>RF60005;rnpb;n1050.1/0-259 
GAGGAAACTGCAGCCTCCAACCCTTACAAGAACCCCGTAAGGGGTAGGGATAGAATCCCTGGCTACTACACAGAAACGAAGCCCTAATACTAGATAGATGATTGGACCTACTAGCAAGTAATTGCTAGTAGTACATGATAGATGAAAGTATTAGGACTTGAAACGGTAGACCTCTTGGGAGCAAGTTGAAGGGGGATGAGCAAAGGGTTAGCTCCATATGTACGCTTAGTCGAATCCCCTCAGTACAAAAGCTGGCTTA
>RF60005;rnpb;n1051.1/0-331 
TAGGCGAGGGGGCTGGGGGCTGTCGGGCTCGTACCCGAGGAAGTTCCGCCCACCGCACCGGGGCCGCGGTGCCGCAAGGCACCTCCCGAGAGGGAGGGCAACGGCACAGAAACGACACGTCCCTCGGGGGATGTGGATGAAAGCGGAGAAGGCTCCTGGCGACAGGAGCCGAGCTAACCCGCAGACAATCCCGAGGGGAGCGGTGAAACGGCCGTCCCGCGGGGTGCAAGGCCGAGTTAGGGCCAATGAGTTCCCGGTGTGAGGCCCGTGGTAGGCCGCTTAGTCGAATGCCCCCGCAGGTACAGAAGGCGGGCTATAGCCCCCTCGCCTA
>RF60005;rnpb;n1052.1/0-317 
GGGGGCTGGGGCCCTCGGGTATTTGACCCGAGGAAGTTCCGCCCACCGCACCGGGGCCGCGGTGCCGCAAGGCACCTCCCGGAAGGGAGGGCAACGGCGCAGAAACGACACGTCCCTCGGGAAATGTGGATGAAAGCGGTGAAGGCTCCCGGCGACGGGAGCTGAGTTAACCCGCAGACAATCCCGAGGGGAGCGGTGAAACGGCCGTCCCGCGGGGTGCAAGGCCGAGATAGGGGCTATGAGTTCCCGGTGTGAGCCCCGTGGTAGGCCGCTCAGTCGAATGCCCCATTAATACAGAAGGCGGGCTATAGCCCCCT
>RF60005;rnpb;n3792.1/0-314 
AAGCATAGTAAATGCTCGCTTCTTTTTAGGAGAGGAAAGTCCGAGCTGCTAAAGACAAACATTCCATCTAACAGATGGCTAGGGTAACCTAAGGGATAGTGCAACAGAAAGAAAACTACCACGCAAGTGGAAAAGGTGAAACGGCGGGGTAAAAGCCCACCAGCGATTTTGGTAACAATTTCGGCTATGTAAACCCAATGTGCAGCAAGAAGGGATGGTTAGCGTCTTTGTTTTAACCCTTCGCTTGATTTTGTTTGCAAAAACAAAACTAGATAAATGAGCATTCAAGACAGAACTCGGCTTATCGCTATGCT
>RF60005;rnpb;n3794.1/0-313 
GGCATACGGGGAGGAAAGTCCGGGCTCCGCAGGGTAGAATGCCGGTTAACGGCCGGGCGCGGTAACGCGACGGAAAGTGGAACAGAAAGCAAAACCGCCGATGGCTGCTTTGGCAGCACAGGCAAGGGTGAAAAGGTGCGGTAAGGGCGCACCGCGCATTTGGTAACAATATGCGGCAGGCCAAACCCCATTCGGAGCAAGACCAAACAGAACGCAATGACGCTGCCCGCCGAGCGTTCGGGTAGGTTGCTTGAGCATACCGGCAACGGTATGCCTAGAGGAATGACTGTCCGAGACAGAACCCGGCTTACCG
>RF60005;rnpb;n3797.1/0-313 
GAGGAAAGTCCGGACTTCACAGAGCAGGGTGATTGCTAACAGCAATCCGAGGTGACTCGCGGGATAGTGCCACAGAAAACAAACCGCCATCCTCGCGGTGGTAAGGGTGAAACGGTGCGGTAAGAGCGCACCAGCATCCCGGGTGACCGGGATGGCTTGGTAAACCCCACCCGAAGCAAGGTCAAGAAGGCTGCACTACAAGTGCGGCCGCGCAGGCGTTCGAGAGCTGCTCGCCCGAGCCTGCGGGTAGGCCGCTTGAGGCACCCGGCAACGGTGTGTCCAGATGGATGGTCGCCGCCGCGCCACCGTAGGC
>RF60005;rnpb;n716.1/0-350 
ATACCGGGCAGGGCGGTCGCTGGTGCGGTAAGCACCAGAGGAAAGTCCGAGCTGCACAGAGCGGGGTGCCTGGGGTCAACCCAGGGCAGCGGAGACCGGCGCCGCTGACAGTCCAGATCGGCGCGCTGGATAACCCAGCGTGAGAGCAACAGAGACGATGACCGGGCTCGTCCCGGGGTGAAAAGGGCAATCCTCCCTGCAGCAATCTCCGAGCGGGCCGCTATCAGGTTGCTCGCCGAGGCCCGAGGATGAGAGCAGTCGCGGAGGTGACGAAGCGACCGTCCGTGCAAGACACGGGCGAGAGAGATGACCGCCTAGAACAGAACTCGGCTTACTCGCTCGGTATCGCT
>RF60005;rnpb;n718.1/0-346 
GGGGAGGAAAGTCCGGGCTCGCACATCCTGCGATGGATGTAGTGTTCGTGCCCGTTCGTAATGGCGGGGCAGTCAGCTTTTTAGCAGATTGACGGCGGGGAAAGCATCCTACAGCCAACTTGGCCATGGTGCAAGTACCCTGAAAGTGGATAGAGACGAGTCGTCGGGGAAACTCGACGAGTGGAACGACTAAACCCCACGAGCGAGCAACTCAGTGTGTAGAGGCACCTGGCTGAGAGAAATGAATCAATGCCGGGACGATCGACATATGATCGTAGAAAAATGATTGCCCCTTCTGTGGGAGGCTGGGAAGCCTAGAACCACATTGGAACAGAATCCGGCTTAT
>RF60005;rnpb;n5725.1/0-413 
TGCACAAGTCAATTGCAGATATAATTAAATATAATAATTTTTTTATAATTGTTATATTTAACAAATTTATATTTGAGGAAAGTCCGCGCTAGCACTACCTGAGATGGTAGTAGTGTTCATGTTGGATCTAATAAATCCAAGCTTTAGACGACCAGTGCCACAGAGACGAGTTTATTTATTAATTTGTTTATATTAAAAAATAGTTTAGAATTTTTAAATTAATAAATAAGGTGAAACGCGGTAAACTCCATGAGCTAGAAACCTAAATTTTGGTAAGGGAGCCCAATTTCGGGAAACAAACTTTAATTGGGAAGTTCTATTATAATATTTTTATAAAGAACTTAGATAAATGATTGATTAATACAGAACGCGGCTTATTAGTGCAAAAAAAACAGCGAATCTGAACGCTGTTT
>RF60005;rnpb;n5726.1/0-409 
TGCACAAGTCAATCGCAGGTATAATCAAAATATTATTTTATAAATATAAATTATATTTTGATTAATATTTGAGGAAAGTCCGCGCTAGCACTACCTGTGATGGTAGTAGTGTTCATGTTGGGTCTAATAAACCCAAGCTTAGACGACAAGTGCCACAGAGACGAGCTTATTTATTAAATTCTTCTTTTTCTATATTGAGAATTACAATTTTTTTCTTAATAAATAAGGTGAAACGCGGTAAACTCCATGAGCTAGAAACCTAAATTTTGGTAAGGGAGCCCAATTTGAAGAAAAAAAACTTCGATTGGGAAGTTTTTTGATAAGGTTATTATTAAAAGAAAAACTTAGATAAATGATTGACTGATACAGAACGCGGCTTATTAGTGCAAAAACAGCGTAAAAACGCTGT
>RF60005;rnpb;n5727.1/0-412 
TGCACAAGTCAATCGCAGGTATAATCAAAATATTATTTTATAAATATAAATTATATTTTGATTAATATTTGAGGAAAGTCCGCGCTAGCACTACCTGTGATGGTAGTAGTGTTCATGTTGGGTCTAATAAACCCAAGCTTAGACGACAAGTGCCACAGAGACGAGCTTATTTATTAAATTCTTCTTTTTCTATATTGAGAATTACAATTTTTTTCTTAATAAATAAGGTGAAACGCGGTAAACTCCATGAGCTAGAAACCTAAATTTTGGTAAGGGAGCCCAATTTGAAGAAAAAAAACTTCGATTGGGAAGTTTTTTGATAAGGTTATTATTAAAAGAAAAACTTAGATAAATGATTGACTGATACAGAACGCGGCTTATTAGTGCAAAAACAGCGTAAAAACGCTGTTTT
>RF60005;rnpb;n5743.1/0-450 
GAAAGAGTAAGCGAGCAGTTGCGAAATTAGTCTTAAAGTATAATGAAAATTTGCTTTAAGTACGGATTTTGAGGAAAGTCCGGGCTTCCAAGAAGATCAGGCTGCTGGATAACGCCCAGTGCGAGCAATCGTGAGGATAGTGCCACAGAAAGATACCGCCTAACTTCGGTTAGGTAAGGGTGCAAAGGTGTGTTAAGAGCGCACCAGCAGGGTCGTGAGGCTCTGGCTCGGTAAACCCCAGTCGGAAGCAAGGCGAGAGGAAATAAGCGTTGCGATCTTCAATAGACCTTATTTCCGTGACTTAACTGCGTTTAGTGCGCGAAAGCGTGGCAAGCGTAGTTAAGTGTGTGCCGCAAGAGGTATTTGGTAACAAATATCCCAGATAGATAACCGCTAGGGCAGTTGTTATCAACTCCCAAAACAGAACCCGGCTTATGTCTTACTCTTTCT
>RF60005;rnpb;n773.1/0-397 
GCGGAAGGAAGCTCACTGTAGAGGTCACGTGCTGAGTGCGTCACTCTTGTGATGTCATCTCTATCCCACCTCCGGGAAGGTCTGAGACAGGAGCCCCTCGCCGCCCTCACAGGGCGTCACCTGATGTCGGGTGAGTGAGCCCCCAGCAACCCCACGTTGGAGTGGACCGGTCCGTTATGTGGGAGTGGCTATGCAAAAGACACCGGGTAGGGGTGTGGTGAGATGGGCGGGTCACTGATTTGAGGTCCGCCCACTCTTCATCTGCACCTCTGCCTAGTGGATGCCGCCACCTCCCCGGACCTTGGAAGCGACTCACGGCTGGCTTGCTGAGTCCAATGGCTGAGGCGAGGCAGCTGTGCGCCTCGTAACCCAATTCAGACCACTCTCCGGAATTCCG
>RF60005;rnpb;n5781.1/0-352 
AACGAATTTAATTAATGATTACAGATTTATTCAATCTGAGGAAAGTCCGGGCTCCTTAAAGGTTAGAATTGCTGGGTAATTCCCAGTACGAGATATCGTGAGGATAGTGCCACAGAAAAACACCGCTTAAAAATATTTTAAGTAAGGGTGCAAAGGCTTGGTTAAAGCAAACCAGTTAGATTTCAAAATCTATACTTAGTAAACCCCGTTCAGGAGCAAAGTTTAGCGGAAAGTAATTAACCTTTTTTCTTTCCTTATATTTATTTTTTACTGCTAGAAAAATTGAGTAATTAATTTTGAAGACAGATAATCATTTTATAAACAAAACCCGGCTTAAAATTAAGTTCGTTTT
>RF60005;rnpb;n786.1/0-309 
GGATCCGGGGAGGAAAGTCCGGGCTCCACAGGGCAGGGTGCCAGATAACGTCTGGGAGGCGCGAGCCTACGACCAGTGCAACAGAGAGCAAACCGCCGATGGTCCGTAAGGGCACAGGTAAGGGTGAAAGGGTGCGGTAAGAGCGCACCGCGCGGCTGGTAACAGTCGGTGGCACGGTAAACTCCACCCGGAGCAAGGCCAAATAGGGGTTCATATGGTGCGGCCCGCACTGAACCCGGGTAGGCTGCTTGAGCCAGTGCGTGAGTGCTGGCCCAGAGGAATGATTGTCCACGACAGAACCCGGCTTAC
>RF60005;rnpb;n5008.1/0-3598 
GGTACGCTCAAGATAACGGACTAACTTTCACAAAAGCTAATTCTTAGACTAAATCTCAAAGTAAGACATAACAATATTATATTTTATAAGCAAATTCATCAAATAACTTATACTAATTTGATGAATTTTTTAAATAAATCATTAATTAGAGATTCAGTAGTTCTACAAAATAGATGGAAAATAATTATGAAAGTTTCTTTAAATTGGTTGAAAGAACTTGCTAAAATAGAGATAATAGACGCTCATAGTTTAGCTAATAAGTTAACACAAGCAGGCTTTGAAGTAGAAGATGTTGAAATGGTTAATATAGATGGCCATAAAGACTACATCTTAGATGTTACATCAACAGCAAATCGATCAGATGTACTTAGTATGATAGGACTCTCTAGAGAAGTTTCTGCTTTAACTCAAGCTGATATAGTTAAGACAGCTGATATTCCATCAGCAGGCTTATTCGATAATATAAGCACCATAATAAGCGATGATAGTCTTTTAAATTGCAGTTACTATGTATCAGCAATTATGGATAATATAGTCATACAAGATTCTCCAAAATGGCTAAAAAATCGCCTATATTCTTGTGGCTTTATAAGCCAAAATCTTATAATAGATATTAGTAATTATATTATGTTGAAATGGGGACAACCAATTAATATTATAGATTTAAAGAAAATTGCTGATACTAATACTGAAAGTTATATCGAGATCACTAGTAATTTCTGCTCTTCTAAGCAAAAATCCGTTAAATTAGACAATAAAGATATCGCTTTAAGCAGAGATGTTTTAATTACTCAAATAAATAATAATATAACGAGTATTGCAGGTATTGGAATAAATCAGGAATTTCATGTCGATCAAAACACGAAGTTAATATTTATAGAAGCTGCAATATTTAAAGAAGCAGTGGTTAGAAAATCATCAAGAAGTATTGGTATTCGTACTGAAAGTTCAATTAGACAGGAAAGAGGACTTAATATAGATAATGGGAGAAGTGCTTATCGTGAAACTTTATCTTTACTAATAGAATTAACTCACGGAAAGGTAAAAGCAACATTTTTAAAAAAAGAAACTGAAAATTCCACTCTTAATATTGATATATCATTAAAGAAGATTCAAGATGTTTTAGGACCGATCAAAGATAATCATACAGTTCGTTTTTTATCTTTTGATGAGATTGAAAATACACTTAAATCTCTTCAGTTCAAGATTACAAAAAAAGATGTTAAGAAATTTAATGTAATTATCCCTAGTTATAGGAAATATGATGTATTTCGAGAAATTGATATTGTTGAAGAAATTGCTAGAGTTTATGGTTACAATCAATTCCAAAGTAAAATACCAAAAATTCAATTTACCAAGCATCCATCCTCTAGAAGGAATTTTATTGATCAGATTAGAAATATTTTAAGAAATTTAGGATTAACAGAGTTAGTGCATTATTCGTTAGTGAAATCAAAAGGAGAAATTAATTTAAAGAACCCTCTTATTAAAGATTACTCTACTTTACGCTCTAGCTTACTAGAAGGTTTAATAAATGCCAGTGCGTATAATATAAAGCAAAGTAATCAAACTGTAGATGGATTTGAAATAGGAACTGTATTTAACCTAAAACGAAACAAAATCATAGAAACAACAAAACTAGCTATTATATTAGGAGGAAGCTTAGATATTAGATCAGAATGGTCAGAACCTGCACATTCTTTAAATTGGTATGAAGCAAAGGGCATCATTGAAAACTTTTTTCGAAAATTAAATAAAAGCATTCAATGGGTAAAAAGAGAATCATCAAATGATCAAATAAATTTCATTCAAAATAATAAATCAGCTACTTTAACTTATAACAATGATAATATTGGATTATTTGGTGAACTCAACGAATTAACATCTTCACAATTTGGCTTTAATACAGAATTATTTGTTCTAGAAATTGATTTAGATATCTTACAGTACTCTGATCCAGAAATTAACTATTTAAGTTATCGCATTCAGCCTTATTCTAAATATCCGTGTATTACACGAGATTTGTGTATAGTCATACCAAAAAAAATGCAGATAAATTCTTTATTTCAATTATTAAATCAATTTAATGATAATGATTTAGAAAATATGACATTATTTGATCAGTATAGCAATAAATTACTTGGAAACGGCAAAAAAAGTATAGGACTACGTTTTACATATAGATCGGATCATAAAACTTTGACAAATTTAGAAATAGATAATAAGCAAAATGAACTTCAAAAAAATATTATCAAAAAACTGAATTTAGAAATTCGTAAATAATTAGTATTAGACAAGACATAAAAAGTACTACATAAGCCGGGTTCTGTTCTCCGAATACATTGCACAAGTATTTCGAAGGATAGCTATTCCTCTAGAGTTATTGTTGCCAATAACTTCATGCAGTATTTTAGACTAAACTACTGAAAAATACAAAAAATTTATTTAGTCGCTTTGCTCCGTTTTTGGGGTTTACCTAACAAATACTTTACAGTATTTTTGGTAAGCTTTTAACTTACCTTTGCACCCTTACCAGCTAACATAATTTGTTCTGGCGGTTTATTTCTGTGGCACGTTCCTCATAGTTTCCTACACTGGGGTTTTTCCAGCACAAATTGTATTTGTGGAGCCCGGACTTTCCTCAGACTATATTAAATCAAATCTGCAGCTATCTACGTTTACTTTTTATGTCTTGCATATATTCTAATATATTTAAAAGAATGATTACAATAACTTGCACCAAGGTTTTTATAAACTATTAGTAGACTATACGATCAAATATAATTTAAAATTAATTTTCCTAAATATGACAAAAAATAACGAAAGTTTTACTCATCGAAATTTTGCAGCTGTCTTGCAAAAATACAAGTATGACTTAAATCTTGGTGATATTGTAGCTGGTACAATATTTAGTTTTGAACTCAATGGGGTATTAGTAGATATTGGAACACCTGTGTCAGCATATTTGCCAATACAAGAAGTCTCTAGTAATCAAGAGCTAAATAATTTCAACTCTTTAAACATCAACGATACTAGAGAATTCTTCTTATTAGATTATAATGTTGAGTCAAGGCAACTAATTTTATCTATTCGGCGTCTTGAATACATAAGAGCCTGGAAGAGAATTAGGCAATTACTAGCTGAAGATTCTTTACTCGATGTTAGAATCAAAGGATTTAATAAAGGAGGCATGATAGTTAACCTAGAAGGCATATCTGGTTTTGTTCCAAATTCTCATCTGAACAATTTCTCCAAAAACACCTCTTCTACAAATAAATTCATTAAACTCAAATTACTTAACGTTGAAGAAAAATCAAATAATCTGATACTCAGTCATAGGCGAGCTTTAATAGCTCAAGCTTCCTCTAATCTAATTGTTGGAAATATTATCGAAGGAGTAATCAATCAAATTACGCCTTACGGATTATTTATAAAGGCTGGTAATCTAAAAGGACTGGTACATATTTCTGAAATTAATGTTAAACAAGTAGAGAGAATACCATCTCAATTCAAAATAGGGGACACAATCAAAGCAGTTATTATTCATGTAGATAAAAAACAAGGGCGACTGTCATTATCCATGAAACATTTGAAATGA
>RF60005;rnpb;n1854.1/0-177 
CGGCCTGCGATGGTCGTAATGTTGGTGCAAGCATATAAAAAATAAAGCTTGACGCTCCTTAAGGGGTGATGACGGGGAATAGGATAAGGCGAAAGCTACTACTTATTCTCTATAAAGTGCCACAGAGACGAGCTATGCAGAAATGCATAGGTGAAACGCGGTAAACTCCTCCAGGAA
>RF60005;rnpb;n1855.1/0-176 
CGACCTGCGATGGTCGTAATGTTGGTGCAAGCATATAAAAGATAAAGCTTGACGCTCCTTAGGGGTGATGACGGGGAATAAGATAAGGCGAAAGCTACTACTTATTTCCCATAAAGTGCCACAGAGACGAGTTATGCAGAAATGCATAGGTGAAACGCGGTAAACTCCTCCAGGAA
>RF60005;rnpb;n1856.1/0-177 
CGACCTGCGATGGTCGTAATGTTGGTGCAAGCATATAAAAAATAAAGCTTGACGCTCCCTAAGGGGTGATGACGGGGAATAGGATAAGGCGGAAGCTACTACTTATTCTCTATAAAGTGCCACAGAGACGAGTTATGCAGAAATGCATAGGTGAAACGCGGTAAACTCCTCCAGGAA
>RF60005;rnpb;n1857.1/0-176 
CGACCTGCGATGGTCGTAATGTTGGTGCAAGCATATAAAAGATAAAGCTTGACGCTCCTTAGGGGTGATGACGGGGAATAAGATAAGGCGAACGCTACTACTTATTTCCCATAAAGTGCCACAGAGACGAGTTATGCAGAAATGCATAGGTGAAACGCGGTAAACTCCTCCAGGAA
>RF60005;rnpb;n1859.1/0-353 
GCGGTGAAGTCGGCTGGGCAGTCGCGTCATCCGAGAGGATGCCGAGGAAAGTCCGGGCTCCATAGGGCAAGGTGCCAGGTAACACCTGGGCGGCGTGAGTCGACGGAAAGTGCAACAGAAAGATACCGCCAATATTCCTTTCTAGGATTCGGTAAGGGTGAAATGGTGCGGTAAGAGCGCACCGCGAGTTCGGTAACGGACCGGCACGGCAAACCCCACCTGGAGCAAGACCAAATAGGGATCCTATGGTGTGGCCCGCGCTGGATCCGGGTAGGTTGCTTGAGCACCGTGGTGACGCGGTGCCTAGATGAATGGCTGTTCATGACAGAACCCGGCTTATAGGCCGACTTCAC
>RF60005;rnpb;n4409.1/0-341 
ATAGGGCGGAGGGAAGCTCATCAGTGGGGCCACGAGCTGAGTGCGTCCTGTCACTCCACTCCCATGTCCCTTGGGAAGGTCTGAGACTAGGGCCAGAAGCGGCCCTAACAGGGCTCTCCCTGAGCTTCGGGGAGGTGAGTTCCCAGAGAACGGGGCTCCGCGCGAGGTCAGACTGGGCAGGAGATGCCGTGGACCCCGCCCTTCGGGGAGGGGCCCGGCGGATGCCTCCTTTGCCGGAGCTTGGAACAGACTCACGGCCAGCGAAGTGAGTTCAATGGCTGAGGTGAGGTACCCCGTAGGGGACCTCATAACCCAATTCANNNNNNNNNNNNNNNNNNNNN
>RF60005;rnpb;n5069.1/0-302 
AGCATTGGCTAACAGCTGCTTGAAAGAGTAGAGGAAAGTCCACGCTAGCACAACCTGCGATGGTTGTAGTGATCATGCTAGGCCCAATAAGCCTAGGCTTAGACGACTAGTGCCACAGAGACGAGAATTGTGAAACGCGGTAAACTCCATGAGTTAGAAACCCAAATATTGGTAGGGGAACTTTTCAACGGAAATTGAACCAAAGAAAAGAGTTGATTAATCAACTAGATAAATTGTTAGCACCTGAGAGGGTACAAAACGTGGCTTATAAATGCTAAAACACTTGCGCGAGCAGGCGTTTT
>RF60005;rnpb;n4410.1/0-341 
ATAGGGCGGAGGGAAGCTCATCAGTGGGGCCACGAGCTGAGTGCGTCCTGTCACTCCACTCCCATGTCCCTTGGGAAGGTCTGAGACTAGGGCCAAAGGCGGCCCTAACAGGGCTCTCCCTGAGCTTCGGGGAGGTGAGTTCCCAGAGAACGGGGCTCCACGCGAGGTCAGACTGGGCAGGAGATGCCGTGGACCCCGCCCTTCGGGGAGGGGCCCGGCGGATGCCTCCTTTGCCGGAGCTTGGAACAGACTCACGGCCAGCGAAGTGAGTTCAATGGCTGAGGTGAGGTACCCCGCAGGGGACCTCATAACCCAATTCANNNNNNNNNNNNNNNNNNNNN
>RF60005;rnpb;n4411.1/0-341 
ATAGGGCGGAGGGAAGCTCATCAGTGGGGCCACGAGCTGAGTGCGTCCTGTCACTCCACTCCCATGTCCCTTGGGAAGGTCTGAGACTAGGGCCAGAGGCGGCCCTAACAGGGCTCTCCCTGATCTTCGGGGAGGTGAGTTCCCAGAGAATGGGGCTCCGCGCGAGGTCAGACTGGGCAGGAGATGCCGTGGACCCCGCCCTTCGGGGAGGGGCCCGNCGGATGCCTCCTTTGCCGGAGCTTGGAACAGACTCACGGCCAGCGAAGTGAGTTCAATGGCTGAGGTGAGGTACCCCGGAGGGGACCTCATAACCCAATTCANNNNNNNNNNNNNNNNNNNNN
>RF60005;rnpb;n4412.1/0-341 
ATAGGGCGGAGGGAAGCTCATCAGTGGGGCCACGTGCTGAGTGCGTCCTGTCACTCCACTCCCATGTCCCTTGGGAAGGTCTGAGACTAGGGCCAGAGGCGGCCCTAACAGGGCTCTCCCTGAGCTTCGGGGAGGTGAGTTCCCAGAGAACGGGGCTCCGCGCGAGGTCAGACTGGGCAGGAGATGCCGTGGACCCCGCCCTTCGGGGAGGGGCCCGGCGGATGCCTCCTTTGCCGGAGCTTGGAACAGACTCACGGCCAGCGAAGTGAGTTCAATGGCTGAGGTGAGGTACCCCGCAGGGGACCTCATAACCCAATTCANNNNNNNNNNNNNNNNNNNNN
>RF60005;rnpb;n4413.1/0-306 
NNNNNNNNNNNNNNNNNNNNNNNNNNNNCCACGCGCTGAGTGCTCGTCACTCTCTCGGCCCCTGGGAAGGTCTGAGACTGGGGCCTCCCGCCGCCCTAACCGGGCTCTCCCCGAGTGGGGAGGTGAGTTCCCAGAGAGCAGGGCTCCACGCGTGGGCAGACTGGGCAGGAGAAGCCCCCGGGTGGGCGGATGCCTCCCTCGCCGGGGCTTGGAACAGACTCACGGCCAGCAATTCGAGTTCAATGGCTGAGGTGAGGCACCTCGCGGGCCTCATAACCCAATTCANNNNNNNNNNNNNNNNNNNNN
>RF60005;rnpb;n5071.1/0-475 
GGGAGAGAGAGCCCGGCTGCCGCGGGCGTCGTGCGACGCGCGCGAGGAAAGTCCCCCCACCTGTTCGGGCAGGTGACCAGACGCAAGTCCGGGGCGGGAGACCGCTGGCTCTGGAACAGAAACGACACGTCTCGGCCCGACCGATGATGCGTGCGAACCCGACCGCGAGGAAGGGGAGTTGACCCGCAGAGGGAGTGTGGTCGGTATCCCGTGGTTCGAATCCACGGATTGCGAGCGCGGTTCGACGCGTCTCTGACGCGGGACCCGCGACCGAGTGCGACGGCACGAGCCGTCGAACACGCACGGCGCGATTGACCACACTGAGACGGCCGAGGAGCGATGGAACGGCGAACCCTCACCGGTGCAAGTCCGTGCCGTGGTAGCCCGAACATCTCGCGGCTCCGCCGCGAACGGCGCGGACGCTTAGCCGAATGCTGGGACGAACAGAAGGGGGCTTACTCCTCTCACCCGTTTT
>RF60005;rnpb;n4415.1/0-310 
AGTGGGCGGAGGAAGCTCATCAGCGGGGCCACGTGCTGAGTGCTCGTCACTCTTCGGCCCCTGGGAAGGTCTGAGACTNGGGCCTCCCGCGGCCCTAACCGGGCTCTCCCCGAGCGGGGAGGTGAGTTCCCAGAGAGCAGGGCTCTACGCTTGGGCAGACTGGGCAGGAGAAAAGGCCCCGAGTTCGGGGCGGATGCCTCCCTCGCCGGAGCTTGGAACAGACTCACGGCCAGCAGTGCGAGTTCAATGGCTGAGGTGAGGCACCTCCCGGGCCTCATAACCCAATTCANNNNNNNNNNNNNNNNNNNNN
>RF60005;rnpb;n5072.1/0-476 
GGCAGAGAGAGCCCGGCCACCGCGGCGTACCGACAGGCACACACGTGCCAGCGGGTACGCACGCGAGGAAAGTCCCCCCACCGCCGGGCAGGTGACCGGGGAAACCCCGGGACGGGAGACCGTCGGCGCTGGAACAGCAACGAGACCCCTCCACCCGACCGATGAGGCGCGGGCGGTGGCATCGCCACCGTCTCGGCGCGAGCGGCACGGGGTGCATCGTGCGCCCCGAAGCGAGCGGGCACCGCCCGCGACGCAGCCGCGAGCGTGCGAACCCGACGCAAAACGGCCACTGGTCGGACAAAGCAACGGGGAGCTAACCCGCCGAGGGATGAGGGTGGAGAACGGATGGAACGGCGAATCCTCACCGGTGCAAGTCCACGCCACGCGGATCGGCCGCACGGTAGCCCGGCAGGGACGTGGACGCTCAGCCGAATGCCGGGGCGAACAGAAGGGGGCTTACTCCTCTCAGCCATGTT
>RF60005;rnpb;n5073.1/0-358 
GGCAGAGAGAGCCCGGCCACCGCGGCGTGCCAGCAGCACGCAGCTGCCAGCGGGCACGCACGCGAGGAAAGTCCCCCCACCGCCGGGCAGGTGACCGGGGAAACCCCGGGACGGGAGACCGTCGGCGCTGGAACAGCAACGAGACCGCTCCCCCGCGAGTGGATGACGTGGCGCGAACCGACCCGCGAGGGAAGGGAGCTAACCCACAGAACGCAGACCGGGGGAGAACGGATGGAACGGCGAACCCTCACCGGTGCAAGTCCACGCCACGCGGCGCGAGCCGCACGGTAGCCCGGCAGGGACGTGGACGCTCAGCCGAATGCCGGGACGAACAGAAGGGGGCTTACTCCTCTCAGCC
>RF60005;rnpb;n5074.1/0-376 
GGCAGAGGGAGCCCGGCTGCCCGTGCCGTGAGGCATGAGGAAAGTCCCCCCACCCGTTCGGGCACGCGGCCGGACACACGTCCGGGGCGGGAGACCGCCGGCACTGGAACAGACACGACACGTCCCTCCCACACCGATGAGGCGCGCGACCCACCCCGAAAGGGACGGCAGTTAACCCGCCGAGGGCGTGGCCGCCACACCGGCGGCCACGGACCGGTGATCGACACCCCAATGGGAGGGGAGCGATGGAACGGCCAACCCCCGCCGGTGCAAGTCCACGCGCGCATGGTAGCCCGAACCACCCGAAAGGGGCCGCGTGGACGCTCAGCCGAATGCCGGGCCGAACAGAAGGGGGCTTACTCCCCTCAGCTCGTAT
>RF60005;rnpb;n5075.1/0-371 
CATGCGAGAGAGGCTGGACGGCTGACGGGCCTTCGGGTCTGAGGAAAGTCTCCCCACCGCTCCGGATACACGAACATCTGTAAAGGATGTCGGGCGAGAGCCCGGGCCCTGGCACAGAAACGATAACCATCCTCTGAAAATGCGATGATGCGGAAGCTGAGATCTCAGGGTAAATGGATGAAACGGCGAACCCTCGTGGGTGCAAGTTGGAAATCGGGGAGAAGAGAATTCCGGACTCTCCCGGTTGTTTTTGGAAACGCATAGCCGAATGCCGTCACTGCAAGAGTCCTCAGGACCATTTCCTCCACTGATGGGTGATAGGAAATCTTTGCAGGAACAGAAGGGAGCTTACGTGCCTCACTCGCATAAAC
>RF60005;rnpb;n4419.1/0-483 
GTTTTACGTTTGAGGCCTCGTGGCGCACATGGTACGCTGTGGTGCTCGCGGCTGGGAACGAAACTCTGGGAGCTGCGATTGGCAGTGGAACAGTGGTAATTCCTACGATTAAGAAACCTGTTTACAGAAGGATCCCCACCTATGGGCGGGTTATCAGATATTATCAGGTGGGAAATTCGGTGGAACACAGTGGAGCCTTGTCCTCCGGGTTAATGTCGCTTTTGGCATTGACCCCTGCTCCTGAGAGAAGAAATATACTGGGGAACCAGTCTTTACCGACCGTTGTTATCAGAAATTCACGGAGTTCGGCCTAGGTCGGACTCCGATGGGAACGGCAACGGTTGTTCCGTTTGACTTGTCGCCCGCTACGGCGTGAGCGTCAAGGTCTGTTGAGTGCAATCGTAGGACGTCATTTGTGGCGAACCCGATACCGATTACTGCTGCTGTTCCAGCCCATATCCAACTTCCAATTTAATCTTTCTT
>RF60005;rnpb;n5076.1/0-251 
GAGGAAAGTCCCGCCATCATACAGAACCGCGGTGCCGTGAGGCATCAGCTGAGAGGCTGGACCCTGGAGCAGAAACGACACGTCTTCTGGTGGATGATAATGAAGCTTCACCCTTAAAGGAGCAGACTGACACCAGGAGGACCGGTGAAACGGCCATTCCGCGGGATGCAAGGACAAATACTGCCTGTGATTACTGTAGGAGGCAGAGGTAGTCCGCCGAGATGAATGCTGCCGAAACAGAAGCGGGCTTA
>RF60005;rnpb;n5077.1/0-250 
GAGGAAACTCCACCCATCATACAGAACCGTGGTGCCGTGAGGCATCAGCTGAGAGGCTGGACCCTGGAGCAGAAACGACACGTCTCCTGATGGATGATAATGAAGCTTCACCCTCAAGGAGCAGACTGACACCAGGAGGACCGGTGAAACGGCCATTCCACGGGATGCAAGGACAAATGCTGCCGGTGATTACTGTAGGAGGCAGAGGTAGTCCGCCCAGATGAATGCTGCCGAAACAGAAGGTGGGTTA
>RF60005;rnpb;n5078.1/0-244 
GAGGAAAGTCCAGCCATCACCCTAAACCCCGGTGCCGCAAGGCATCGGCCGAGAGGCCGGACCCTGGCGCAGAAACGACACGTCTCCCGATGGATGATAATGAGGCCCCAATTAAAGGGGTTGATTGACATCGGGAGGATCGGTGAAACGGCCAATCCGGGGGATGCAAGGGTGAAAATCTGCCAATGATATGAGGCAGAGATTGCCCGCTTAGATGAATGCTGCCTAAACAGAAGGTGGCTTA
>RF60005;rnpb;n5079.1/0-279 
GAGGAAAGTCCAGCCACCGCACCGGGGCCGCGGTGCCGCAAGGCACCTCCCGAGAGGGAGGGCAACGGCGCAGAAACGACACGTCCCGGCGGATATGGGGATGAAAGCGGTGAAGGGCCCCGGCGACGGTGCCCGAGATAACCCGCAGACGACCCGTCGGGGACCGGTGAAACGGCCGTCCCGCGGGGTGCAAGGCCGAGGAAGGGGCGATGAGTTCCCGGTGGGAGTCCCGTGTTAGGCCGCTCAGTCGAATGTCCCCTTGATACAGAAGGGGGCTTA
>RF60005;rnpb;n1873.1/0-513 
TATTTAATATATATATATTATATAAAGGAAAATCATATATATACAAAGTATAATAATATATTCCATCATATTTATATAATATAAATATGATGAAATATTATATAAAAAATAATGATAAATATAAATAAATATAAAATTATCATCTCTATTACCTTTCATTGGAGAAGGCAACTCCTATAAATAAGTATAAGGAGAAGATAAATAAAATGTAACATAATACTTAATAAATATATATATCTATATTATTATTCTATATCTCTTCCTTGTTTTATAGGAAGCTATAATATAAATATATAAATGATAAGAATAAATAATAAAAAGATACGTTAATAATAAATTATATAAAATATAATTTATATTATATAATAATAGCTAATTACTTCAATATTTTAATTATAAGAATTACTTCTATTATATAGTTTCTTTCTATTAATATAAATAATATTAGTAAGGAGTAAATATTAAACTATAAGTTATATAAAATATAACACAACTATGTTTATATATAATATA
>RF60005;rnpb;n1874.1/0-347 
CGGAATTCGTAAGCCGGATTCTGTATGGTAAAGCTTATACTTTACATGGCAACCATTCATCTAGGACGGATGTTACCATCCGCCTCGTGCAACCTACCCAAATGACTCACCTGGAAACTGGCTGCAAGCCAAACCTTGCACGTCATTTCTATTTGGTCTTGCTCCCGGTGGGGTTTACCTTGCCACACCCATTACTGCGTGCGCGGTGAGCTCTTACCTCACCTTTTCACCCTTACCTATAAAAATAGGCGGTTTGCTTTCTGTGGCACTTTCCCTAGGGTCACCCCCGCCGGGTGTTACCCGGCACCGTTTTTCCATGGAGCCCGGACTTTCCTCCCCGGATCCCG
>RF60005;rnpb;n4420.1/0-369 
GTGGAACAGTGGTAATTCCTACGATTAAGAAACCTGTTTACAGAAGGATCCCCACCTATGGGCGGGTTATCAGATATTATCAGGTGGGAAATTCGGTGGAACACAGTGGAGCCTTGTCCTCCGGGTTAATGTCGCTTTTGGCATTGACCCCTGCTCCTGAGAGAAGAAATATACTGGGGAACCAGTCTTTACCGACCGTTGTTATCAGAAATTCACGGAGTTCGGCCTAGGTCGGACTCCGATGGGAACGGCAACGGTTGTTCCGTTTGACTTGTCGCCCGCTACGGCGTGAGCGTCAAGGTCTGTTGAGTGCAATCGTAGGACGTCATTTGTGGCGAACCCGATACCGATTACTGCTGCTGTTCCAGC
>RF60005;rnpb;n5083.1/0-345 
RRMGRRGAGGAAAGTCCGGACTTTATAAGAAAAGATGCTGGAGAAATTCCAGGGGCCGTAAGGCTACGGAAAGTGCAACAGAAAACACTCCGCTATAAATTGTATAATTTATAGACAGGCTGAAAAATCTTACTTTAGGAGTAAGAGCTGCTAGGGAGACCTAGCAGACTTGTAAACCCCATCTGAAGCAAGAGAAAAAGTTATTTGTTTCTGCAAACAACCTTTCTAACGAAAGGCACAGGCTTTTTCATAATCGCTTGAGGAGTACAGTAATGTGCTCCCTAGATGAATGGTTGCCCGCAAGCAAGAACTTCCGTTCGTGCTTGTCGACAGAACCCGGCTTAR
>RF60005;rnpb;n5084.1/0-323 
CGGACTTTATAAGAAAAGATACTGGAGAAACTCCAGGGGCCGTAAGGCTACGGAAAGTGCAACAGAAAACATTCCGCTATAAAAGGGTCTTTTTATAGACAGGCTGAAAATTCCTATTTTAAGAATAGGAGCTATTAAGGTGACTTAGTAGACGTGCAAACCCTATCTGAAGCAAGAGAAAAAGTTTTTGTTTCTGCATAATGAGGAATGGTATTCCTCATGAACTTTTTCATAATCGCTTGAGGGATATAGTAATATATCCCCTAGATGAATGGTTGCCCTCAAGATGGGTTTTCTCATCTTGTAGACAGAACCCGGCTTAR
>RF60005;rnpb;n5085.1/0-327 
CGGACTTTATAAGAAAAGATACTGGAGAAATTCCAGGGGCCGTAAGGCTACGGAAAGTGCAACAGAAAACACTCCGCTATAAAATTTATTTTATAGACAGGCTGAAAATTCCTACTTTAGGAGTAGGAGCCATTAAGGTGACTTAATAGGCATGCAAACCCTATCTGAAGCAAGAGAAAAAAGCTTTTTGTGTCTGCAAATGTGAGAGGAATTCCTCCCATAGGCTTTTTCGAAATCGCTTGAGGGATCTAGTAATAGCTCCCCTAGATGAATGGTTGCCCTTAGGATAGTTCGCAAGAGCTATCTTATAGACAGAACCCGGCTTAR
>RF60005;rnpb;n4433.1/0-315 
TAGGGGAGCCTAACAGGGGGTTACGGGAATATCCTGAGGAAACTCCAGCCTCCAAGCCTCATGGGAGCAGTTAGATCTGCAGGGTTAGTGCTCTGGCTACTGCACAGAAACGTAACCGGTATAATAGGATATGAAAATGAGTTTATATGTAGTCTAGGTAACTAGGCTACATAAATGAGACCTATTATACCGGCTGAAACGGCAGTCCTCCCAGGAGCAAGTAAGGAGGGGATGAGTTGAGGTTCAACCCTCCTAAGGACGCTTAGTAGAATCCCCCTAAATACAAAAGCTGGGTTATTGTTAGGCTCCCCTTAT
>RF60005;rnpb;n5099.1/0-308 
AGTAGCGGAAGGAAGCTCACTGTAGAGGTCACCCACTGAGTGCTCGTCACTCGCCAACACCTCGGGGAAGGTCTGAGACAGGAGCCACTCGCTGTCCTAGCAGGACATCATCTGAATGATGAGCGAGTGCACAGAAAATCGGGTCACGCGCGCGATTCTCGCAGCAGACGTTGATGCTCGCACACATTCAGCGGATCAACTGATGCGACGCGCGCAGACTTGGAAACACTCGCGGCTGGCGAATGAGTGCGATGTGTGAGCTAGCATAACATGCTAGAACCCAATTCAGACTACTCTCCCTCCGCTCA
>RF60005;rnpb;n2.1/0-333 
AAGGCATAGATGATAACAGGTCTTGACAAAAGATTTGAGGAAAGTCCGGGCTTGACAAAGGGCTATCTAGCTGGAGAAATCCAGTGCCGTCCCTACGGTGAGGAAAGTGCCACAGAAAGAAACCGCCTATTTAACATAGGTAAGGGTGCAAAGGTGCGGTAAGAGCGTACCAATTAAGATGGTCACATCTTAATTTAGGCAAACCCCTAGCAACAAGCAAAGTGCTCCCTTCGTCTGCCCTTTGCATGGGAGCTTAACTGCTAAAAGCTTTATGCTTTAGAAGAATCATCATCCTTGCCAAGAGCAAGAACTTAACCCGGCTTATGACCTTTG
>RF60005;rnpb;n3812.1/0-426 
ACGGCAGACGAGCCGGGCGGGCGGCCGCGTGGAGTCCCTCACGGGACTTCCCGAGGAACGTCCGGGCTCCACAGGGCAGGGTGATGGCTAACGGCCACCCGGGGTGACCCGCGGGACAGTGCCACAGAAAGCAGACCGCCGGAGGCTTCGGCCCCCGGTAAGGGTGAAACGGTGGTGTAAGAGACCACCAGTGCCCAGGGCGACCTGGGCAGCTAGGTAAACCCCACCCGGAGCAAGGTCAAGAAGGAAGCACCCCGGTGCTTCTGCGCGGACGTTCGAGGGCTGCCCGCCCGAGTCCGCGGGTAGACCGCTGGAGGCCGGTGGCAACGCCGGTCCTAGATGGATGGCCGTCGCCGACGGGACCGCGAGGCCCCGTCGGAACAGAACCCGGCGTACAGCCCGACTCGTCTGCCGCCCCCCCCCCCC
>RF60005;rnpb;n3819.1/0-324 
GAGGAAAGTCCGGGCTCCATAGAGCAGGGTGCCAGATAACATCTGGAAAGCGTGAGCTTATGACTAGTGCAACAGAAAATAAACCACCTATTTTGTAATATATAAAAATATGGCCAGGGTGAAAAGGCGTGGTAAGAGCACACCGCATAATTGGTAACAATTCATGGCATGGTAAACTCCACCCGGAGCAAAGCCAAATATAGGATAAATTTTTTGTACTGCTCGTACTTCTTAAACCTGGGTAGGCTGCTTGAATTAGTAAGTGATTGCTAATCTAGATGAATGACTGTTAAAACAGAACCCGGCTTACACGAGTCAACTTCA
>RF60005;rnpb;n3822.1/0-423 
GAGACATCTATCTTTGAAATATCACCTTGTACTACTTCTGCATCGCTCCAAAGTCGATGAGTTGCACAAGCATCTTCATCTATATCATTTGCCCAAATAATTTTAAAACCTATGCGTTCAAACCCCATATCAAGCCCACCTGCACCACTAAACAGGGAAACGGCTGTAAAATTTGTTTTAACCATATAAAAGGCCCCTTCCTTAAAAATTATTATACCATACATTCTATTAATTAAATAATAGCATTTTCGGTCGCACAAGGCCAGAAAAACATTTTGCACAAATTTTGCATCGCAAGGAAACCGAAAGTCCATAAACTCTGTAAGATCAAATCTTGTATGATAATAGTTCGACTCCCACCGTCTCCATCGAATTCAACAATGGTACGGAACATACTATAAAGCATAAGTTGCCGTTGAGGTT
>RF60005;rnpb;n3840.1/0-400 
CCAGCTGGCTGGGCGGCCGCACTCGCAAACGCCGAAAGGCCGCAAGTGAGGAAAGTCCGGGCTCCATGGAGACACGGTGCCGGTTAATGGCCGGCGGGGGCGACCCCAGGGAAAGTGCCACAGAAAGCAAACCGCCACGACTTTGTCGGGGTAAGGGTGAAAGGGTGGGGTAAGAGCCCACCGCGCGACTGGCAACAGGAGCGGCACGGTAAACCCCACCGGGAGCAAAACCGAATAGGGGCGGTGCGAGGGGAAACCCTCGAGGGCTGTTTCCGGCTCACCGTCCGGGTAGGTTGCGTGAGGCGCATGGCAACATGCGCCCAAGATGAATGGCCGCCACGTTCTCGTCCCGCGAGGGGCGAGGGCCATACAGAACCCGGCTTACAGGCCAGCTGGCAGT
>RF60005;rnpb;n3845.1/0-460 
TAGGGAGAGAGTAGGCGTTGGCGGTTGCAGACCAGTTAGCTTAACTGATTTGAGGAAAGTCCGGACTCCCGAAAGACCAGACTTGCTGGATAACGTCCAGTGCGAGCGATCGTGAGGATAGTGCCACAGAAAAATACCGCCAAGATTGGGGACTGGGGACTAGGGGTTGGGGACTGGGGAAGAAACTTCCCAATCCCTAATCCCCCATACCCAATACCCAACTCTTGGTAAGGGTGCAAAGGTGCGGTAAGAGCGCACCAGCAGTATCGAGAGGTACTGGCTCGGTAAACCCCGGTTGGGAGCAAGGCCGAAGGAACTATGGTTGGTCTTTTACCAGTTCCGCTATCAGAGAGCCGCTAGAGGCGTTTGGTAACAAACGTCCCAGATAGATAATCGCCCTCGTGTAAAGCAATTTACACAGAGAACAGAACCCGGCTTACCACCAACTCTCTCCTCTTTT
>RF60005;rnpb;n3852.1/0-443 
GGAGTTGACTGGGTAGTCGCTGCTTTGTTGATGTCCTTCGGGAGACTGACGTTGAAGTCCTTTGGGAGACTGACGTTGACGTCCTTCGGGAGACTGACAAAGGGGAGGAAAGTCCGGGCTCCATAGAGCAGGGTGCCAGGTAACGCCTGGGGGGCGCAAGCCTACGACAAGTGCAACAGAGAGAAGACCGCCGATGGCCTTGATTCGCAAGATGAGAGGATCAGGTAAGGGTGAAAGGGTGCGGTAAGAGCGCACCGGACGACTGGCAACAGTTCGTAGCAGGGTAAACTCCACCCGGAGCAAGACCAAATAGGCCTCCACATAGCGTTGCTCGCGTTAGGAGGCGGGTAGGTTGCTTGAGCCAGTGAGCGATTGCTGGCCTAGAGGAATGGCTACCGCCGCGCAAGCGGAACAGAACCCGGCTTATATGTCGGCTCCACCCT
>RF60005;rnpb;n3858.1/0-379 
TGAATGAGTTAGCGTGGTGGTTGCGGGAGTCTGCCACTCCTGAGGAAAGTCCGGGCTTCCGAAAGACCAAGCTTGCTGGGTAACGCCCAGTGCGGGTGACCGCGAGGAAAGTGCCACAGAAATAAACCGCCGATGGAGGGAAACCTCACAGGCAAGGGTGCAACGGTGCGGTAAGAGCGCACCAGCAACATCGAGAGATGTTGGCTCGGTAAACCCCGGCTGGAAGCAAGGTGTGCTAGCGCTAAGGAACCAGGGTTGGTCTTTTCCCCAGTTCTTTGCTAGCCAGAGCCGCTAGAGGCACTTGGTAACAAGTGTCCCAGATAGATAACCACCCTTTGAACAGAACCCGGCTTACGTCTAACTCATTCATTGATTCTTT
>RF60005;rnpb;n3861.1/0-423 
TCAGTCGGCCGGACGGCCGCTCCGGCAACGGTCGAAAGGCCGCCGGGGAGGAAAGTCCGGGCTCCCTTGACATACGGTGCCGGATAACGTCCGGCGGGGGCAACCCCAGGGAAAGTGCCACAGAGAACGAACCGCCCTGCTTCGCCTTCGGGCTTCGCTGGGTAAGGGTGAAAAGGTGCGGTAAGAGCGCACCGCGGCTGCGGCAACGGAGCCGGCATGGTAAACCCCACCGGGAGCAAAACCGAATAGGGACGGCGTAGCGGGCTGTTCGCGCAAGCGATAACGCCGCGGGGCGATGTCAGGCCCGCCGTCCGGGTAGGTTGCTCGAGGCCATGTGCAAACATGGCCCCAGAGGAATGGCCGTCACGTATCGTGCGCGCAAGCGAACGGTGCCCTACAGAACCCGGCTTACAGGCCGGCTGA
>RF60005;rnpb;n3864.1/0-391 
ATAGAGGTGGAGGAGTTGGTGCGGTGGTCGCGGGCCGGGCAACCGGCCTGAGGAAAGTCCGGGCTCCCCAACGAGCGGATTGCTGGGTAACGCCCAGTGCGCGCGAGCGTGAGGATAGTGCCACAGAAACATACCGCCGATGGGGGCGCTTGCGCCCCGCAGGTAAGGGTGCAAAGGTGCGGTAAGAGCGCACCAGCGGCATCGAGAGGTGCCGGCTCGGTAAACCCCGTCCTGAGCAAGGCGGGGGACACGTGGGTTGCTCGTTGACCGTCCCCCAACACGCCGCTTGAGGCGCCGGGCAACCGGCGTCCCAGATAGATGACCGCCCCGCCGCGGCTCTGCTGCGGTGGAACAGAACCCGGCTTACGTCCGGCTCCTCCACCTCGACCGA
>RF60005;rnpb;n3866.1/0-420 
ATGTTTGATACAATAAAAGAGGTCAATGGAAGTGGCTGAGGTTTAAAATAAGTATTTTAAGCTTAGGAAAGTCCATGTTAGCACATGCTGCGATTGCATGTAGTGTTTGTGTCTAAGGAATTAATAACTTAGAGTACTGTAAAAAGTAACGGCGTTTTTTAGCTCTAAGGATTGCAATAATTACATTATTTTAATCTATGAGATAAAAACTGAAAGTGTCACAGAGACGAGTTAATTAGAAATAATTAAGTGAAACGCGATAAACCCCTCAAGCTAACAACCCAAAATAATGGTAGGGGCATGCAAAGCGATTAAATGAAATTAGTTTTGCACTACTTATTAGTAGAAGATAAATAGCCACACTTGTTTAACAAGAACAGAACATGGCTTATGCACATTGACCTTTTTTATTAAATTATT
>RF60005;rnpb;n3877.1/0-346 
CGGGATCCGGGGAGGAAAGTCCGGGCTCCACGGAAAAACGGTGCCGGGTAACACCCGGCGGGGGCGACCCTAGGGAAAGTGCCACAGAAAGCAAACCGCCTATTTTTATAGGTAAGGGTGAAAGGGTGGGGTAAGAGCCCACCGCGCATTCAGTAATGAATGTGGCAAGGTAAACCCCACCGGGAGCAAGACCAAATAGAAATGACGCGCAAGGCTTAACTTGCAGCCGGTTTCCGGGCGAGTCATTCGGGTAGGTTGCACGAGGCGGATGGTAGCATCCGTCCCAGATGAATGGTTGCCATGGAAAGTGTGAGCTTTACCATACAAAACACGGCTTATCTAGAGC
>RF60005;rnpb;n3878.1/0-345 
CGGGATCCGGGGAGGAAAGTCCGGGCTCCATGGAAAAACGATGCCGGGTAACACCCGGCGGGGGCGACCCTAGGGAAAGTGCCACAGAAAGCAAACCGTCTATTTTTACAGGTAAGGGTGAAAGGGTGGGGTAAGAGCCCACCGCGCACTCAGTAATGAGTGTGGCAAGGTAAACCCCATCGGGAGCAAGACCGAATAGAAATGATGCGCAAGGCTTAACTTGCAGCCAGTTTCCAGGCGAGTCATTTGGGTAGGTTGCATGAGGCGGATGGTAACATCCGTCCTAGATGGATGGTTGCCATGTAAAGCGTAAACTTTACTAACAAAACACGGCTTATCTAGAGC
>RF60005;rnpb;n3879.1/0-345 
CGGGATCCGGGGAGGAAAGTCGGGCTCCATGGAAAGACGGTGCCGGGTAACACCCGGCGGGGGTGACCCTAGGGAAAGTGCCACAGAAAGCAAACCGCCTATTTTTATAGGTAAGGGTGAAAGGGTGGAGTAAGAGCCCACCGCGCATTCAGTAATGAATGTGGCAAGGTAAACCCCACCGGGAGCAAGACCAAATAGAAATGACGTGCAAGATTTAATTTGCAGCCGATTTCCGGGCGAGTCATTCGGGTAGGTTGCACGAGGCGGATGGTAACATCCGTCCTAGATGAATGGTTGCCATGTAAAGTATAAGCTTTACACTACAGAACGCGGCTTATCTAGAGC
>RF60005;rnpb;n3880.1/0-346 
CGGGATCCGGGGAGGAAAGTCCGGGCTCCATGGAAAAACGGTGCCGGGTAACACCCGGCGGGGGCGACCCTAGGGAAAGTGCCACAGAAAGTAAACCGCCTATTTTTATAGGTAAGGGTGAAAGGGTGGGGTAAGAGCCCACCGCACATTCAGTAATGAATGTGGCAAGGTAAACCCCACCGGGAGCAAGACCAAATAGAAATGACGCGCAAGGCTTAACTTGCAGCCGGTTTCCGGGCGAGTCATTCGGGTAGGTTGCAAGAGGCGGATGGTAACATCCGTCCCAGATGAATGGTTGCCATGTAAAGTGTACACTTTACCATACAGAACACGGCTTATCTAGAGC
>RF60005;rnpb;n3881.1/0-347 
CGGGATCCGGGGAGGAAAGTCCGGGCTCCATGGAAAAACGGTGCCGGGTAACACCCGGCGGGGGCGACCCTAGGGAAAGTGCCACAGAAAGCAAACCGCCTATTTTTATAGGTAAGGGTGAAAGGGTGGAGTAAGAGCCCACCGCGCATTCAGTAATGAATGTGGCAAGGCAAACCCCACCGGGAGCAAGACCAAATAGTAATGACGCGCAAGGCTTAGACTTGCAGCCGGTTTCCGGGCGAGTCATTCGGGTAGGTTGCACGAGGCGGATGGTAACATCCGTCCCAGATGAATGGTTGCCATGTAAAGTGTAAACTTTACCATACAAAACACGGCTTATCTAGAGC
>RF60005;rnpb;n836.1/0-326 
CGCAGAGCAAGGTGGTGGGCAACACCCACCCGGGGCAACCCGCGGGAAAGTGCCACAGAGAACAGACCGCCGCTCTCTCCGTTCATTCGGGAAGAGGGGTAAGGGTGAAACGGTGGTGTAAGAGACCACCAGCGTGCCGGGTGACCGGGGCGGCTAGGTAAACCCCACCTGGAGCAAGATCAAGAAGCCGTTCCTCTTCGGAGGAACGGTGCGCACACGTTCGAGGGCTGCTCGCCCGAGTGTGCGGGTAGATCGCCCGAGGCTGTCGGCAACGGCAGCCCTAGATGGATGGTCGCCAACCGGGGCCACGCAAGAAACCCCGGCGA
>RF60005;rnpb;n5833.1/0-374 
GGGGAGGAAAGTCCGGGCTTCCGAAAGACCAAACTTGCTGGGTAACGCCCAGTGCGAGCGATCGCGAGGATAGTGCCACAGAAAAATACCGCCTTCTTTCAGTGAACAGTGAACAGTTATCAGTGAACAGTAAATAACTGATAACTGATAACTGATAACTGATAACTGAAAAGGGTAAGGGTGCAAAGGTGCGGTAAGGGCGCACCAGCAACACCGAGAGGTGTTGGCTCGGTAAACCCCGGTTGGAAGCAAGGCGAATGGAACTATGGTTGGTCTTTTACCAGTTCCACAATAAGAGCCGCTAGAGGCGTCTGGTAACAGCCGTCCCAGATAGATAACCGCCCTCTTAATTTAAGAGAACAGAACCCGGCTTA
>RF60005;rnpb;n5834.1/0-384 
GGGGAGGAAAGTCCGGGCTCCCGAAAGACCAGACTTGCTGGATAACTTCCAGTGCGAGCGATCGTGAGGATAGTGCCACAGAAAAATACCGCCAAAACAATTCAAAATTCAAAATTCAAAATTCAAAATGAATAATTTTGGATTTTGAGTCTTAGTTATGAATTCAATTTTGGTAAGGGTGCAAAGGTGCGGTAAGAGCGCACCAGCAGTATCGAGAGGTACTGGCTCGGTAAACCCCGGTTGGGAGCAAGGCCGAAGGAACTATGGTTGGTCTTTTACCAGTTCCGTTATCAGAGAGCCGCTAGAGGCGTTTGGTAACAAACGTCCCAGATAGATAATCGCCCTCGTGTAAAGCAATTTACACAGAGAACAGAACCCGGCTTA
>RF60005;rnpb;n5835.1/0-318 
GGGGAGGAAAGTCCGGGCTCCCAAAAGATCAAACTTGCTGGGTAACGCCCAGTGCGCGTGAGCGTGAGGATAGTGCCACAGAAAAATACCGCCCGTTTTCGGGTAAGGGTGCAAAGGTGTCGGTAAGAGCGCACCAGCAGTATCGAGAGGTACTGGCTCGGTAAACCCCGGTGGGGAGCAAGGACGGAGGAATTACGGTTGATCTTTTCCCGATTTCGTCTTCGGTGTACCGCTTAGGTGATCAGTAATGTTCATCCTAGATAGATAACTACCCCTTTAGTTTACTAATAGTTTACCAAAGGAACAGAACCCGGCTTA
>RF60005;rnpb;n839.1/0-352 
TTTCAGAGAATTTGATGCTCATTTACATTTAACAGAATAATGTAAAAGGAAAGTCTGGGCTCCAATAGAATAAAAATATACTTTATTAAAATAAAGTGATAATTAATTATTATCGAGAAAAATCTTAGTGAAAGTATTTTAGAAAATAAAAAAACTCGATCCCGAAGGGATCAAAGAGCTAGTATGAAATAGAATGTATTCATAAAAACCACACTTGGTGCAAGAATTTAATTCGCTAAAAATCTGAAGCTCCTTGATATATCAAGAGTTTATAAGATTTCAGATAAATGAGCATCCATTAAACAAAAAAATACAGTTTAAAGACAAAACCCAGCTTAGAAATTCTCTGAAT
>RF60005;rnpb;n5836.1/0-342 
GGGGAGGAAAGTCCGGGCTCCCCAATGGCCAGGCTTGCTGGGTAACGCCCAGTGCGGGTGACCGTGAGGAGAGTGCCACAGAAACACACCGCCGATGGCTCCGCTTCCGCTGCGGTGGAGACGAGCACAGGCAAGGGTGCAAAGGTGCGGTAAGAGCGCACCAGCAGCATCGAGAGGTGCTGGCTCGGTAAACCCCGGCCGGGAGCAAGGCCCAGGGACCAACGGTTGGCCATGACACCGGTCCCGCCCCAAGTGCGCCGCTCGAGGCCGCCGGAGACGGCGGTCCCAGACAGATGATCACCCCGGGCAGGGTCCGCCCCACCCGGAACAGAACCCGGCTTA
>RF60005;rnpb;n5837.1/0-315 
GGGGAGGAAAGTCCGGGCTTCCGAAAGACCAAGCTTGCTGGGTAACGCCCAGTGCGGGTGACCGTGAGGAAAGTGCCACAGAAATATACCGCCGATGGAGGGAAACCTCACAGGTAAGGGTGCAACGGTGCGGTAAGAGCGCACCAGCAACATCGAGAGGTGTTGGCTCGGTAAACCCCGGCTGGAAGCAAGGTGTGCTAGCGCTAAAGAACCAGGGTTGGTCTTTTCCCCAGTTCTTGGCTAGCCAGAGCCGCTAGAGGCACCTGGTAACAGGTGTCCCAGATAGATAACCCCCTTTGAACAGAACCCGGCTTA
>RF60005;rnpb;n5838.1/0-299 
GGGGAGGAAAGTCCGGGCACCACAGGGCTGGTTGCTGGGTAATTCCCAGTGCGCGCGAGCGTGAGGATAGTGCCACAGAAATGTAGACCGCCAGGCTCGTCCTGGTAAGGGTGCAACGGTGCGGTAAGAGCGTCACCAGCAGAGTCGAGAGGCTCTGGCTAGGTAAACCCCGCTGAAGGTGCAAGGCGAAGGTATATCTCGAGAAAACGGTGGCCCGCCGCCTCGAGTTGCCGATGCTGCTAGAGGGTTTGAGTAATCAGGCTCCCAGAGAGATGGCGGTAAAAACAGAACCCGGCTTA
>RF60005;rnpb;n5839.1/0-386 
GGGGAGGAAAGTCCGGGCTCCCGAAAGACCAAACTTGCTGGATAACGTCCAGTGCGAGCGATCGTGAGGATAGTGCCACAGAAAGATACCGCCAAAACAAGTAAAAAGTAAAAAGCAAAAAAGCAAAAGAAACAAAAATTTCTTTTTACTTTTGCCCTTTAACTTTTGCCTTTTTTGGTAAGGGTGCAAAGGTGCGGTAAGAGCGCACCAGCAGCGTCGAGAGGCGTTGGCTCGGTAAACCCCGGTTGGGAGCAAGGCCAGAGGAACTACGGTTGGTCTTTTACCAGTTCCGCGTATGAGAGCCGCTAGAGGCTTTGGTAACAACCGTCCCAGATAGATAACTGCCATCATGTAAAATTTTTACATAGATAACAGAACCCGGCTTA
>RF60005;rnpb;n5840.1/0-391 
GGGGAGGAAAGTCCGGGCTCCCGAAAGACCAGACTTGCTGGATAACGTCCAGTGCGAGCGATCGTGAGGATAGTGCCACAGAAAAATACCGCCAAGATTGGGGGCTAGGGACTAGGGACTGGGGACTGGGGAAGAAACTTCCCAATCCCTAATCTCAGATGCTCGATCCCCAACTTTTGGTAAGGGTGCAAAGGTGCGGTAAGAGCGCACCAGCAGTATCGAGAGGTACTGGCTCGGTAAACCCCGGTTGGGAGCAAGGCCGAAGGAACTATGGTTGGTCTTTTACCAGTTCCGCTATCAGAGAGCCGCTAGAGGCGTTTGGTAACAAACGTCCCAGATAGATAATCGCCCTCGTGTAAAGGAATTTACATTGAGAACAGAACCCGGCTTA
>RF60005;rnpb;n5841.1/0-359 
GGGGAGGAAAGTCCGGGCTCCCGAGAGACCAAACTTGCTGGGTAACGCCCAGTACAGGCGACTGTGAGGATAGTGCCACAGAAACATACCGCCTTTTTTTCAGTCAACAGTAAAAAAAAACTGATAATTGGAAAAGGTAAGGGTGCAAAGGTGGGGTAAGAGCCCACCAGCAGTATCGAGAGGTACTGGCTCGGTAAACCCCGGTTGGGAGCAAGGTCGAAGGAACAATGGTTGGTCTTTTTCCAGTTCCGTTTTAGGTGAACCGCTAGAGACGTTTGGTAACAGCCATCCCAGATAGATAACTACCCCCAATAAGACGTAGTATACTATGTCTTTAACTGGGAACAGAACCCGGCTTA
>RF60005;rnpb;n5842.1/0-359 
GGGGAGGAAAGTCCGGGCTCCCAAAAGGCCAAGCTTGCTGGGTAACGCCCAGTGCGAGCGATCGCGAGGATAGTGCCACAGAAATATACCGCCCTCTAGATAGAAGATTTCTCCTGTTTAGTGGGGTAAGGGTGCAAAGGTGCGGTAAGAGCGCACCAGCAGTGTCGTGAGGCACTGGCTAGGTAAACCCCGGCTGGGAGCAAGGTCGGAGGAATCATGGTTGGTCTTTTTCCAGTTCCGTCGCACTATAGGTAAATCTATGGTGTTAGGTGTACCGCAAGAGGTGTCTGGTAACAGGCATCCCAGATAGATAACTGCCCTCTTAACTGGTTTCAGCTAAGGGAACAGAACCCGGCTTA
>RF60005;rnpb;n881.1/0-303 
TAGGGGAGCCTAACAGGGGGCCACGGGAAACTGGGGAAACTCCAGCCTCTCGCCCAGGGGGAGTCCCGCGAGGGACGGGGTTAGGTGCTCCGACAACTGCACAGAAACGAGACCTGCGGTGGGCCAGATGAAAATGATCATTTACCCCATCTGGCGACGGATGGGAGGGTGTGAGAGACCTATCGTGGGTTGAAACGGCAGATCTCCCCTTGAGCAAGTAGGGGAGGATAGGGCAAAATGACTCCCCTGATACGCAGAGCCTAATCCCCCAAGTACAGAAGCTGGGTTATTGTTAGGCTCCCC
>RF60005;rnpb;n882.1/0-317 
ACCGGGCAAGCCGAAGGGCAGCTACCGGTTTCTATAGATTTAATGTCTGTAGTTAAACTGAGGAAACTCCACCCATCGTACAGAACCGTGATGTCCTAAGACATCTGCTGAGAAGCAGGACTCTGGAGCAGAAACGACACGTCTTCTGGTGGATGAACATGAAGATCCGTCTGATTGACACCAGGAGGAACGGTGAAACGGCCAATCCACGGGATGCAAGGGTAAACACTGCCAGTGAATCCTGTATGAGGCAGAGGTAACTCGCATAGATGAATGCTGCCACCAACAGAAGGTGGGTTACTCTCGGCATGCCCGGT
>RF60005;rnpb;n885.1/0-409 
CTATCTCAAGCAAAGCGATTGCAGAGCAACTAGAAGATGCTCTGAGGAAAGTCCGGGCTCCCTAACTATTCCAGCTGCTGGATAATTTCCAGTGTGATATAATCACGAGGAAAGTGCCACAGAAAGAAACCAATCAAATCTCCATCGAATGGCTCACAAGCTCTAGGAGATCTTGGATTGGGTGCAAATGTATTCTTGACGTGAGTTAAGCGTCTGGTATACCCCAGTCGGGAGCAAGATGAGGTTAGTTTATAGAGAATAGACCATAGACTAATCTATTCCATTGCTCGAGAGGGTTCATACAGAACTCTCCAATCAGATAATCTCCACACCTCTCAGGACCAAGCTAGAAACCAGTTTGAGCCTCTCGAGATTTGTACCGAACCCGGCTTATTTCTTGAGTAGTTGC
>RF60005;rnpb;n5887.1/0-388 
TGAAAGCAGGAGAGGTGATCGCAATCGAGATTTATCGCGTTTCCGCAATAAACTCTCGGTTGAGGAAAGTCCGGGCTCCCAGATGGTCCAACTTGCTGGGTAACTCCCAGTGCGGGTGACCGTGAGGATAGTGCCACAGAAACACACCGCCGATGTCTCATAGAGCACAGGCAAGGGTGCAAAGGTGCGGTAAGAGCGCACCAGCAGTATCGAGAGGTACTGGCTTGGTAAACCCCGGTTGGGTGCAAGGCAAAGGTTTTAGGATGACCATTTTGCCTATTTCCTATTTAAAGCCGCTCGAGGCTGTTGGAGACAACAGTCCCAGATAGATGATCACCCACTAACCAATTTTGGATAGTGAACAGAACCCGGCTTACTTCCTGCTTTC
>RF60005;rnpb;n898.1/0-397 
TGATATTTCGGGTAATCGCTATATTATATAGAGGAAAGTCCATGCTCACACAGTCTGAGATGATTGTAGTGTTCGTGCTTGATGAAACAATAAATCAAGGCATTAATTTGACGGCAATGAAATATCCTAAGTCTTTCGATATGGATAGAGTAATTTGAAAGTGCCACAGTGACGTAGCTTTTATAGAAATATAAAAGGTGGAACGCGGTAAACCCCTCGAGTGAGCAATCCAAATTTGGTAGGAGCACTTGTTTAACGGAATTCAACGTATAAACGAGACACACTTCGCGAAATGAAGTGGTGTAGACAGATGGTTATCACCTGAGTACCAGTGTGACTAGTGCACGTGATGAGTACGATGGAACAGAACATGGCTTATAGAAATATCACTACTAGT
>RF60005;rnpb;n1900.1/0-341 
GGGGTCAGGGTGAAGCTTGTGTTAGGTGCAAACATACGCCCACCGTCCTCTTCAAGAGCGGCGGTGGTACCTCATTCAGTGCACTTGGGAAGGTCTGAGGAAGCCGACAATCTCTAAGCGGGAGTCCCTCTCAAGAGGGAGCTCGGGGACCAGAAACGACACTCGCGCGCTTTAGGGACCGGAGAGCTGGCACACGACCGCAGGGCGACCTGCGCGATGCCCACACCACACACTCCGCCCCGCGCCTGGTGAACCGACCCGGGTGGCTAGCAACTATCAGTTCAATACACAAAGCCGTCATCGACAGGCAACTCAATTCAGACTACTCTCACCCTGACCCC
>RF60005;rnpb;n1901.1/0-328 
ATCAAAAAAAAAAAACTTTTGGCGGGAAACTGTGCAAAAATTTCCTCTGCCTGCGCTTGGGAAGGTCTGAGGTGTCGACTTTTATCTCTTGGCGGGAATCCTCTCTCACGAGGGAGCTCAGGGACCAGAAATGACCCTTTCTCCTTGGGTTGTCGCAGGCAATGACTTGTGACCTGCCTAGGATCGCTCTCTCTCTCTCTCTCTCCCTGGGGGAGGGAGGAGAGAGAGGAGGAGGCAGGTTCCGAGGAGACACGGCTGGAACCATACCTTGGGTGACACGATGAACCAATGTTAAGTTCAATACACAAGGCCACACATGACTGTGGTA
>RF60005;rnpb;n1902.1/0-244 
TTACACACGGAGACAGCCTTTGGTTTGTCTCAGCAGAGCGCTTGGGAAGGTCGAGAAGGCCGATTTCCCTCGGTGGGAATGTCACGAAAGTAATGCTTGGGGACCAGCAATGAGCCTGTTGAAGGTCAGCACAAGATCCCTTGAGCCAGGTGGTGAAGGGTGATGCAGTAACCCCTCAGCTAGGTTGGAAACCTCAAGAGGCCCAAATCATCGAAGTTCAATACACAAGGTGGCAACAGCCATA
>RF60005;rnpb;n1903.1/0-349 
CGGAATTCGTAAGCCGGATTCTGTATAATAAAGCTTACACTTTAYATGGCAACCATTCATCTAGGACGGCTGTTACCATCCGCCTCATGCAACCCACCCGAATGACTCGCTCGGAAATCAGCTGCAAATTATACAATCTGCACGTCATYTCTATTTGGTCTTGCTCCCGGTGGGGTTTACCTTGCCGCATTCATTACTGAATGCGCGGTGGGCTCTTACCCCACCTTTTCACCCTTACCTATAAAAATAGGCGGTTTACTTTCTGTGGCACTTTCCCTAGGGTCGCCCCCGCCGGGTGTTACCCGGCACCGTTTTTCCGTGGAGCCCGGACTTTCCTCCCCGGATCCCG
>RF60005;rnpb;n1904.1/0-347 
CGGGATCCGGGGAGGAAAGTCCGGGCTCCATGGAAAGACGGTGCCGGGTAACACCCGGCGGGGGTGACCCTAGGGAAAGTGCCACAGAAAGTAAACCGCCTATTTTTATAGGTAAGGGTGAAAGGGTGGAGTAAGAGCCCACCGCGCATTCAGTAATGAATGTGGCAAGGTAAACCCCACCGGGAGCAAGACCAAATAGAAATGACGTGCAAAATTTAATTTGCAGCCGATTTCCGGGCGAGTCATTCGGGTAGGTTGCACGAGGCGGATGGTAACATCCGTCCCAGATGAATGGTTGCCATGTAAAGTGTAAGCTTTACTCTACAGAACCCGGCTTACGAATTCCG
>RF60005;rnpb;n1905.1/0-347 
CGGAATTCATAAGCCGGRTTCTGTATGGTAAAGCTTACWCTCTACGTGGCAACCATTCATCTGGGRCGGATGTTGCCATCCGCCTCATGCAACCTACCCAAATGACTCGCCCGGAAACCGGCTGCAAGCTAAGCCTTGCGCGTCATTTCTATTCGGTCTTGCTCCCGGTGGGGTTTACCTTGCCACATTCATTACTGAATGCGCGGTGGGCTCTTACCCCAYCCTTTCACCCTTACCTATAAAAATAGGCGGTTTGCTTTCTGTGGCACTTTCCCTAGGGTCGCCCCCGCCGGGTGTTACCCGGCACCGTCTTTCCATGGAGCCCGGACTTTCCTCCCCGGATCCCG
>RF60005;rnpb;n1906.1/0-347 
CGGGATCCGGGGAGGAAAGTCCGGGCTCCACGGAAAAACGGTGCCGGGTAACACCCGGCGGGGGCGACCCTAGGGAAAGTGCCACAGAAAGCAAACCGCCTATTTTTATAGGTAAGGGTGAAAGGGTGGGGTAAGAGCCCACCGCGCATTCAGTAATGAATGTGGCAAGGTAAACCCCACCGGGAGCAAGACCAAATAGAAATGACGCGCAAGATTTARCTTGCAGCCGGTTTCCGGGCGAGTCATTCGGGTAGGTTGCACGAGGCGGATGGTAACATCCGTCCCAGATGAATGGTTGCCATGGAGAGTGTAAGCTTTACCATACAGAAYCCGGCTTAYGAATTCCG
>RF60005;rnpb;n1907.1/0-447 
GGGAATTCGAGGCTCGGTACCCAAAATGGTCCGGTAGTTCAGTTGGTTAGAATGCCTGCCTGTCACGCAGGAGGTCGCGGGTTCGAGTCCCGTCCGGACCGCCAGGATCTAGGTAACTCGCATAGATGAATGCTGCCACCAACAGAAGGTGGGTTACTCTCGGCATGCCCGGTCTAGAGCCGGGATCCACCGGGCAAGCCGAAGGGCAGCTACCGGTTTCTATAGATTTAATGTCTGTAGTTAAACTGAGGAAACTCCACCCATCGTACAGAACCGTGATGTCCTAAGACATCTGCTGAGAAGCAGGACTCTGGAGCAGAAACGACACGTCTTCTGGTGGATGAACATGAAGATCCGTCTGATTGACACCAGGAGGAACGGTGAAACGGCCAATCCACGGGATGCAAGGGTAAACACTGCCAGTGAATCCTGTATGAGGCAGAAGCT
>RF60005;rnpb;n1908.1/0-446 
GGGAATTCGAGGCTCGGTACCCAAAATGGTCCGGTAGTTCAGTTGGTTAGAATGCCTGCCTGTCACGCAGGAGGTCGCGGGTTCGAGTCCCGTCCGGACCGCCAGGATCTAGGTAACTCGCATAGATGAATGCTGCCACCAACAGAAGGTGGGTTACTCTCGGCATGCCCGGTCTAGAGCCGGGATCCACCGGGCAAGCCGAAGGGCAGCTACCGGTTTCTATAGATTTAATGTCTGTAGTTAAACTGAGGAAACTCCACCCATCGTACAGAACCGTGATGTCCTAAGACATCTGCTGAGAAGCAGGACTCTGGAGCAGAAACGACACGTCTTCTGGTGGATGAACATGAAGATCCGTCTGATTGACACCAGGAGGAACGGTGAAACGGCCAATCCACGGGATGCAAGGGTAAACACTGCAGTGAATCCTGTATGAGGCAGAAGCT
>RF60005;rnpb;n1909.1/0-446 
GGGAATTCGAGGCTCGGTACCCAAAATGGTCCGGTAGTTCAGTTGGTTAGAATGCCTGCCTGTACGCAGGAGGTCGCGGGTTCGAGTCCCGTCCGGACCGCCAGGATCTAGGTAACTCGCATAGATGAATGCTGCCACCAACAGAAGGTGGGTTACTCTCGGCATGCCCGGTCTAGAGCCAGGATCCACCGGGCAAGCCGAAGGGCAGCTACCGGTTTCTATAGATTTAATGTCTGTAGTTAAACTGAGGAAACTCCACCCATCGTACAGAACCGTGATGTCCTAAGACATCTGCTGAGAAGCAGGACTCTGGAGCAGAAACGACACGTCTTCTGGTGGATGAACATGAAGATCCGTCTGATTGACACCAGGAGGAACGGTGAAACGGCCAATCCACGGGATGCAAGGGTAATCACTGCCAGTGAATCCTGTATGAGGCAGAAGCT
>RF60005;rnpb;n1910.1/0-446 
GGGAATTCGAGGCTCGGTACCCAAAATGGTCCGGTAGTTCAGTTGGTTAGAATGCCTGCCTGTCACGCAGGAGGTCGCGGGTTCGAGTCCCGTCCGGACCGCCAGGATCTAGGTAACTCGCATAGATGAATGCTGCCACCAACAGAAGGTGGGTTACTCTCGGCATGCCCGGTCTAGAGCCGGGATCCACCGGGCAAGCCGAAGGGCAGCTACCGGTTTCTATAGATTTAATGTCTGTAGTTAAACTGAGGAAACTCCACCCATCGTACAGAACCGTGATGTCCTAAGACATCTGCTGAGAAGCGGGACTCTGGAGCAGAAACGACACGTCTTCTGGTGGATGAACATGAAGATCCGTCTGATTGACACCAGGAGGAACGGTAAACGGCCAATCCACGGGATGCAAGGGTAAACACTGCCAGTGAATCCTGTATGAGGCAGAAGCT
>RF60005;rnpb;n1911.1/0-447 
GGGAATTCGAGGCTCGGTACCCAAAATGGTCCGGTAGTTCAGTTGGTTAGATTGCCTGCCTGTCACGCAGGAGGTCGCGGGTTCGAGTCCCGTCCGGACCGCCTGGATCTAGGTAACTCGCATAGATGAATGCTGCCACCAACAGAAGGTGGGTTACTCTCGGCATGCCCGGTCTAGAGCCGGGATCCACCGGGCAAGCCGAAGGGCAGCTACCGGTTTCTATAGATTTAATGTCTGTAGTTAAACTGAGGAAACTCCACCCATCGTACAGAACCGTGATGTCCTAAGACATCTGCTGAGAAGCAGGACTCTGGAGCAGAAACGACACGTCTTCTGGTGGATGAACATGAAGATCCGTCTGATTGACACCAGGAGGAACGGTGAAACGGCCAATCCACGGGATGCAAGGGTAAACACTGCCAGTGAATCCTGTATGAGGCAGAAGCT
>RF60005;rnpb;n1912.1/0-447 
GGGAATTCGAGGCTCGGTACCCAAAATGGTCCGGTAGTTCAGTTGGTTAGAATGCCTGCCTGTCACGCAGGAGGTCACGGGTTCGAGTCCCGTCCGGACCGCCAGGATCTAGGTAACTCGCATAGATGAATGCTGCCACCAACAGAAGGTGGGTTACTCTCGGCATGCCCGGTCTAGGGCCGGGATCCACCGGGCAAGCCGAAGGGCAGCTACCGGTTTCTATAGATTTAATGTCTGTAGTTAAACTGAGGAAACTCCACCCATCGTACAGAACCGTGATGTCCTAAGACATCTGCTGAGAAGCAGGACTCTGGAGCAGAAACGACACGTCTTCTGGTGGATGAACATGAAGATCCGTCTGATTGACACCAGGAGGAACGGTGAAACGGCCAATCCACGGGATGCAAGGGTAAACACAGCCAGTGAATCCTGTATGAGGCAGAAGCT
>RF60005;rnpb;n1913.1/0-447 
GGGAATTCGAGGCTCGGTACCCAAAATGGTCCGGTAGTTCAGTTGGTTAGAATGCCTGCCTGTCACGCAGGAGGTCGCGGGTTAGAGTCCCGTCCGCACCGCCAGGATCTAGGTAACTCGCATAGATGAATGCTCCCACCAACAGAAGGTGGGTTACTCTCGGCATGCCCGGTCTAGAGCCGGGATCCACCGGGCAAGCCGAAGGGCAGCTACCGGTTTCTATAGATTTAATGTCTGTAGTTAAACTGAGGAAACTCCACCCATCGTACAGAACCGTGATGTCATAAGACATCTGCTGAGAAGCAGGACTCTGGAGCAGAAACGACACGTCTTCTGGTGGATGAACATGGAGATCCGTCTGATTGACACCAGGAGGAACGGTGAAACGGCCAATCCACGGGATGCAAGGGTAAGCACTGCCAGTGAATCCTGTATGAGGCAGAAGCT
>RF60005;rnpb;n1914.1/0-447 
GGGAATTCGAGGCTCGGTACCCAAAATGGTCCGGTAGTTCAGTTGGTTAGAATGCCTGCCTGTCACGCAGGAGGTCGCGGGTTCGAGTCCCGTCCGGACCGCCAGGATCTAGGTAACTCGCATAGATGAATGCTGCCACCAACAGAAGGTGGGTTACTCTCGGCATGCCCGGTCTTGAGCCGGGATCCACCGGGCAAGCCGAAGGGCAGCTACCGGTTTCTATAGATTTAATGTCTGTAGTTAAACTGAGGAAACTCCACCCATCGTACAGAACCGTGATGTCCTAAGACATCTGCTGAGAAGCAGGACTCTGGAGCAGAAACGACACGTCTTCTGGTGGATGAACATGAAGATCCGTCTGATTGACACCAGGAGGAACGGTGAAACGGCCAATCCACGGGATGCAAGGGTAAACACCGCCAGTGAATCCTGTATGAGGCAGAAGCT
>RF60005;rnpb;n1915.1/0-444 
GGGAATTCGAGGCTCGGTACCCAAAATGGTCCGGTAGTTCAGTTGGTTAGAATGCCTGCCTGTACGCAGGAGGTCGCGGGTTCGAGTCCCGTCCGGACCGCCAGGATCTAGGTAACTCGCATAGATGAATGCTGCCACCAACAGAAGGTGGGTTACTCTCGGCATGCCCGGTCTAGAGCCGGTATCCACCGGGCAAGCCGAAGGGCAGCTCCGGTTTCTATAGATTTAATGTCTGTAGTTAAACTGAGGAAACTCCACCCATCGTACAGAACCGTGATGTCCTAAGACATCTGCTGAGAAGCAGGACTCTGGAGCAGAAACGACACGTCTTCTGGTGGATGAACATGAAGATCCGTCTGATTGACACCAGGAGGAACGGTGAAACGGCCAATCCACGGGATGCAAGGGTAAACACTGCAGTGAATCCTGTATGAGGCAGAAGCT
>RF60005;rnpb;n1916.1/0-443 
GGGAATTCGAGGCTCGGTACCCAAAATGGTCCGGTAGTTCAGTTGGTTAGAATGCCTGCCTGTACGCAGGAGGTCGCGGGTTCGAGTCCCGTCCGGACCGCCAGGATCTAGGTATCTCGCATAGATGAATGCTGCACCAGCAGAAGGTGGGTTACTCTCGGCATGCCCGGTCTAGAGCCGGGATCCACCGGGCAAGCCGAAGGGCAGTTACCCGGTTTCTATAGGTTTAATGTCTGTAGTTAAGCTGAGGAAACTCCACCCATCGTACAGAACCGTGATGTCCTAAGACATCTGCTGAGAAGCAGGACTCTGGAGCAGAAACGACACGTCTTCTGGTGGATGAACATGAAGATCCGTCTGATTGACACCAGGAGGAACGGTGAAACGGCAATCCACGGGAGCAAGGGTAAACACTGCAGTGAATCCTGTATGAGGCAGAAGCT
>RF60005;rnpb;n1917.1/0-447 
GGGAATTCGAGGCTCGGTACCCAAAATGGTCCGGTAGTTCAGTTGGTTAGAATGCCTGCCTGTCACGCAGGAGGTCGCGGGTTCGAGTCCCGTCCGGACCGCCAGGATCTAGGTAACTCGCATAGATGAATGCTGCCACCAACAGAAGGTGGGTTACTCTCGGCATGCCCGGTCTCGAGCCGGGATCCACCGGGCAAGCCGAAGGGCAGCTACCGGTTTCTATAGATTTAATGTCTGTAGTTAAACTGAGGAAACTCCACCCATCGTACAGGACCGTGATGTCCTAAGACATCTGCTGAGAAGCAGGACTCTGGAGCAGAAACGACACGTCTTCTGGTGGATGAACATGAAGATCCGTCTGATTGACACCAGGAGGAACGGTGAAACGGCCAATCCACGGGATGCAAGGGTAAACACTGCCAGTGAATCCTGTATGAGGCAGAAGCT
>RF60005;rnpb;n1918.1/0-447 
GGGAATTCGAGGCTCGGTACCCAAAATGGTCCGGTAGTTCAGTTGGTTGGAATGCCTGCCTGTCACGCAGGAGGCCGCGGGTTCGAGTCCCGTCCGGACCGCCAGGATCTAGGTAACTCGCATAGATGAATGCTGCCACCAACAGAAGGTGGGTTACTCTCGGCATGCCCGGTCTAGAGCCGGGATCCACCGGGCAAGCCGAAGGGCAGCTACCGGTTTCTATAGATTTAATGTCTATAGTTAAACTGAGGAAACTCCACCCATCGTACAGAACCGTGATGTCCTAAGACATCCGCTGAGAAGCAGGACTCTGGAGCAGAAACGACACGTCTTCTGGTGGATGAACATGAGGATCCGTCTGATTGACACCAGGAGGAACGGTGAAACGGCCAATCCACGGGATGCAAGGGTAAACACTGCCAGCGAATCCTGTATGAGGCAGAAGCT
>RF60005;rnpb;n1919.1/0-447 
GGGAATTCGAGGCTCGGTACCCAAAATGGTCCGGTAGTTCAGTTGGTTAGAATGCCTGCCTGTCACGCAGGAGGTCGCGGGTTCGAGTCCCGTCCGGACCGCCAGGATCTAGGTAACTCGCATAGATGAATGCTGCCACCAACAGAAGGTGGGTTACTCTCTGCATGCCCGGTCTAGAGCCGGGATCCACCGGGCAAGCCGAAGGGCAGCTACCGGTTTCTATAGATTTAATGTCTGTAGTTAAACTGAGGAAACTCCACCCATCGTACAGAACCGTGATGTCCTAAGACATCTGCTGAGAAGCAGGACTCTGGAGCAGAAACGACACGTCTACTGGTGGATGAACATGAAGATCCGTCCTGATTGACACCAGGAGGAACGGAAAACGGCCAATCCACCGGATGCAAGGGTAAACACTGCCAGTGAATCCTGTATGAGGCAGAAGCT
>RF60005;rnpb;n1920.1/0-444 
GGGAATTCGAGGCTCGGTACCCAAAATGGTCCGGTAGTTCAGTTGGTTAGAATGCCTGCCTGTACGCAGGAGGTCGCGGGTTCGAGTCCTGTCCGGACCGCCAGGATCTAGGTAACTCGCATAGATGAATGCTGCCACCAACAGAAGGTGGGTTACTCTCGGCATGCCCGGTCCAGAGCCGGAATCCACCGGGCAAGCCGAAGGGCAGCTACCGGTTTCTATAGATTTAATGTCTGTAGTTAAACTGAGGAAACTCCACCCATCGTACAGAACCGTGATGTCCTAAGACATCTGCTGAGAAGCAGGACTCTGGAGCAGAAACGACACGTCTTCTGGTGGATGAACATGAAGATCCGTCTGATTGACACCAGGAGGAACGGTGGAACGGCCAATCCACGGGAGCAAGGGTAAACACTGCAGTGAATCCTGTATGAGGCAGAAGCT
>RF60005;rnpb;n1921.1/0-444 
GGGAATTCGAGGCTCGGTACCCAAAATGGTCCGGTAGTTCAGTTGGTTTGAATGCCTGCCTGTCACGCAGGAGGTCGTGGGTTCGAGTCCCGTCCGGACCGCCAGGATCTAGGTAACTCGCATAGATGAATGCTGCCACCAACAGAAGGTGGGTTACTTTCGGCATGCCCGGTCTAGAGCCGATCCACCGGGCAAGCCGAAGGGCAGCTACCGGTTTCTATAGATTTAATGTCTGTAGTTAAACTGAGGAAACTCCACCCATCGTACAGGACCGTGATGTCCTAAGACATCTGCTGAGAAGCAGGACTCTGGAGCAGAAACGACACGTCCTCTGGTGGATGAACATGAAGATCCGTCTGATTGACACCAGGAGGAACGGTGAAACGGCCAATCCACGGGAGCAAGGGTAAACACTGCCAGTGAATCCTGTATGAGGCAGAAGCT
>RF60005;rnpb;n1922.1/0-442 
GGGAATTCGAGGCTCGGTACCCAAAATGGTCCGGTAGTTCAGTTGGTTAGAATGACTGCCTGTACGCAGGAGGTCGCGGGTTCGAGTCCCGTCCGGACCGCCAGGATCTAGGTAACTCGCATAGATGAATGCTGCCACCAACAGAAGGTGGGTTACTCTCGGCATGCCCGGTCTAGAGCCGGGAACCACCGGGCAAGCCGAAGGGCAGCTCCGGTTTCTATAGATTTAATGTCTGTAGTTAAACTGAGGAAACTCCACCCATCGTACAGGACCGTGATGTCCTAAGACATCTGCTGAGAAGCAGGACTCTGGAGCAGAAACGACACGTCTTCTGGTGGATGAACATGAAGATCCGTCTGATTGACACCAGGAGGAACGGTAAACGGCAATCCACGGGATGCAAGGGTAAACACTGCTGTGAATCCTGTATGAGGCAGAAGCT
>RF60005;rnpb;n1923.1/0-447 
GGGAATTCGAGGCTCGGTACCCAAAATGGTCCGGTAGTTCAGTTGGTTAGGATGCCTGCCTGACACGCAGGAGGTCGCGGGTTCGAGTCCCGTCCGGACCGCCAGGATCTAGGTAACTCGCATAGATGAATGCTGCCACCAACAGAAGGTGGGTTACTCTCGGCATGCCCGCTCTGGAGCCGGGATCCACCGGGCAAGCCGAAGGGCAGCTACCGGTTTCTATAGATTTAATGTTTGTAGTTAAACTGAGGAAACTCCACCCATCGTACAGAACCGTGATGTCCTAAGACATCTGCTGAGAAGCAGGACTCTGGAGCAGAAACGACACGTCTTCTGGTGGATGAACATGAAGATCCGTCTGATTGGCACCAGGAGGAACGGTGAAACGGCCAATCCACGGGATGCAAGGGTAAACACTGCCAGTGAATCCTGTATGAGGCAGAAGCT
>RF60005;rnpb;n1924.1/0-447 
GGGAATTCGAGGCTCGGTACCCAAAATGGTCCGGTAGTTCAGTTGGTTAGAATGCCTGCCTGTCACGCAGGAGGTCGCGGGTTCGAGTCCCGTCCGGACCGCCAGGATCTAGGTAACTCGCATAGATGAATGCTGCCACCAACAGAAGGTGGGTTACTCTCGGCATGCCCGGTCCAGAGCCGGGATCCACCGGGCAAGCCGAAGGGCAGCTACCGGTTTCTATAGATTTAATGTCTGTAGTTAAACTGAGGAAACTCCACCCATCGTACAGAACCGTGATGTCCTAAGACATCTGCTGAGAAGCAGGACTCTGGAGCAGAAACGACACGTCTTCTGGTGGATGGACATGAAGATCCGTCTGATTGACACCAGGAGGAACGGTGAAACGGCCAATCCACGGGATGCAAGGGTAAACACTGCCAGTGAATCCTGTATGAGGCAGAAGCT
>RF60005;rnpb;n1925.1/0-447 
GGGAATTCGAGGCTCGGTACCCAAAATGGTCCGGTAGTTCAGTTGGTTAGAATGCCTGCCTGTCACGCAGGAGGTTGCGGGTTCGAGACCCGTCCGGACCGCCAGGATCTAGGTAACTCGCATAGATGAATGCTGCCACCAACAGAAGGTGGGTTACTCTCGGCATGCCCGGTCTAGAGCCGGGATCCACCGGGCAAGCCGAAGGGCAGCTACCGGTTTCTATAGATTTAATGTCTGTAGTTAAACTGAGGAAACTCCACCCATCGTACAGAACCGTGATGTCCTAAGACATCTGCTGAGAAGCAGGACTCTGGAGCAGAAACGGCACGTCTTCTGGTGGATGAACATGAAGATCCGTCTGATTGACCCCAGGAGGAACGGTGAAACGGCCAATCCACGGGATGCAAGGGTAAACACTGCCAGCGAATCCTGTATGAGGCAGAAGCT
>RF60005;rnpb;n1926.1/0-446 
GGGAATTCGAGGCTCGGTACCCAAAATGGTCCGGTAGTTCAGTTGGTTAGAATGCCTGCCTGTCACGCAGGAGGTCGCGGGTTCGAGTCCCGTCCGAACCGCCAGGATCTAGGTAACTCGCATAGATGAATGCTGCCACCAACAGAAGGTGGGTTACTCTCGGCATGCCCGGTCTAGAGCCGGGATCCACCGGGCAAGCCGAAGGGCAGCTACCGGTTTCTATAGATTTTATGTCTGTAGTTAAACTGAGGAAACTCCACCCATCGTACAGAACCGTGATGTCCTAAGACATCTGCTGAGAAGCAGGACTCTGGAGCAGAAACGACACGTCTTCTGGTGTTGAACATGAAGATCCGTCTGATTGACACCAGGAGGAACGGTGAAACGGCCAATCCACGGGATGCAAGGGTAAACACTGCCAGTGAATCCTGTATGAGGCAGAAGCT
>RF60005;rnpb;n1927.1/0-447 
GGGAATTCGAGGCTCGGTACCCAAAATGGTCCGGTAGTTCAGTTGGTTAGAATGCCTGCCTGTCACGCAGGAGGTCGCGGGTTCGAGTCCCGTCCGGACCGCCAGGATCTAGGTAACTCGCAAAGATGAATGCTGCCACCAACAGAAGGTGGGTTACTCTCGGCATGCCCGGCCTAGAGCCGGGATCTACCGGGCAAGCCGAAGGGCAGCTACCGGTTTCTATAGATTTAAAGACTGTAGTTAAACTGAGGAAACTCCACCCATCGTACAGGACCGTGATGTCCTAAGACATCTGCTGAGAAGCAGGACTCTGGAGCAGAAACGACACGTCTTCTGGTGGATGAACATGAAGATCCGTCTGATTGACACCAGGAGGAACGGTGAAACGGCCAATCCACGGGATGCAAGGGTAAACACTGCCAGTGAATCCTGTATGAGGCAGAAGCT
>RF60005;rnpb;n1928.1/0-447 
GGGAATTCGAGGCTCGGTACCCAAAATGGTCCGGTAGTTCAGTTGGTTAGAATGCCTGCCTGTCACGCAGGAGGTCGCGGGTTCGAGTCCCGTCCGGACCGCCAGGATCTAGGTAACTCGCATAGATGAATGCTGCCACCAACAGAAGGTGGGTTACTCTCGGCATGCCCGGTCTAGAGCCGGGATCTACCGGGCAAGCCGAAGGGCAGCTACCGGTTTCTATAGATTTAATGTCTGTAGTTAAACTGAGGAAACTCCACCCATCGTACAGAACCGTGATGTCCTAAGACATCTGCTGAGAAGCAGGACTCTGGAGCAGAAACGACACGTCTTCTGGTGGATGAACATGAAGATCCGTCTGATTGACACCAGGAGGAACGGTGAAACGGCCAATCCACGGGATGCAAGGGTAAACACTGCCAGTGAATCCTGTATGAGGCAGAAGCT
>RF60005;rnpb;n1929.1/0-448 
GGGAATTCGAGGCTCGGTACCCAAAATGGTCCGGTAGTTCAGTTGGTTAGAATGCCTGCCCTGTCACGCAGGAGGTCGCGGGTTCGAGTCCCGTCCGGACCGCCAGGATCTAGGTAACTCGCATAGATGAATGCTGCCGCCAACAGAAGGTGGGTTACTCTCGGCATGCCCGGTTTAGAGCCGGGATCTACCGGGCAAGCCGAAGGGCAGCTACCGGTTTCTATAGATTTAATGTCTGTAGTTAAACTGAGGAAACTCCACCCATCGTACAGAACCGTGATGTCCGAAGACATCTGCTGAGAAGCAGGACTCTGGAGCAGAAACGACACGTCTTCTGGTGGATGAACATGAAGATCCGTCAGATTGACACCAGGAGGAACGGTGAAACGGCCAATCCACGGGATGCAAGGGTAAACACTGCCAGTGAATCCTGTATGAGGCAGAAGCT
>RF60005;rnpb;n1930.1/0-447 
GGGAATTCGAGGCTCGGTACCCAAAATGGTCCGGTAGTTCAGTTGGTTAGAATGCCTGCCTGTCACGCAGGAGGTCGCGGGTTCGAGTCCCGTCCGGACCGCCAGGATCTAGGTAACTCGCATAGATGAATGCTGCCACCAACAGAAGGTGGGTTACTCTCGGCATGCCCGGTCTAGAGCCGGGATCCACCGGGAAAGCCGAAGGGCAGCTACCGGTTTCTATAGATTTAATGTCTGTAGTTAAACTGAGGAAACTCCACCCATCGTACAGAACCGTGATGTCCTAAGACATCTGCTGAGAAGCAGGACTCTGGAGCAGAAACGACACGTCTTCTGGTGGATGGACATGAAGATTCGTCTGATTGACACCAGGAGGAACGGTGAAACGGCCAATCCACGGGATGCAAGGGTAAACACTGCCAGTGAATCCTGTATGAGGCAGAAGCT
>RF60005;rnpb;n1931.1/0-447 
GGGAATTCGAGGCTCGGTACCCAAAATGGTCCGGTAGTTCAGGTGGTTAGAATGCCTGCCTGTCACGCAGGAGGTCGCGGGTTCGAGTCCCGTCCGGACCGCCAGGATCTAGGTAACTCGCATAGATGAATGCTGCCACCAACAGAAGGTGGGTTACTCTCGGCATGCCCGGTCTAGAGCCGGGATTCACCGGGCAAGCCGAAGGGCAGCTACCGGTTTCTATAGATTTAATGTCTGTAGTTAAACTGAGGAAACTCCACCCATCGTACAGAACCGTGATGTCCTAAGACATCTGCTGAGAAGCAGGACTCTGGAGCAGAAACGACACGTCTTCTGGTGGATGAACATGAAGATCCGTCTGATTGACACCAGGAGGAACGGTGAAACGGCCAATCCACGGGATGCAAGGGTAAACACTGCCAGTGAATCCTGTATGAGGCAGAAGCT
>RF60005;rnpb;n1932.1/0-447 
GGGAATTCGAGGCTCGGTACCCAAAATGGTCCGGTAGTTCAGTTGGTAAGGATGCCTGCCTGTTATGCAGGAGGTCGCGGGTTCGAGTCCCGTCCGGACCGCCAGGATCTAGGTAACTCGCATAGATGAATGCTGCCACCAACAGAAGGTGGGTTACTCTCGGCATGCCCAGTCTAGAGCCGGGATCCACCGGGCAAGCCGAAGGGCAGCTACCGGTTTCTATAGATTTAATGTCTGTAGTTAAACTGAGGAAACTCCACCCATCGTACAGAACCGTGATGTCCTAAGACATCTGCTGAGAAGCAGGACTCTGGAGCAGAAACGACACGTCTTCTGGTGGATGAACATGAAGATCCGTCTGATTGACACCAGGAGGAACGGTGAAACGGCCAATCCACGGGATGCAAGGGTAAACACTGCCAGTGAATCCTGTATGAGGCAGAAGCT
>RF60005;rnpb;n1933.1/0-447 
GGGAATTCGAGGCTCGGTACCCAAAATGGTCCGGTAGTTCAGTTGGTTAGAATGCCTGCCTGTCACGCAGGAGGTCGCGGGTTCGAGTCCCGTCCGGACCGCCAGGATCTAGGTAACTCGCATAGATGAATGCTGCCACCAACAGAAGGTGGGTTACTCTCGGCATGCCCGGTCTAGAGCCGGTATCCACCGGGTAAGCCGAAGGGCAGCTACCGGTTTCTATAGATTTAATGTCTGTAGTTAAACTGAGGAAACTCCACCCATCGTACAAAACCGTGATGTCCTAAGACATCTGCTGAGAAGCAGGACTCTGGAGCAGAAACGACACGTCTTCTGGTGGATGAACATGAAGATCCGTCTGATTGACACCAGGAGGAACGGTGAAACGGCCAATCCACGGGATGCAAGGGTAAACACTGCCAGTGAATCCTGTATGAGGCAGAAGCT
>RF60005;rnpb;n1934.1/0-447 
GGGAATTCGAGGCTCGGTACCCAAAATGGTCCGGTAGTTCAGTTGGTTAGAATGCCTGCCTGTCACGCAGGAGGACGCGGGTTTGAGTCCCGTCCGGACCGCCAGGATCTAGGTAACTCGCATAGATGAATGCTGCCACCAACAGAAGGTGGGTTACTCTCGGCATGCCCGGTCTAGAGCCGGGATCTACCGGGCAAGCCGAAGGGCAGCTACCGGTTTCTATAGATTTAATGTCTGTAGTTAAACTGAGGAAACTCCACCCATCGTACAGAACCGTGATGTCCTAAGACATCTGCTGAGAAGCAGGACTCTGGAGCAGAAACGACACGTCTTCTGGTGGATGAACATGTAGATCCGTCAGATTGACACTAGGAGGAACGGTGAAACGGCCAATCCACGGGATGCAAGGGTAAACACTGCCAGTGAATCCTGTATGAGGCAGAAGCT
>RF60005;rnpb;n1935.1/0-447 
GGGAATTCGAGGCTCGGTACCCAAAATGGTCCGGTAGTTCAGTTGGTAAGAATGCCTGCCTGTCACGCAGGAGGTCGCGGGTTCGAGTCCCGTCTGGACCGCCAGGATCTAGGTAACTCGCATAGATGAATGCTGCCACCAACAGAAGGTGGGTTACTCTCGGCATGCCCGGTCTAGAGCCGGGATCCATGGGGCAAGCCGAAGGGCAGCTACCGGTTTCTATAGATTTAATGTCTGTAGTTAAACTGAGGAAACTCCACCCATCGTACAGAACCGTGATGTCCTAAGACATCTGCTGAGAAGCAGGACTCTGGAGCAGAAACGACACGTCTTCTGGTGGATGAACATGAAGATCCGTCTGATTGACACCAGGAGGAACGGTGAAACGGCCAATCCACGGGATGCAAGGGTAACCACTGCCAGTGAATCCTGTATGAGGCAGAAGCT
>RF60005;rnpb;n1936.1/0-447 
GGGAATTCGAGGCTCGGTACCCAAAATGGTCCGGTAGTTCAGTTGGTTAGAATGCCTGCCTGTCACGCAGGAGGTCGAGGGTTCGAGTCCCGTCCGGACCGCCAGGATCTAGGTAACCCGCATAGATGAATGCTGCCACCAACAGAAGGTGGGTTACTCACGGCATGCCCGGTCTAGAGCCGGGATCTACCGGGCAAGCCGAAGGGCAGCTACCGGTTTCTATAGATTTAATGTCTGTAGTTAAACTGAGGAAACTCCACCCATCGTACAGAACCGTGATGTCCTAAGACATCTGCTGAGAAGCAGGACTCTGGAGCAGAAACGACACGTCTTCTGGTGGATGAACATGAAGATCCGTCTGATTGACACCAGGAGGAACGGTGAAACGGCCAATCCACGGGATGCAAGGGTAAACACTGCCAGTGAATCCTGTATGAGGCAGAAGCT
>RF60005;rnpb;n1937.1/0-444 
GGGAATTCGAGGCTCGGTACCCAAAATGGTCCGGTAGTTCAGTTGGTTAGAATGCCTGCCTGTCCCGCAGGAGGTCGCGGGTTCGAGTCCCGTCCGGACCGCCAGGATCTAGGTAACTCGCATAGATGAATGCTGCCACCAACAGAAGGTGGGTTACTCTCGGCATGCCCGGTAGAGCCGGGATTCTCCGGGCAAGCCGAAGGGCAGCTACCGGTTTCTATAGATTTAATGTCTGTAGTTAAACTGAGGAAACTCCACCCATCGTACAGGACCGTGATGTCCTAAGACATCTGCTGAGAAGCAGGACTCTGGAGCAGAAACGTCACGTCTTCTGGTGGACGAACATGAAGATCCGTCTGATTGACACCAGGAGGAACGGTGAAACGGCCAATCCACGGGATGCAAGGGTAACACTGCCAGTGAATCCTGTATGAGGCAGAAGCT
>RF60005;rnpb;n1938.1/0-447 
GGGAATTCGAGGCTCGGTACCCAAAATGGTCCGGTAGTTCAGTTGGTTAGAATGCCTGCCTGTCACGCAGGAGGTCGCGGGTTCGAGTCCCGTCTGGACCGCCAGGATCTAGGTAACTCGCATAGATGAATGCTGCCACCAACAGAAGGTGGGTTACTCTCGGCATGCCCGGTCTGGAGCCGGGATCCACCGGGCAAGCCGAAGGGCAGCTACCGGTTTCTATAGATTTAATGTCTGTAGTTAAACTGAGGAAACTCCACCCATCGTACAGAACCGTGATGTCCTAAGACATCTGCTGAGAAGCAGGACCCTGGAGCAGAAACGACACGTCTTCTGGTGGATGAACATGAAGATCCGTCTGATTGACACCAGGAGGAACGGTGAAACGGCCAATCCACGGGATGCAAGGGTAAACACTGCCAGTGAATCCTGTATGAGGCAGAAGCT
>RF60005;rnpb;n1939.1/0-447 
GGGAATTCGAGGCTCGGTACCCAAAATGGTCCGGTAGTTCAGTTGGTTAGAATGCCTGCCTGTCACGCAGGAGGTCGCGGGTTCGAGTCCCGTCTGGACCGCCAGGATCTAGGTAACTCGCATAGATGAATGCTGCCACCAACAGAAGGTGGGTTACTCTCGGCATGCCCGGTCTCGAGCCGGGATCCACAGGGCAAGCCGAAGGGCAGCTACCGGTTTCTATAGATTTAATGTCTGTAGTTAAACTGAGGAAACTCCACCCATCGTACAGAACCGTGATGTCCTAAGACATCTGCTGAGAAGCAGGACTCTGGAGCAGAAACGACACGTCTTCTGGTGGATGAACATGAAGATCCGTCTGATTGACACCAGGAAGGACGGTGAAACGGCCAATCCACGGGATGCAAGGGTAAACACTGCCAGTGAATCCTGTATGAGGCAGAAGCT
>RF60005;rnpb;n1940.1/0-447 
GGGAATTCGAGGCTCGGTACCCAAAATGGTCCGGTAGTTCAGTTGGTTAGAATGCCTGCCTGTCACGCAGGAGGTCGCGGGTTCGAGTCCCGTCAGGACCGCCAGGATCTAGGTAACTCGCATAGATGAATGCTGCCACCAACAGAAGGTGGGTTACTCTCGGCATGCCCGGTCTAGAGCCGTGATCCACCGGGCAAGCCGAAGGGCAGCTACCGGTTTCTATAGATTTACTGTCTGTAGTTAAACTGAGGAAACTCCACCCATCGTACAGAACCGTGATGTCCTAAGACATCTGCTGAGAAGCAGGACTCTGGAGCAGAAACGACACGTCTTCTGGTGGATGAACATGAAGATCCGTCTGATTGACACCAGGAGGAACGGTGAAACGGCCAATCCACGGGATGCAAGGGTAAACACTGCCAGTGAATCCTGTATGAGGCAGAAGCT
>RF60005;rnpb;n1941.1/0-447 
GGGAATTCGAGGCTCGGTACCCAAAATGGTCCGGTAGTTCAGTTGGTTAGAATGCCTGCCTGTCACGCAGGAGGTCGCGGGTTCGAGTCCCGTCCGGACCGCCAGGATCTAGGTAACTCGCATAGATGAATGCTGCCACCAACAGAAGGTGGGTTACTCTCGGCATGCCCGGTCTAGAGCCGGGAACCACCGGGCAAGCCGAAGGGCAGCTACCGGTTTCTATAGACTTAATGTCTGTAGTTGAACTGAGGAAACTCCACCCATCGTACAGAACCGTGATGTCCTAAGACATCTGCTGAGAAGCAGGACTCTGGAGCAGAAACGACACGTCTTCTGGTGGATGAACATGAAGATCCGTCTGATTGACACCAGGAGGAACGGTGAAACGGCCACTCCACGGGATGCAAGGGTAAACACTGCCAGTGAATCCTGTATGAGGCAGAAGCT
>RF60005;rnpb;n1943.1/0-445 
GGGAATTCGAGGCTCGGTACCCAAAATGGTCCGGTAGTTCAGTTGGTTAGAATGCCTGCCTGTCACGCAGGAGGTCGGGTTCGAGTCCCGTCCGGACCGCCAGGATCTAGGTAACTCGCATAGATGAATGCTGCCACCAACAGAAGGTGGGTTACTCTTGGCATGCCCGTTCTAGAGCCGGGATTCACCGGGCAAGCCGAAGGGCAGCTACGGGTTTCTATAGATTTAATGTCTGTAGTTAAACTGAGGAAACTCCACCCATCGTACAGAACCGTGATGTCCTAAGACATCTGCTGAGAAGCAGGACTCTGGAGCAGAAACGACACGTCTTCTGGTGGATGAACATGAAGATCCGTCTGATTGACACCAGGAGGAACGGTGAAACGGCCAATCCACGGGATGCAAGGGTAAACACTGCCAGTGAATCCTGTATGAGGCAGAAGCT
>RF60005;rnpb;n1944.1/0-447 
GGGAATTCGAGGCTCGGTACCCAAAATGGTCCGGTAGTTCAGTTGGTTAGAATGCCTGCCTGTCACGCAGGAGATCCCGGGTTCGAGTCCCGTCCGGACCGCCAGGATCTAGGTAACTCGCATAGATGAATGCTGCCACCAACAGAAGGTGGGTTACTCTCGGCATGCCCGGTCTAGAGCCGGTATCCTCCGGGCAAGCCGAAGGGCAGCTACCGGTTTCTATAGATTTGATGTCTGTAGTTAAACTGAGGAAACTCCACCCATCGTACAGAACCGTGATGTCCTAAGACATCTGCTGAGAAGCAGGACTCTGGAGCAGAAACGACACGTCTTCTGGTGGATGAACATGAAGATCCGTCTGATTGACACCAGGAGGAACGGTGAAACGGCCAATCCACGGGATGCAAGGGTAAACACTGCCAGTGAATCCTGTATGAGGCAGAAGCT
>RF60005;rnpb;n1945.1/0-447 
GGGAATTCGAGGCTCGGTACCCAAAATGGTCCGGTAGTTCAGTTGGTTAGAATGCCTGCCTGCCACGCAGGAGGTCGCGGGTTCGAGTCCCGTCCGGACCGCCAGGATCTAGGTAACTCGCATAGATGAATGCTGCCACCAACAGAAGGTGGGTTACTCTCGGCATGCCCGGTCTAGAGCCGGGATCCACCGGGCAAGCCGAAGGGCAGCTACCGGTTTCTATAGATTTAATGTCTGTAGTTAAACTGAGGAAACTCCACCCATCGTACAGAACCGTGATGTCTTAAGACATCTGCTGAGAAGCAGGACTCTGGAGCAGAAACGACACGTCTTCTGGTGGATGAACATGAAGATCCGTCTGATTGACACCAGGAGGAACAGTGAAACGGCCAATCCACGGGATGCAAGGGTAAACACTGCCAGTGAATCCTGTATGAGGCAGAAGCT
>RF60005;rnpb;n1946.1/0-447 
GGGAATTCGAGGCTCGGTACCCAAAATGGTCCGGTAGTTCAGTTGGTTAGAATGCCTGCCTGTCACGCAGGAGGTCGCGGGTTCGAGTCCCGTCCAGACCGCCAGGATCTAGGTAACTCGCTTAGATGAATGCTGCCACCAACAGAAGGTGGGTTACTCTCGGCATGCCCGGTCTAGAGCCGGGATCCACCGGGCAAGCCGAAGGGCAGCTACCGGTTTTTATAGATTTAATGTCTGTAGTTAAACTGAGGAAACTCCACCCATCGTACAGAACCGTGATGTCCTAAGACATCTGCTGAGAAGCAGGACCCTGGAGCAGAAACGACACGTCTTCTGGTGGATGAACATGAAGATCCGTCTGATTGACACCAGGAGGAACGGTGAAACGGCCAATCCACGGGATGCAAGGGCAAACACTGCCAGTGAATCCTGTATGAGGCAGAAGCT
>RF60005;rnpb;n1947.1/0-447 
GGGAATTCGAGGCTCGGTACCCAAAATGGTCCGGTAGTTCAGTTGGTTTGAATTCCTGCCTGTCCCGCAGGAGGTCGCGGGTTCGAGTCCCGTCCGGACCGCCAGGATCTAGGTAACTCGCATAGATGAATGCTGCCACCAACAGAAGGTGGGTTACTCTCGGCATGCCCGGTCCAGAGCCGGGGTCCACCGGGCAAGCCGAAGGGCAGCTACCGGTTTCTATAGATTTAATGTCTGTAGTTAAACTGAGGAAACTCCACCCATCGTACAGAACCGTGATGTCCTAAGACATCTGCTGAGAAGCAGGACTCTGGAGCAGAAACGACACGTCTTCTGGTGGATGAACATGAAGATCCGTCTGATTGACACCAGGAGGAACGGTGAAACGGCCAATCCACGGGATGCAAGGGTAAACACCGCCAGTGAATCCTGTATGAGGCAGAAGCT
>RF60005;rnpb;n1948.1/0-447 
GGGAATTCGAGGCTCGGTACCCAAAATGGTCCGGTAGTTCAGTTGGTTAGAATGCCTGCCTGTCACGCAGAAGGTCGCGGGTTCGAGTCCCGTCCGGACCGCCAGGATCTAGGTAACTCGCATAGATGAATGCTGCCACCAACAGAAGGTGGGTTACTCTCGGCATGCCCGGTCTAGAGCCGGGATCCACCGGGCAAGCCGAAGGGCAGCTACCGGTTTCTATAGATTTAATGTCTGTAGTTAAACTGAGGAAACTCCACCCATCGTACAGAACCGTGATGTCCTAAGACATCTGCTGAGAAGCAGGACTCTGGAGCAGAAACGACACGTCTTCTGGTGGATGAACATGAAGATCCGTCTGATTGACACCAGGAGGAACGGTGAAACGGCCAATCCGCGGGATGCAAGGGTAAACACTCCCAGTGAATCCTGTATGAGGCAGAAGCT
>RF60005;rnpb;n1949.1/0-447 
GGGAATTCGAGGCTCGGTACCCAAAATGGTCCGGTAGTTCAGTTGGATAGAATGCCTGCCTGTCACGCAGGAGGTCGCGAGTTCGAGTCCCGTCCGGACCGCCAGGATCTAGGTAACTCGCATAGATGAATGCTGCCACCAACAGAAGGTGGGTTACTCTCGGCATGCCCGGTCTAGAGCCGGGATCTACCGGGCAAGCCGAAGGGCAGCTACCGGTTTCTATAGATTTAATGTCTGTAGTTAAACTGAGGAAACTCCACCCATCGTACAGAACCGTGATGTCCTAAGACATCTGCTGAGAAGCAGGACTCTGGAGCAGAAACGACACGTCTTCTGGTGGATGAACATGAAGATCCGTCTGATTGACACCAGGAGGAACGGTGAAACGGCCGATCCACGGGATGCAAGGGTAAACACTGCCAGTGAATCCTGTATGAGGCAGAAGCT
>RF60005;rnpb;n1950.1/0-447 
GGGAATTCGAGGCTCGGTACCCAAAATGGTCCGGTAGTTCAGTTGGTTAGAATGCCTGCCTGTCACGCAGGAGGTCGCGGGTTCGAGTCCCGTCCGGACCGCCAGGATCTAGGTAACTCGCATAGATGAATGCTGCCACCAACAGAAGGTGGGTTACTCTCGGCATGCCCGGTCTGGAGCCGAGATCCACCGGGCAAGCCGAAGGGCAGCTACCGGTTTCTATAGATTTAATGTCTGTAGTTAAACTGAGGAAACTCCACCCATCGTACAGAACCGTGATGTCCTAAGACATCTGCTGAGAAGCAGGACTCTGGAGCAGAAACGACACGTCTTCTGGTGGATGAACATGAAGATCCGTCTGATTGACACCAGGAGGAACGGTGAAACGGCCAATCCACGGGATGCAAGGGTAAACACTGCCAGTGAATCCTGTATGAGGCAGAAGCT
>RF60005;rnpb;n1951.1/0-447 
GGGAATTCGAGGCTCGGTACCCAAAATGGTCCGGTAGTTCAGTTGGTTAGAATGCCTGCCTGTCACGAAGGAGGTCGCGGGTTCGAGTCCCGTCCGGACCACCAGGATCTAGGTAACTCGCATAGATGAATGCTGCCACCAACAGAAGGAGGGTTACTCTCGGCATGCCCGGTCCAGAGCCGGGATCCACCGGGCAAGCCGAAGGGCAGCTACCGGTTTCTATAGATTTAATGTCTGTAGTTAAACTGAGGAAACTCCACCCATCGTACAGAACCGTGATGTCCTAAGACATCTGCTGAGAAGCAGGACTCTGGAGCAGAAACGACACGTCTTCTGGTGGATGAACATGAAGATCCGTCTGATTGACACCAGGAGGAACGGTGAAACGGCCAATCCACGGGATGCAAGGGTAAGCACTGCCAGTGAATCCTGTATGAGGCAGAAGCT
>RF60005;rnpb;n1952.1/0-447 
GGGAATTCGAGGCTCGGTACCCAAAATGGTCCGGTAGTTCAGTTGGTTAGAATGCCTGCCTGTCACCCAGGAGGTCGCGGGTTCGAGTCCTGTCCGGACCGCCAGGATCTAGGTAACTCGCATAGATAAATGCTGCCACCAACAGAAGGTGGGTTACTCTCGGTATGCCCGGTTTAGAGCCGGGATCCACCGGGCAAGCCGAAGGGCAGCTACCGGTTTCTATAGATTTAATGTCTGTAGTTAAACTGAGGAAACTCCACCCATCGTACAGAACCGTGATGTCCTAAGACATCTGCTGAGAAGCAGGACTCTGGAGCAGAAACGACACGTCTTCTGGTGGACGAACATGAAGATCCGTCTGATTGACACCAGGAGGAACGGTGAAACGGCCAATCCACGGGATGCAAGGGTAAACACTGCCAGTGAATCCTGTATGAGGCAGAAGCT
>RF60005;rnpb;n1953.1/0-447 
GGGAATTCGAGGCTCGGTACCCAAAATGGTCCGGTAGTTCAGTTGGTTAGAATGTCTGCCTGTCACGCAGGAGGTCGCGGGTTCGAGTCCCGTCCGGACCGCCAGGATCTAGATAACTCGCATAGATGAATGCTGCCACCAACAGAAGGTGGGTTACTCTCGGCATGCCCGGTCAAGAGCCGGGATCCACCGGGCAAGCCGAAGGGCAGCTACCGGTTTCTATAGATTTAATGTCTGTAGTTAAACTGAGGAAACTCCACCCATCGTACAGAACCGTGATGTCCTAAGACATCTGCTGAGAAGCAGGACCCTGGAGCAGAAACGACACGTCTTCTGGTGGATAAACATGAAGATCCGTCTGATTGACACCAGGAGGAACGGTGAAACGGCCAATCCACGGGATGCAAGGGTAAACACTGCCAGTGAATCCTGTATGAGGCAGAAGCT
>RF60005;rnpb;n1954.1/0-447 
GGGAATTCGAGGCTCGGTACCCAAAATGGTCCGGTAGTTCAGTTGGTTAGAATGCCTGCCTGTCACGCAGGAGGTCGCGGGTTCGAGTCCCGTCCGGACCGCCAGGATCTAGGTAACCCGCATAGATGAATGCTTCCATCAACAGAAGGTGGGTTACTCTCGGCATGCCCGGTCTAGAGCCGGGATTCACCGGGCAAGCCGAAGGGCAGCTACCGGTTTCTATAGATTTAATGTCTGTAGTTAAACTGAGGAAACTCCACCCATCGTACAGAACCGTGATGTCCTAAGACATCTGCTGAGAAGCAGGACTCTGGAGCAGAAACGACACGTCTTCTGGTGGATGAACATGAAGATCCGTCTGATTGACACCAGGAGGAACGGTGAAACGGCCAATCCACGGGATGCAAGGGTAAACTCTGCCAGTGAATCCTGTATGAGGCAGAAGCT
>RF60005;rnpb;n1955.1/0-447 
GGGAATTCGAGGCTCGGTACCCAAAATGGTCCGGTAGTTCAGTTGGTTAGAACGCCTGCCTGTCACGCAGGAGGTCGCGGGTTCGAGTCCCGACCGGACCGCCAGGATCTAGGTAACTCGCATAGATGAATGCTGCCACCAACAGAAGGTGGGTTACTCTCGGCATGCCCGGTCTAGAGCCGGGATCTACCGGGCAAGCCGAAGGGCAGCTACCGGTTTCTATAGATTTAATGTCTGTAGTTAAACTGAGGAAACTCCACCCATCGTACAGAACCGTGATGTCCTAAGACATCTGCTGAGAAGCAGGACTCTGGAGCAGAAACGACACGTCTTCTGGTGGATGAACATGAAGATCCGTCTGATTGTCACCAGGAGGAACGGTGAAACGGCCAATCCACGGGATGCAAGGGTAAACACTGCCAGTGAATCCTGTATGAGGCAGAAGCT
>RF60005;rnpb;n1956.1/0-447 
GGGAATTCGAGGCTCGGTACCCAAAATGGTCCGGTAGTTCAGTTGGTTAGAATGCCTGCCTGTAACGCAGGAGGTCGCGGGTTCGAGTCCCGTCCGAACCGCCAGGATCTAGGTAACTCGCATAGATGAATGCTGCCACCAACAGAAGGTGGGTTACTCTCGGCATGCCCGGTCTAGAGCCGGGATCCACCGGGCAAGCCGAAGGGCAGCTACCGGTTTCTATAGATTTAATGTCTGTAGTTAAACTGAGGAAACTCCACCCATCGTACAGAACCGTGATGTCCTAAGACATCTGCTGAGAAGCAGGACTCTGGAGCAGAAACGACACGTCTTCTGGTGGATGAACATGAAGATCCGTCGTGATTGACACCAGGAGGAACGGTAAACGGCCAATCCACGGGATGCAAGGGTAAACACTGCCAGTGAATCCTGTATGAGGCAGAAGCT
>RF60005;rnpb;n1957.1/0-447 
GGGAATTCGAGGCTCGGTACCCAAAATGGTCCGGTAGTTCAGTTGGTTAGAACGCCTGCCTGTCACGCAGGAGGTCGCGGGTTCGAGTCCCGTCCGGACCGCCAGGATCTAGGTAACTCGCATAGATGAATGCTGCTACCAACAGAAGGTGGGTTACTCTCGGCATGCCCGGTCTTGAGCCGGGATCCACCGGGCAAGCCGAAGGGCAGCTACCGGTTTCTATAGATTTAATGTCTGTAGTTAAACTGAGGAAACTCCACCCATCGTACAGAACCGTGATGTCCTAAGACATCTGCTGAGAAGCAGGACTCTGGAGCAGAAACGACACGTCTTCTGGTGGATGAACATGAAGATTCGTCTGATTGACACCAGGAGGAACGGTGAAACGGCCAATCCACGGGATGCAAGGGTAAACACTGCCAGTGAATCCTGTATGAGGCAGAAGCT
>RF60005;rnpb;n4505.1/0-369 
TAAAGCAGTTGGCCGGTCTGTCGCGTGCGCGTTTCGTGCAGGAGGAAAGTCCGGGCAACACAGAGCATCCTACTTCCTAACAGAAAGCTGTCCGCGAGGGTAGAGTAACGTAGAAGAAAATAACCGCCGCTCCTTTCGGGGAGAGGTAAGGGTGAGAAGGTGGGGTAAGAGCCTACCAGCAGCATGGTGACATGTGGGCTGTACGTCTTAGGAGTTGTAAGGTCATGTAAACCGGCGTTATGAGAGTTGCTCGCTCCATGTCGGAGGGTAGACCGCTAAAGTGTCGTGGTGACACGCCACTCAGATAAATGACAGGCACCTTATTATATAAGGTACAGAACTCGGCTTATAGGCTGACTGCTTTTTTTC
>RF60005;rnpb;n4506.1/0-386 
AAACCGCAAGTGTGCAGTCGCTGTATGGCTTGACGCTGTGCAGAGGAAAGTCCGAACTTCACAGGGCAGGGTGCCGGTCGAGAACCTGGTTCAAGGCCGGGGGCAGCGGTGCAAACCGTCTGTCACAGAGAGTGCAACAGAAAGCAAACCGCCCCGGCTCCGGCCGGAGTAAGGGTGAAAAGGCGGTGTAAGAGACCACCAGGTGCGTCAGCAATGCCGTACGCTATGAAAACCTCCCCGAAGCAAGGCCAAATATGGAAGCTTTTTCCGCAAGGAAAGAAGGGTTGCCCGCCCAACGTTTCCGGGTAGGCCGCATCAGATAAATGACTGCAGCTTCATCACTCGATGATGATTCACAGAATTCGGCTTACAGCTTCGGTTTCAGC
>RF60005;rnpb;n4507.1/0-388 
GGAAACCGCAAGTGTGCAGTCGCTGTATGGTATAACCATGCAGAGGAAAGTCCGAACTTCACAGGGCAGGGTGCCGGTCGAGAACGTTTGTTCAAGACCGGGGGCAGCGGCGCAAGCTGTCTGTCACAGAGAGTGCAACAGAAAGCAAACCGCTCCGGCTTAAACCGGAGTAAGGGTGAAAAGGGGGTGTAAGAGACCACCAGGCAGGTCAGCAATGCCCTGCGCTATGAAAACCTCCCCGAAGCAAGGCCAAATAAGGAAGCATTTCCTGCAAGGGAAGAAGGGTTGCCCGCCCAATGTTTCCGGGTAGGCCGCATCAGATAAATGGCTGCAACATCACTACTTGATGGTGATGGACAGAATTCGGCTTACAGCTTCGGTTTGGATC
>RF60005;rnpb;n4508.1/0-348 
TCGCTGTATGGTATAACCATGCAGAGGAAAGTCCGAACTTCACAGGGCAGGGTGCCGGTCGAGAACGTTTGTTCAAGACCGGGGGCAGCGGCGCAAGCTGTCTGTCACAGAGAGTGCAACAGAAAGCAAACCGCTCCGGCTTAAACCGGAGTAAGGGTGAAAAGGGGGTGTAAGAGACCACCAGGCAGGTCAGCAATGCCCTGCGCTATGAAAACCTCCCCGAAGCAAGGCCAAATAAGGAAGCATTTCCTGCAAGGGAAGAAGGGTTGCCCGCCCAATGTTTCCGGGTAGGCCGCATCAGATAAATGGCTGCAACATCACTACTTGATGGTGATGGACAGAATTCGG
>RF60005;rnpb;n4509.1/0-331 
GAGGAAAGTCCGGACAACACAGAGCAACTCACTTCCTAACGGGAAGGCTCCGTTCAGGCGGAGACAGCAAGTGCCACAGAAAATATACCGCCTTGTCTTTGATGAGGTAAGGGTGAAAACGTGAGGTAAGAGCTCACGGTATTGCATGGCGACATGGATTACGGTAAACCTTGAGTGTTGAAAGACCAAATAGGTTACGAAACTCGAAGGCTGCTCGTCTTCTTTTACTTCGGTAAGATTCGTAATGGGTAGGTTGATGGAGTCTGTCAGCAATGGCAGATCTAGATAAATGATAGAAAACCGATTTTTCGGTGTACAGAACCCGGCTTAT
>RF60005;rnpb;n4550.1/0-401 
GTTCTTAACGTTCGGGTAATCGCTGCAGATCTTGAATCTGTAGAGGAAAGTCCATGCTCGCACGGTGCTGAGATGCCCGTAGTGTTCGTGCCTAGCGAAGTCATAAGCTAGGGCAGTCTTTAGAGGCTGACGGCAGGAAAAAAGCCTACGTCTTCGGATATGGCTGAGTATCCTTGAAAGTGCCACAGTGACGAAGTCTCACTAGAAATGGTGAGAGTGGAACGCGGTAAACCCCTCGAGCGAGAAACCCAAATTTTGGTAGGGGAACCTTCTTAACGGAATTCAACGGAGAGAAGGACAGAATGCTTTCTGTAGATAGATGATTGCCGCCTGAGTACGAGGTGATGAGCCGTTTGCAGTACGATGGAACAAAACATGGCTTACAGAACGTTAGACCACTT
>RF60005;rnpb;n1220.1/0-332 
GAGGAAAGTCCGGGCTAGCACCGGCTGTGATGCTGGTAGTGTTTGTGCTAGGCGAACAAATAAGCCTAGGGATGTGTTTGACACATTACGGCGAGTGAAAAGGCTAAGTCCTTGGATATGCCAGAGTAGCTCTGAAAGTGCCACAGTGACGAAGTTTTTATGGAAACGTAAAAAGTGGAACGCGGTAAACCCCTCAAGCTAGCAACCCAAACTTTGGTAGGGGCATGGGATAGTTGGAAACGAACAAGCTATCCTGACTGTTGACAAACAGTAGACAGATGATTATCGAAGGAGATAATACCTAGTTATTTCTGGAACAAAACACGGCTTAT
>RF60005;rnpb;n1221.1/0-331 
GAGGAAAGTCCGGGCTAGCACTGGCTGTGATGCCGGTAGTGTTTGTGCTAGGTGAATCAATAAGCCTAGGGACATCTTTTTGATGTTACGGCGGGCAAAAAGGCTAAGTCTTTACGGATATGTCTGAATAGCCCTGAAAGTGCCACAGTGACGTAGTTCTTGGGGAAACCTAAGAAGTGGAACGCGGTAAACCCCTCAAGCTAGCAACCCAAACTTTGGTAGGGGCATGGGATAGTTGGAATCCGAACAATCTATCCTGACTGGAAACAGTAGACAGATGATTATCGAAGGAGATAAGACCTAGTTATCTCTGGAACAAAACACGGCTTAT
>RF60005;rnpb;n1222.1/0-302 
GAGGAAAGTCCGGGACTCGCACCACCTGAGATGGTGGTAGTGTTTGTGCTCAGTGAATCAATAAGCTGAGGTATAGAGGCATCTATAACGGCAGACCAAAATCCTAAGGGAAACTATGGATGGAGGCTATAAAAGTGCCACAGTGACGAAGTTCCTAGGGAAACCTAGGAAGTGGAACGAGGTAAACCCCATAAGCGAGAAACCCAAAATTGGTAGGGGAACTCACACTACTGAAATGAAGGTAACGTGAGACGTTTTTAAAACGTAGATAAATGATTATCGCAAGTCANAACACGGCTTAT
>RF60005;rnpb;n1223.1/0-293 
GAGGAAAGTCCGGGCTCCTTCGGACAGGGCGCCAGGTAACGCCTGGGGGGCGTGAGCCCACGGAAAGTGCCACAGAAAATATACCGCCAGCTTCGGCTGGTAAGGGTGAAATGGTGCGGTAAGAGCGCACCGCGCGACTGGCAACGGCTTGCGGCACGGTAAACCCCGCCCGGAGCAAGACCAAATAGGGGAGCATGTCCGTCGTGTCCGAACGGGCTCCCGGGTAGGTTGCTTGAGGTGGCCGGTGACGGCTATCCCAGATGAATGGTTGTCGATGACAGAACCCGGCTTAC
>RF60005;rnpb;n1224.1/0-340 
GAGGAAAGTCCGGGCTCCATGGAAGCGCGGTGCCGGATAACGTCCGGCGGGGGCGACCTCAGGGAAAGTGCCACAGAAAGCAAACCGCCCTCGAGGCCGAAAGGCTTCGCGGAGGGTAAGGGTGAAAGGGTGCGGTAAGAGCGCACCGCGTCTTTGGCAACAAAGGCGGCAAGGCAAACCCCACCGGGAGCAAGACCAAATAGGGGCTGCACGGACGAGAGATCGTCCAGGTCTGTTTCCAGACCCGCGGCCCGGGTTGGTTGCAAGAGGCGTCTCGCAAGAGGCGTCCCAGATGAATGGCCATCACCTCGCAGCAATGCGAGGAACAGAACCCGGCTTA
>RF60005;rnpb;n1225.1/0-307 
GAGGAAAGTCCGGGCTCCGTCAGGCAGGACGCCAGGTAACGCCTGGAGGGTGCGAGCCCATGGAAAGTGCCACAGAAAATATACCGCCAGCTTTGCTGGTAAGGGTGAAAAGGTGCGGTAAGAGCGCACCGCGCGGGTGGTAACACGCCGCGGCATGGTAAACCCCGTCCGGAGCAAGACCAAATAGGGGAGCATGGGGACCTTCGGGTCTCTACCGTACGCCTGAGCGGGCTCCCGGGTAGGTTGCTAGAGGCGACCGGTGACGGTTGTCCCAGATGAATGATTGCCCACGACAGAACCCGGCTTA
>RF60005;rnpb;n1226.1/0-289 
GAGGAAAGTCCGGGCTCCTTCGGACAGGGCGCCAGGTAACGCCTGGGGGGCGTGAGCCCATGGAAAGTGCCACAGAAAATATACCGCCAGCTTTGGCTGGTAAGGGTGAAATGGTGCGGTAAGAGCGCACCGCGCAACTGGTAACAGGTGTGGCATGGTAAACCCCGCTCGGAGCAAGACCAAATAGGGGGACGTTATGCGTGGTCCGCGCTGTTCCCGGGTAGGTCGCTTGAGGTACATGGTGACATGTTACCCAGATGAATGATTGCCCACGACAGAATCCGGCTTA
>RF60005;rnpb;n1230.1/0-291 
GAGGAAAGTCCGGGCTCCACAGGACAGGGTGCCAGATAACGTCTGGGAGGCGCAAGCCTACGGCCAGTGCAACAGAAAGTATACCGCCAGCTTCGGCTGGTAAGGGTGAAATGGTGCGGTAAGAGCGCACCGCGCACGTGGTAACACGGGCGGCGAGGGTAAACCCCACCCGGAGCAAGACCAAATAGGAAAACCATGACGTTGTCCGCGTCGTTTTCGGGTTGGTCGCTTGAGGCTGGAGGGTGACCTTCAGTCCAGATGAATGATTATCCTAGACAGAACCCGGCTTAC
>RF60005;rnpb;n1231.1/0-302 
GAGGAAAGTCCGGGCTCCATAGGGCAGGGTGCCAGGTAACGCCTGGGGGGGAAACCCACGACCAGTGCAACAGAGAGCAAACCGCCGATGGCCCGCGCAAGCGGGATCAGGTAAGGGTGAAAGGGTGCGGTAAGAGCGCACCGCGCGGCTGGTAACAGTCCGTGGCACGGTAAACTCCACCCGGAGTAAGGCCAAATAGGGGTTCATAAGGTACGGCCCGTACTGAACCCGGGTAGGCTGCTTGAGCCAGTGAGCGATTGCTGGCCTAGATGAATGACTGTCCACGACAGAACCCGGCTTAT
>RF60005;rnpb;n1232.1/0-300 
GAGGAAAGTCCGGGCTCCACAGGGCAGGGTGCCAGGTAATCCCTGGGGGGCGCGAGCCTACGGAAAGTGCAACAGAAAATATACCGCCAGGAAACTGGTAAGGGTGAAATGGTGCGGTAAGAGCGCACCGCGCAGGTGGTAACACGCTGCGGCATGGTAAACCCCACCCGGAGCAAGACCAAATAGGAAAGCGATGCCGTGGCCCGCGGCGCTTTCGGGTAGGTCGCACGAGGCCGCCGGTGACGGCGGTCCCAGATGAATGATTGCCACAGATTAACTTCTGGACAGAACCCGGCTTAT
>RF60005;rnpb;n1233.1/0-301 
GAGGAAAGTCCGGGCTCCTTCGGACAGGGCGCCAGGTAACGCCTGGGGGGCGTGAGCCCATGGAAAGTGCCACAGAAAATATACCGCCAGCTTTGCTGGTAAGGGTGAAAAGGTGCGGTAAGAGCGCACCGCGCGACTGGTAACAGTTCGCGGCTCGGTAAACCCCGCCCGGAGCAAGACCAAATAGGGGAGTAGGGCTTCGGCCCGCCGTCGGTTCCGAACGGACTCCCGGGTAGGTTGCTAGAGGTAGCCGGTGACGGCTATCCCAGATGAATGGTTGTCGATGACAGAACCCGGCTTA
>RF60005;rnpb;n1234.1/0-304 
GAGGAAAGTCCGGGCTCCACAGGGCAGGGTGCCAGGTAACTCCTGGGGGGCGCGAGCCTACGGAAAGTGCAACAGAAAATATACCGCCCGCTTATTCACTTGTGAATGGCGGGTAAGGGTGAAATGGTGCGGTAAGAGCGCACCGCGCACGTGGTAACACGGGCGGCGAGGGTAAACCCCACCCGGAGCAAGACCAAATAGGAAAACCATGACGTTGTCCGCGTCGTTTTCGGGTTGGTCGCTTGAGGCCGGAGGGTGACCTTCAGTCCAGATGAATGATTATCCTAGACAGAACCCGGCTTAT
>RF60005;rnpb;n4577.1/0-860 
GTTCTTAACGTTCGGGTAATCGCTGCAGATCTTGAATCTGTAGAGGAAAGTCCATGCTCGCACGGTGCTGAGATGCCCGTAGTGTTCGTGCCTAGCGAAGTCATAAGCTAGGGCAGTCTTTAGAGGCTGACGGCAGGAAAAAAGCCTACGTCTTCGGATATGGCTGAGTATCCTTGAAAGTGCCACAGTGACGAAGTCTCACTAGAAATGGTGAGAGTGGAACGCGGTAAACCCCTCGAGCGAGAAACCCAAATTTTGGTAGGGGAACCTTCTTAACGGAATTCAACGGAGAGAAGGACAGAATGCTTTCTGTAGATAGATGATTGCCGCCTGAGTACGAGGTGATGAGCCGTTTGCAGTACGATGGAACAAAACATGGCTTACAGAACGTTAGACCACTTACATTTAAAATGATGAAAACAAGCTCTCCCGTATAAGGAGAGCTTTTATCTTGAAAAGAGAAAAGTTTTAAAAGACAGGGTGATACGATGAAGAAGTATACACTAATTGCAACGGCGCCGATGGGCATTGAAGCTGTTGTCGCAAAGGAAGTACGAGATTTAGGATACGAATGCAAGGTTGATAACGGGAAAGTTATTTTTGAAGGTGATGCACTTGCCATCTGCCGTGCGAACCTTTGGCTTAGAACAGCCGACCGCATAAAGGTTCAGGTTGCTTCTTTTAAAGCGAAAACATTTGATGAACTGTTTGAAAAAACGAAAGGCGATTAACTGGCGCTCATTTATACCTGAAAACGGGAAATTCCCTGTCATCGGAAAATCGGTAAAATCAACACTTGCAAGCGTTCCTGACTGTCAGCGATCGTCAAAAAAGCAATTGTCGAAAAGCTCAAGCTGCAG
>RF60005;rnpb;n1235.1/0-301 
GAGGAAAGTCCGGGCTCCTTCGGACAGGGCGCCAGGTAACGCCTGGGGGGCGTGAGCCCACGGAAAGTGCCACAGAAAATATACCGCCTGCATCGCAGGTAAGGGTGAAATGGTGCGGTAAGAGCGCACCGCGCGACTGGCAACAGCTTGCGGCACGGTAAACCCCGCCCGGAGCAAGACCAAATAGGGGAGTAGGGCGCTGCCCACCGTCGGTTCCGAACGGACTCCCGGGTAGGTTGCTTGAGGTAGCCGGTGACGGCTATCCCAGATGAATGGTTGTCGATGACAGAACCCGGCTTAC
>RF60005;rnpb;n1236.1/0-312 
GAGGAAAGTCCGGGCTCCTTCGGACAGGGCGCCAGGTAACCCCTGGAGGGCGCGAGCCCATGGAAAGTGCCACAGAAAACAAACCGCCAGGCCGCAAGGCCCGGTAAGGGTGAAAAGGTGCGGTAAGAGCGCACCGCGCGGCTGGTAACAGTTCGCGGCACGGTAAACCCCGCCCGGAGCAAGACCAAATAGGGGAGTGCGTGGCCTCACCGCCACACCGCCGGTTCCGAGCGGACTCCCGGGTAGGTTGCTGGAGGCGGCCGGTAACGGCCGTCCTAGATGAATGATTGTCCTCGACAGAACCCGGCTTAT
>RF60005;rnpb;n1237.1/0-335 
GAGGAAAGTCCGGGCTCCATAGGACAAGGGCGCCAGGTAACGCCTGGGGGGCGCAAGCCCACGGAAAGTGCCGCAGAAAGCAAACCGCCTAAGCCGCCATCGCTTGCGATGGCGGACGGTAAGGGTGAAAGGGTGCGGTAAGAGCGCACCGCGCATCTGGCAACAGATGTGGCAGGGTAAACCCCGCCCGGAGCAAGGCCAAATAGGAATCCTTCTGGTGTGGTCCGCATCGGATTCGGGTAGGCTGCTCGAGGCGTCCGGCGACGGGCGCCCTAGATGAATGACTGTCAGACTTAGAAGACGCTCGCGTTTTTGCGGTCAACAGAACCCGGCCT
>RF60005;rnpb;n1238.1/0-303 
GAGGAAAGTCCGGGCTCCTTCGGACAGGGCGCCAGGTAACGCCTGGGGGGCGTGAGCCCATGGAAAGTGCCACAGAAAATATACCGCCGGCTTGCCGGTAAGGGTGAAAAGGTGCGGTAAGAACGCACCGCGCGACTGGTAACAGTTCGCGGCACGGTAAACCCCGCCCGGAGCAAGACCAAATAGGGGAGTGCGGGTTAATAGCCCACCGTCGGTTCCGAACGGACTCCCGGGTAGGTTGCTAGAGGCAACTGGTGACAGTTGTCCCAGATGAATGGTTGTCGATGACAGAACCCGGCTTAC
>RF60005;rnpb;n1239.1/0-334 
GAGGAAAGTCCGGGCTCCTTCGGACAGGGCGCCAGGTAACGCCTGGGGGGCGTGAGCCCACGGAAAGTGCCACAGAAAATATACCGCCAGCTTCGGCTGGTAAGGGTGAAATGGTGCGGTAAGAGCGCACCGCGCGACTGGCAACAGCTCGCGGCACGGTAAACCCCGCCCGGAGCAAGACCAAATAGGGGAGTAGGGCGATGTACGACGCCCCCAAAAGGGGTGTTCGGGTGTTGCCCACCGCCGGTTCCGANCGGACTCCCGGGTAGGTTGCTTGAGGTAGCCGGTGACGGCTATCCCANATGAATGGTTGTCGATGACAGAATCCGGCTTA
>RF60005;rnpb;n1240.1/0-291 
GAGGAAAGTCCGGGCTCCATGGGCAGGGCGCCAGGTAACGCCTGGGGGGCGCGAGCCTACGGAGAGTGCCACAGAAAATATACCGCCGGGTCCGCCCGGTAAGGGTGAAATGGTGCGGTAAGAGCGCACCGCGCAGGTGGTAACACGCTGCGGCAGGGTAAACCCCGCCTGGAGCAAGACCGAATAGGGGAGTGTCAAGTGTGCCCGCACGAGCTCCCGGGTAGGTCGCTAGAGGTCGTTCGGTGACGGCGATCCCAGATGAATGACTGTCCTCGACAGSSCCCGGCTTAT
>RF60005;rnpb;n1241.1/0-290 
GAGGAAAGTCCGGGCTCCACAGGACAGGGTGCCAGATAACGTCTGGGAGGCGCAAGCCTACGGCCAGTGCAACAGAAAGTATACCGCCAGCTCCGGCTGGTAAGGGTGAAATGGTGCGGTAAGAGCGCACCGCGCACGTGGTAACACGGGCGGCGAGGGTAAACCCCACCCGGAGCAAGACCAAATAGGAAAACTAAGACGCTGTCCGCGTCGTTTTCGGGTTGGTCGCTTGAGGCTGGAAGGTGACTTCCAGTCCAGATGAATGATTATCCTAGACAGAACCCGGCTTA
>RF60005;rnpb;n1242.1/0-310 
GAGGAAAGTCCGGGCTCCAAAGGGCAAGGTGCCAGGTAACACCTGGGGGGCGCGAGCCTACGGAAAGTGCAGCAGAAAGTATACCGCCCGGCGATCCACCTTCGCGGTGGGTCACCAGGTAAGGGTGAAATGGTGCGGTAAGAGCGCACCGCGTGACCGGCAACAGGCACGGCGATGGTAAACCCCACCCGGAGCAAGACCAAATAGGAATCCGTCAGCTGCGGCCCGCAGCGGATTCGGGTAGGTCGCTACAGGCAGGTGGTGACACCTGTCGCAGATGAATGATCGTCCACGACAGAACCCGGCTTAT
>RF60005;rnpb;n1274.1/0-327 
GAGGAAAGTCCGGGCACCAAAGGGCAAGGCGCTGGGTAACTCCCAGTCCCGGTGACGGGAAGGAAAGTGCCACAGAAAAGATACCGCCCGGATTCGTTCGGGTAAGGGTGAAAAGGCGAGGTAAGAGCTCACCGCGGACCTGGTGACAGGGACGGCATGGTAAACCCCGCCTGGTGCAAGACCAAATAGGGGGGCGCTCCCGAAAGGGATAAGATTGGCCCGGTCAAGGCTCCCGGGTAAGGTCGCTTGAGTGCAAGGGTAACCTTGCATCTAGAGTAATGGTCACCCTGCCTTCCTTTAGGGGAAGGTATGACAGAACCCGGCTTA
>RF60005;rnpb;n1275.1/0-327 
GAGGAAAGTCCGGGCACCAAAGGGCAAGGCGCTGGGTAACTCCCAGTCCCGGTGACGGGAAGGAAAGTGCCACAGAAAAGATACCGCCCGGATTCGTTCGGGTAAGGGTGAAAAGGTGAGGTAAGAGCTCACCGCGGACCTGGTGACAGGGACGGCATGGTAAACCCCGCCTGGTGCAAGACCAAATAGGGGGGCGTTCCCGCAAGGGATAAGATTGGCCCGGTCAATGCTCCCGGGTAAGGTCGCTTGAATGCAAGGGTAACCTTGCATCTAGAGTAATGGTCACCCTGTCTTTCTTTCGGGAAAGGCATGACAGAACCCGGCTTA
>RF60005;rnpb;n1276.1/0-364 
GAGGAAAGTCCGGGCACCTCAGGGCAGTGTGCCGTGTGAAAACGCGGGGGCTGGCGGCGTAAGCTTCCGGTCACGGAAAGTGTCACAGAAAACATACCGCCGCGGGCAACTGCGGTAAGGGTGAAAAGGCGAGGTAAGAGCTCACCGCTCCGACTGAAAGGAAGGAGGCAGGACAAACCCCACACGGTGCAAGACAGAACAGGGGAAACGGCCCGCCCTGGCCGCACTGACTCCGCAAGGAGTTGGGATAACCCCGGGTATTAGTCGCACCTCGCGCAAAGCGGGGAGCACGGGGCGCAAGCCCCGGGCTAGAGAAATGACCGCCACCTTTTGCGGCAACGCGGGAGGCACAGAACCCGGCTTA
>RF60005;rnpb;n1277.1/0-290 
GAGGAAAGTCCGGGCTCCACAGGACAGAGTGCCAGGTAACGCCTGGGGGGCGTGAGCCTACGGAAAGTGCAGCAGAAAATAAACCGCCTCTTCGGAGGTAAGGGTGAAATGGTGCGGTAAGAGCGCACCGCGTGTTCTGGCAACACGACGCGGCTAGGTAAACCCCACTCGGAGCAAGACCAAATAGGGGAACATTATGTGCGGTCCGCACTGTTCCCGGGTAGGTTGCAAGAGGTGTGTGGCGACACACATCCCAGATGAATGACTGTTCACGACAGAACCCGGCTTAT
>RF60005;rnpb;n1278.1/0-323 
GAGGAAAGTCCGGGCTCCTTAGGGCAGGATGCTGGGTAACTCCCAGCGGGACAGGGCATAAGGCCTGTTCCAGCGCCAGTGCAACAGAAAATATACCGCCGGACTTTGTCCGGTAAGGGTGAAATGGCGGGTTAAGAGCCCACCGGCAGGCTGGTGACAGCCTGGTCTGGTAAACCGCATCCGGAGCAAAGCCAAATAGGGAAGGTATGGAGCTGCCCGCTCTTCTTCCGAGTTGGCCGCTTGAGATAAGCAGTAATGATTATCCTAGATGGATGACTGCCGCTGACTGTGCGAGAGTGCAGTTAGTACAGAATCCGGCTTAC
>RF60005;rnpb;n1279.1/0-290 
GAGGAAAGTCCGGGCACTATAGGGCGGAGTGCCAGGTAACACCTGGGCGGCGTGAGCCGACGGCAAGTGCAGCAGAGAGAAGACCGCCTGACTCGTCAGGTAAGGGTGAAAGGGTGCGGTAAGAGCGCACCGCGCGAGTGGTAACACTTCGTGGCAAGGTAAACCCCACTCAGTGCAAAACCAAATAGGGGAGAGATGGTGCGGCCCGCACTTCTCCCGGGTAGGTTGCTTGAGGTATGTGGTGACACATATCCCAGATGAATGACTATCCAAGACAGAACCCGGCTTAC
>RF60005;rnpb;n1280.1/0-318 
GAGGAAAGTCCGGGCTCCATAGGGTGAGGTGCCAGGTAACGCCTGGGGGGCGCGAGCCCACGGAAAGTGCAACAGAGAGCAGACCGCCGATGTCGGCTATTCGCCGGCAGGTAAGGGTGAAACGGTGCGGTAAGAGCGCACCGCGTCGGTGGCAACATGCGACGGCTAGGTAAACCCCGCCTGGAGCAAGACCAAATAGGGAAGTACGCGAACCCATGGTTTGCGCCTGCGGCCCGCAGGAACTTCCGGGTATGTCGCTGGAGATGAGCGGTGACGCGCATCCTACATGGATGGTTGCCCACGACAGAACCCGGCTTA
>RF60005;rnpb;n1281.1/0-341 
GAGGAAAGTCCGGGCTCTAGAGGGCGCGGCGGTCGTTAACAACGACTGTCCTGACATGTACAGGATAAGGAAAGTGCCACAGAAAATATACCGCCCTGAGCTTGTCGAAGGGTAAGGGTGAAATGGTGAGGTAAGAGCTCACCAGTATCCCAAGTGATTGGGATAGCTTGGCAAACCCCGCTGAGAGCAAAACCAAATAGGGGAGCACTGAAATGTACATCATTTCATCAAGTGGCCCGCTTGAAGCTCCCGGGTAGGTTGCTAGAGGTACCTGGCAACAGGTATCCCAGATGAATGACCATTACCCCAACCATCTGATTGGGGGACAGAATCCGGCTTAT
>RF60005;rnpb;n3967.1/0-128 
TGGTGCAAGCATATAAAAGATAAAGCTTGACGCTCCTTAGGGGTGATGACGGGGAATAAGATAAGGCGAAAGCTACTACTTATTTCCCATAAAGTGCCACAGAGACGAGTTATGCAGAAATGCATAGG
>RF60005;rnpb;n1282.1/0-292 
GAGGAAAGTCCGGGCTCCGCAGGACAGGATGCCAGGTAACACCTGGGGGGCGAGAGCCTACGGAAAGTGCCACAGAAAATATACCGCCCTGTTTTGGCAGGGTAAGGGTGAAATGGCGCGGTAAGAGCGCACCGCATGGCTGGTAACAGGCATGGCAGGGTAAACCCCATCCGGAGCAAGACCAAATAGGGGAACACTGGTGTGGTCCGCACTGTTCCCGGGTAGGTTGCACGAGGTGCTTGGTGACGAGCATCCCAGATGAATGACTGCTCAACGACAGAACCCGGCTTAT
>RF60005;rnpb;n3968.1/0-130 
TGATGCAAGCATATAAAAAATAAAGCTTGACGCTCCTTAAGGGGTGATGACGGGGAATAGGATAAGGCGAAAGCTACTACTTATTNCTCTATAAAGTGCCACAGAGACGAGCTATGCAGAAATGCATAGG
>RF60005;rnpb;n1283.1/0-403 
GAGGAAAGTCCGGGCGCCGTCGAAACGCGGTGGTGGGTAACACCCACCGGCCGCGAGGCCAGGGAAAGTGCAACAGAAAGCAGACCGCCATCGGGCCGGGGCAACCCAGCCTGAGGGTAAGGGTGAAACGGTGAGGTAAGAGCTCACCAGCAGGCCGGGTAACCGGTCTGGCTAGGCAAACCCCACCGGGCGCAAGGCCAAGCAGGGAGCATGGGTGGCGGCAGCGAATCCGTTCGCCACCGGCCGCCCACGGATTGTTTCGAGCCGTAACAGACTTCCGGGTAGGCTGCTCGAGACGCCGAGTAATCGTCGTCCTAGAGAAATGGCCACCGCCCGTCGTCGCCCTCCGGGGCTTCGACGGGAACAGAATCCGGCTTATGAATTCTGCACAGAACCCGGCTTA
>RF60005;rnpb;n3969.1/0-127 
GTGCAAGCATATAAAAAATAAAGCTTGACGCTCCTTAAGGGGTGATGACGGGGAATAGGATAAGGCGAAAGCTACTACTTATTCTCTATAAAGTGCCACAGAGACGAGCTATGCAGAAATGCATAGG
>RF60005;rnpb;n1284.1/0-357 
GAGGAAAGTCCGGGCAACACAGAGCATCGTACTTCCTAACGGGAAGGATTCCGCTTTAGCGGGAGACAGAAAGTGCCACAGAAAACAAACTACTCGCGCTTAGGTGTGAGAAAAGGTGAAAAGGTGGGGTAAGAGCCCACCGGTCTTGAAAGTGATTTCAGATGCATGGCAAACCTTACGAGTTGAAAGGCCAAATAGGTCACGCTCACGAAAGTGATTAGCTGCTCGCTGATAGTGCAAGCTGGCGTGATTGGGTAGGCTGCTTGATTCTAATGGCGACATTAGGGCTAGATAAATGATAGGCACTTCGAAAGAGGAACAGAACCCGGCTTATGAATTCCGACAGAACCCGGCTTA
>RF60005;rnpb;n1285.1/0-340 
GAGGAAAGTCCGGGCTCCACAGAGCAGAACGCCGGGTAACACCCGGTGGGGGAAACCCCGAGGAAAGTGCCACAGAAAACAGACCGCCTTCGCCGCGCGAGCGGCGCGGGTAAGGGTGAAACGGTGGGGTAAGAGCCCACCGCGCAGACGGTAACGGATGCGGCACGGCAAACCCCGTTCGGAGCAAGGCCATGTATAGGAACGTTCGAGGGCTGCTCGCCCGAGTTCCAGGGTAGGCCGCTCGAGGCGCACGGTAACGGGCGTCCCAGATGAATGATCGCCAAGTGTCCCCGGACACTCACAGAACCCGGCTTATGAATTCTGCACAGAACCCGGCTTA
>RF60005;rnpb;n1286.1/0-376 
GAGGAAAGTCCGGGCACCACAGGGCAGGATGCCGCACGAGCTTCACCGCAAGTGCGGGCGTCGCGTTTCAAGGCGCGGCGACGGACAGTGTCACAGAGAATATACCGCCCTCCGTGGTTCGGCGAAAGCCGGGCTTCGAAGGGTAAGGGTGAAAAGGTGGGGTAAGAGCCCACCGCGCCGCCAGCAATGGCGGCGGCACGAAAAACCCCTTCCGGTGCAAGGCAAAATAGGTGACTGGGCGGCCCGTCCGATAGTCACGGGTATGCCGCATCCGGCGCCGCTCGCGCAAGTGAGCGGCGCGGGACGAGGCCGCCGCGAGGCGGCCCGAGAGAAATGACGACTGAAGCGCCGCAAGGCGTGGAACAGAACCCGGCTT
>RF60005;rnpb;n1287.1/0-377 
GAGGAAAGTCCGGGCTCCACGGATCAACGGTGCCGGATAACGTCCGGCGGGGGCAACCCCAGGGAAAGTGCCACAGAAAAGTAAACCGCCACGGGCGCGTTGCGTTTAGCCTGCGGCAAGGGTGAAACGGTGCGGTAAGAGCGCACCGCGTTTCCGGCAACGGAAGCGGCAGGGCAAACCCCACCGGGAGCAAAACCGAATAGGAACGGCGCGCGTTTCCGCGCAAGCGGGAAAGCAGATCGATCCGGATCAGCCGTTCGGGTAGGTCGCTTCAGGCACACAGCAATCTGTGCCGCAGAGGAATGGCCGTCACGTGCTGCGTTATCGCGCAGCGCCATACAGAACCCGGCTTACGAATTCCGACAGAACCCGGCTTA
>RF60005;rnpb;n1288.1/0-444 
GAGGAAAGTCCGGGCTCCATAGGGCAGGGTGCCAGGTAACGCCTGGGGGGCGCAAGCCCACGACCAGTGCAACAGAGAGCAAACCGCCGATGGCCCCCCCAATAGATTTCAGGTTGCAGCAAGGCAGCAATCGCTTGAGTCCTCAGGAGCTTAGGTAACTAAGTGACTGGGGTGAAAGCGAGAAGCTAACGCAGCAGCGGCCTGAAAGATGCAGGGGATGTGGGATCAGGTAAGGGTGAAAGGGTGCGGTAAGAGCGCACCGCGCGGCTGGTAACAGTTCGTGGCACGGTAAACTCCACCCGGAGCAAGGCCAAATAGGGGTTCACCAGGTACGGTCCGTACTGAACCCGGGTAGGCTGCTTGAGCCAGTGAGCGATTGCTGGCCTAGATGAATGACTGTCCACGACAGAACCCGGCTTACGAATTCCGACAGAACCCGGCTTA
>RF60005;rnpb;n1289.1/0-348 
GAGGAAAGTCCGGGCAACATTGGGCATCGTGCCGCATGAATAGTGCGGGCATCTTGGCGGTAACGTTAGGATGACAGACAGTACCACAGAAAATAGGTAGCTCAGGCTGACTCGTTCAGTCAGGGTGATAGTGAAAAGGCGGGGTAAGAGCCCACCGGCCGGCCAGTAATAAAAGGCGCATGGTAAACCTCGCGAGTTGAAAGGTCAAATAGGCCCTGATAAAATGAACGGCCCGTTCTTACCTGTTAAACCAGGTATCAGGGTGGGTAGACCGATTGATCCTGACGGTAACGTCAGGACAAGATAAATGATGAGCATGCTGAGCAATCAGTGAACAGAACCCGGCTT
>RF60005;rnpb;n3970.1/0-183 
CCTTCATGCTTGCATAGTCTGAGATGACTATAGTGTTTGTGTAAGTATATAAAAAATAAAACTTAACMATTAGTGAAAACTAGTTGATGGCAGAGATAACTTCTAAGTATTTTGAACAGCTCTTATATGAAGTTATCTCCATAAAGTGCCACAGAGACGAGCTTTATAGAAATATAAGTGAGG
>RF60005;rnpb;n3971.1/0-148 
ACCTGCGATGGTCGTAATGTTGGTGCAAGCATATAAAAGATAAAGCTTGACGCTCCTTAGGGGTGATGACGGGGAATAAGATAAGGCGAAAGCTACTACTTATTTCCCGTAAAGTGCCACAGAGACGAGTTATGCAGAAATGCATAGG
>RF60005;rnpb;n1290.1/0-269 
GAGGAAAGTCCGGGCTTCATGAAAACACGGCGCCGGATAACATCCGGGGGGCGCAAGCCTACGGAAAGTGCAACAGAAAACAAACCGCCTTGCTTGGCCTCTGGCGAAGCAGGGTAAGGGTGAAACGGTGCGGTAAGAGCGCACCAGCGTCCTGGTAACAGGGCGGCTTGGCAAACCCCGCCGGAAGCAAGGCCAAATAGGGAAGGCAGGATACTTCGGTATCAGGGTCCGTTTTCAGACAAGCCGAATTCTGCACAGAACCCGGCTTA
>RF60005;rnpb;n1291.1/0-357 
GAGGAAAGTCCGGGCTCCACAGGGCAGGGTGGTTGCTAACGGCAACCCGAGGCGACTCGCGGGAAAGTGCCACAGAGAACAGACCGCCGCGGCGACTTCGTCGCTGCGGTAAGGGTGAAACGGTGGTGTAAGAGACCACCAGCGGGCTGGGCGACCAGCTCGGCTTGGTAAACCCCACCCGGAGCAAGGTCAAAAGGGCAGGTTCGCCTGTCTGCGCAAGCGTTCGAGGGCGGCCCGCCCGAGCTTGCGGGTAGACCGCTAGAACCGGTCGGCAACGGCCGGTCCAGATGGATGGTCGCCACTGCGCGAGAGCGCGGTACAGAATCCGGCTTACGAATTAAGACAGAACCCGGCTTA
>RF60005;rnpb;n1292.1/0-380 
GAGGAAAGTCCGGGCTCCACAGGATGCCGTGGTGGATAACGTCCACCGACCGCAAGGTTCGGGAAAGTGCAACAGAGAACAGACCGCCGATCGCTGCGGGGCAACTCGCGGCGAGGTAAGGGTGAAACGGTGAGGTAAGAGCTCACCAGCGGGTCGGGCGACCGACTCGGCTCGGCAAACCCCACGGGGAGCAAGGCCAAGCAGAGAGGAGACTTCGGGCGGCTTCGGTCACTCGGCGTCGCGGGGCGATTCGTTCCGTTATCACTCTCGGGTAGGCTGCCAGAGGCGGCGGGCAACCGTCGTCCTAGAGAAATGATCGTCGCGACGGCGCAGGCCGTCGGACAGAACCCGGCTTACGAATTCCGACAGAACCCGGCTTA
>RF60005;rnpb;n1293.1/0-307 
GAGGAAAGTCCGGGCAGCATAGGATATGACAGTCGCTAACGGCGACCGGGGGTGACCCTAGGGAAAGTGCCACAGAAACGATACCGCCTTCTCCGGGAGGTAAGGGTGAAAGGAGTGGGGTAAGAGCCCACAGCGACGCACGGTGACGTGCGAAGGAGGTAAACCCTGTCAGCTGCAAGGAGATCTGCAAAAAGGGCGGTCCGTCCGCAGGTCGTTATCCGCTTGATTCGGCAGGCAACTGCCGGGMTAGATANATGATCGTCCASSACAGAACCCGGSTNTATGAATTMCAACAGAACCCGGCTTA
>RF60005;rnpb;n1294.1/0-381 
GAGGAAAGTCCGGGCAACATAGAGCAGTGTACTTCCTAACGGGAAGGTATCCCGCCTTTGGCGGGATAACAGACAGTGCCACAGAAAACAAACTACCCATTCCCGATTTTATCGGGAGGGGAAAAGGTGAAAAGGTGAGGTAAGAGCTCACCGGTTTGATGGTGACATCAGGCGCATGGTAAACCTTACGCGTTGAAAGGTCAAATAAGTCACGATCATTCACTTGGTTAGCGGCTCGTTAATTAAGTTGATTCGTCAGCTTAGTCGTGACGGGTAGACTGATTGAACCTGATTGCGAAGTCAGGGCTAGATAAATGATAAGGGCCCTGCCTTTGGCAGGGAACAGAACCGGCTTATGAATTCAAGACAGAACCCGGCTTA
>RF60005;rnpb;n1295.1/0-368 
GAGGAAAGTCCGGGCACCGCAGGGCAGGATGCCAGCTAACGGCTGGTCGGCGAGTCGAGCACCCGCACGCGCGCCTTGGCGTGTAGGAAGCGGCGAAGCCGAAGGAAAGTGCCACAGAAACCAGACCGCCATTCCCGGACAGCCCCGGCGCGGGCGGGAGTGGTCAGGGTGAAACGGTGCGGTAAGAGCGCACCAGGCTCCCCGGAGACGGCGAGCGCTGGTAAACCCCATCCGGTGCAAGACCCGACAGTGCGGTATGGAACGGCCCGTTCCTTTGACCGCCAGGATGGTCGCTAGAGGCGCGCGGCGACGTGCGTCCCAGAGAGATGACCGTGACCCCACGCGAGTGGGCCACAGAATCCGGCTTA
>RF60005;rnpb;n1296.1/0-293 
GAGGAAAGTCCGGGCTCCAGAGGGCAGGGTGCCAGGTAACACCTGGGGGGCGCGAGCCTACGGAAAGTGCAGCAGAAAGTATACCGCCCAAAAATGGGGTGCTGCCCCATTTGAGCGCCATTCGTGGCTGGGTAAGGGTGAAACGGTGCGGTAAGAGCGCACCGCGCGGCTGGTAACAGGCGTGGCGATGGTAAACCCCACTCGGAGCAAGACCAAATAGGAATCCGTCAGCTGTGGCCCGCAGCGGATTCGGGTAGGTCGCTACAGGCAGGTGGTGACACCTGTCGCAGATG
>RF60005;rnpb;n1297.1/0-393 
GAGGAAAGTCCGGGCAACACAGAGCACCATACTTCCTAACGGGAAGGCTTTCTGCTGGTGACGGCAGAAAGACAGACAGGGCCACAGAAACAAACCGCCCTTTGACTTCAAGGCTTGCCAAGAACGTCGAAAGGTAAGGGTGAAAAGGTGGGGTAAGAGCCCACCGTTCCGATGGTGACATCGGAAGCTAGGCAAACCTTATGGGTTGAAAGGTCAAATAGGCCCCGGGCAAAGAGCTGCTCGTTCGATTTCTCCTTCGGGAGGATTCCGGGGTGGGTAGATCGATGGATCCCGATTGCAAAGTCGGGACTAGATAAATGGCAAGAGCCCATTTTCCCTCGTGGAAAATGGGATACAGAACCCGGCTTATGAATTCCGACAGAACCCGGCTTA
>RF60005;rnpb;n1298.1/0-237 
GAGGAAAGTCCGGGCTCCACAGAGCAGGATGCCGGCTAACGGCCGGACGCCGCGAGGCGAGGAATAGGGCCACAGAGACGAGCGTATACAGTACGGTGAAACGCGGTAACCTCCATCCGGAGCAACACCAAATAGGCAGGCGATGAAGCGGCTCGCTGAGTCTGCGGGTAGGTGGCTTGAGCCGGTCAGCAATGGCCGGCCTAGAGGANTGGTTGCCCACGACAGAACCCGGCTTAT
>RF60005;rnpb;n1299.1/0-301 
GAGGAAAGTCCGGGCTCCATAGGGCAGGGTGCCAGGTAACGCCTGGGGGGGAAACCCACGACCAGTGCAACAGAGAGCAAACCGCCGATGGCCCACGCAAGTGGGATCAGGTAAGGGTGAAAGGGTGCGGTAAGAGCGCACCGCGCGGCTGGTAACAGTCCGTGGCACGGTAAACTCCACCCGGAGCAAGGCCAAATAGGGGTTCACAAGGTACGGCCCGTACTGAACCCGGGTAGGCTGCTTGAGCCAGTGAGCGATTGCTGGCCTAGATGAATGACTGTCCACGACAGAACCCGGCTTA
>RF60005;rnpb;n904.1/0-304 
GGGGAGGAAAGTCCGGGCTCCATAGGGCAGGGTGCCAGGTAACGCCTGGGGGGGAAACCCACGACCAGTGCAACAGAGAGCAAACCGCCGATGGCCCACGCAAGTGGGATCAGGTAAGGGTGAAAGGGTGCGGTAAGAGCGCACCGCGCGGCTGGTAACAGTCCGTGGCACGGTAAACTCCACCCGGAGCAAGGCCAAATAGGGGTTCACAAGGTACGGCCCGTACTGAACCCGGGTAGGCTGCTTGAGCCAGTGAGCGATTGCTGGCCTAGATGAATGACTGTCCACGACAGAACCCGGCTTA
>RF60005;rnpb;n5921.1/0-485 
GGTGGCGGAGAAGTAGGCGAGGCGGCTGCGGATTCGGCGGCGATGCTGACTGAATTCGAGGAAAGTCCGGGCTTCCGAAAGACCACACTTGCTGGGTAACGCCCAGTGCGCGTGAGCGTGAGGATAGTGCCACAGAAAAATACCGCCCTGGCCCTTCGGGGTTTCGGTGTGGTGGGTCAGGCTCCTGGAGCCGAACCGCTGTCCCTGGAATCTGTGAGTGAAGGGCTGGGGTAAGGGTGCAAAGGTGCGGTAAGAGCGCACCAGCAGTATCGAGAGGTGCTGGCTCGGTAAACCCCGGTGGGACGCAAGGTCGGAGGAACTAGGGTTGGTCTTTTTCCCGTTCCGTACAGGGTCAATCTTCGGGTTGGCGCTGCGGTGTACCGCTAGAGGTGTCTGGTAACAGGCATTCGAGATAGATAGCTGCCCCTAAGTCTGGAGACAGATGAGGGAACAGAACCCGGCTTATGTCCAACTTCTTCGTTTTC
>RF60005;rnpb;n5926.1/0-443 
AGTTACCAAATTAATAGAAGGCGATCGAGGGTTAAAATTAATTTTTAAAATTATTTTAATTTTAGGAAAGTCCATGTTAGCACATACTTAAAGGAATGTATGTAGTGTTTGTGTCTAAGAAAAAAATAACTTAGAGTACCTTAAATTTATTAGGTAACGGCTTTTTCAATTCTAAGGACTATATATAATACAAACAATAGTTTATGAAAAGAAAAAATAAAGTGCCACAGAGACGAGATAATTATAAATAATTATGTGAAACGCGGTAAACCCCTCAAGCTAACAACCCAAAATATGGTAGGGGCATATGAGAATTAATAATTCCTTTTGAAAAATAAAGTTAATTTTTATACTATTTTTTTAAAAAATAGAGATAAATGATCGCACTTGTTAAAAAAACAAGAACAGAACATGGCTTATGCATATTATTTGGTACTTTTATT
>RF60005;rnpb;n3295.1/0-374 
GTGCAATTTTTGGATAATCGCGTAGTATTCCAATACTATGAGGAAAGTCCATGCTAGCACTGGCTGTGATGCCAGTAGTGATTGTGCTAGGCGAACAAATAAGCCTAGGGATGTGCTTATACATTACGGCGAAGAAAATGGCTAAGTCCTTGGATATGCCAAAGTACTTCTGAAAGTGCCACAGTGACGAAGTTTTTATGGAAACGTAAAAAATGGAACGCGGTAAACCCCTCAAGCTAGCAACCCAAACTTTGGTAGGGGCATGGGATAGTTGGAAACGAACAAGCTATCCTGACTGTTATTAGACAGTAGACAGATGATTATCGAAAGAGATGAGACCTAGTCATTTCTGGAACAAAACATGGCTTATAGAA
>RF60005;rnpb;n3296.1/0-373 
GTGCAATTTTTGGATAATCGCGTGGTACCTTACGTACCATGAGGAAAGTCCATGCTAGCACTGGCTGTGATGCCGGTAGTGTTTGTGCTAGGTGAATTAATAAGCCTAGGGACATCTTTTTGATGTTACGGCGAGTGAAAAAGCTAAGTCTTTTGATATGCTTGAATAGCTCTGAAAAGTGCCACAGTGACGTAGTTCTTGGGAAAACCCGAGAAGTGGAACGCGGTAAACCCCTCAAGCTAGCAACCCAAACTTTGGTAGGGGCACGGGATAGTAGGAAACGAACGATTTATCCTGACTGGAAACAGTAGACAGATGATTATCGAAGGAGATAAGGCCTAGTTATCTCTGGAACAAAACATGGCTTATAGAA
>RF60005;rnpb;n3297.1/0-371 
GTGCAATTTTTGGATAATCGCGTAGTATTTTGATACTATGAGGAAAGTCCATGCTAGCACTGGCTGTGATGCCAGTAGTGTTTGTGCTAGGCGAAAAAATAAGCCTAGGGATGTGCTTGCACATTACGGCGAAAGAACTGGCTAAGTCTTTGATATGCCACAGTATTTCTGAAAGTGCCACAGTGACGCAGTTTTTATGGAAACGTGAGAAATGGAACGCGGTAAACCCCTCAAGCTAGCAACCCAAACTTTGGTAGGGGCACGGGATAGTTGGAAACGAACAAGCTATTCTGACTGTTTAAACAGTAGACAGATGATTACCGAAGGAATTAATACCTAGTTATTTCCTGAACAAAACATGGCTTATAGAA
>RF60005;rnpb;n3298.1/0-373 
GTGCAATTTTTGGATAATCGCGTGATAATATTTTATCATGAGGAAAGTCCATGCTAGCACTGGCTGTGATGCCGGTAGTGTTTGTGCCAGGCGAACAAATAAGCCTGGGGATGTGTTTTGCACATTACGGCGGATAAAATTGCTAAGTCTTCGGATAGGTGAGAGTCATCCTGAAAGTGCCACAGTGACGTAGCTTTTATGGAAACATAAAAGGTGGAACGCGGTAAACCCCTCAAGCTAGCAACCCAAACTTTGGTAGGGGCATGGAAGAGCCGGAAACAGAACGGTCTTTTCTGACTGCATAGCAGTAGACAGATGATTATCGAAGAAGGTGAGACCTAGTCATCTTTGGAACAAAACATGGCTTATAGAA
>RF60005;rnpb;n3299.1/0-374 
GTGCAATTTTTGGATAATCGCGTGGTATTTTAATACCATGAGGAAAGTCCATGCTAGCACTGGCTGTGATGCCGGTAGTGTTTGTGCTAGGTGAATCAATAAGCCTAGGGACATCTTTTTGATGTTACGGCGGGCAAAAAGGCTAAGTCTTTACGGATATGTCTGAATAGCCCTGAAAGTGCCACAGTGACGTAGTTCTTGGGGAAACCTAAGAAGTGGAACGCGGTAAACCCCTCAAGCTAGCAACCCAAACTTTGGTAGGGGCATGGGATAGTTGGAATCCGAACAATCTATCCTGACTGGAAACAGTAGACAGATGATTATCGAAGGAGATAAGACCTAGTTATCTCTGGAACAAAACATGGCTTATAGAA
>RF60005;rnpb;n5995.1/0-346 
AGCTGGCAGCTAGCCATCGCTTAGTTTTATAATTAAAGCTAAGAGGAAAGTCCGAGCTCCAATAAGAACATAATGCTAGGTAATGCCTAGGGGTTTTAAACCTAAGAAAGTGTCGCAGAAAATTACCGCCGTAAAAGGTAAGGGTGAAAAGGTGAGGTAAGAGCTCACCGCTTATTTAGCAATAAATACAGGCAAGATAAACCTCATTAGGAGCAAGATCAAGTATGTAAGCACCCTTTGTTCTTGAGGACATGCTTACGGGTAGATCGCACGATTTTTTTAGCGATAAAAAAATAAGAGAGATGATGGCATAGTACAGAACTCGGCTTATGGGTGTCAGCTTAAT
>RF60005;rnpb;n5224.1/0-316 
GAGGAAAGTCCGGGCTAGCACACACCTTATGGGTGTGTAGTGTTTGTGCTAAGGGAAATCATAACCTTAGGTATGTTGTATAAACATAACGGCAAACTAGTTATAGCTAAGGTGTTTCACTACGTTATAACTTAAATTAAAGTGCCACAGAGACGAATCTATTTAGAAATAAATAGAGTGAAACGCGGTAAACCCCTCAAGCTAGCAACCCAAATTAGGTAGGGGCACATGATGTGTAGCAATACAACATCATGCAAGATTTGAATCTTGAGATTAATAGTCACAAAAGAAGAAATTCTTTACAGAACGCGGCTTA
>RF60005;rnpb;n5225.1/0-308 
GAGGAAAGTCCGGGCTCGCACATTCTGTGATGAATGTAGTGTTTGTGCTGGATGAAACGATAAATCCAGGCAGCGTAAGCTGACGGCTGGAGAAGGCCTGTGGTGAAAGCTATGGCGGACTCCTTTAAAAGTGCCACAGAAACGAGCTTTTCGGGAAACCGGAAAGATGGAACGGGTAAACCCCGCAAGCGAGAAACCCAAATTTGGTAGGGGAATCTAATCACGGCAAAACGAAGCCAGTGATCGGAACGTGGAAACACGTAGATAAATGACTGCCACTTTCGCAAGAGAGTACAAAACACGGCTTA
>RF60005;rnpb;n5226.1/0-302 
GAGGAAAGTCCGGGCTCCATAGGGCAGGGTGCTGGGTAATACCCAGTGGAGGCGACTTTAAGGAAAGTGCAACAGAGATATACCGCCAGATTTATCTGGTAAGGGTGGAAAGGCGAGGTAAGAGCTCACCAGCGTATAGGTGACTATACGGCTATGTGAACCCCATCTGGAGCAAGATCGAATAGGAGAGCAGGAAACTTTGGTTTCCAGGGGTGGCCCGTCCCGCTCTCGGGTAGTATCGCTGGAGCCTATTGGTAACAATAGGCCTAGATAGATGATTGTCTAACACAGAATCCGGCTTA
>RF60005;rnpb;n5227.1/0-331 
GAGGAAAGTCCGGGCTCCGCAGGGCAGGATGCTGGGTAATACCCAGTGGGGGCGACCCTAAGGATAGTGCAACAGAAATATACCGCCTGACACTTAATATATGTAGCTATAGATGTTACCATATATTAAGTGCCGGGTAAGGGTGGGAAGGTGAGGTAAGAGCTCACCAGCAGCTAGGCGACTAGCTGGCTCTGTAAACCCCATCTGGAGCAAGACCAAGTTAGGGACATAAAAAGGTGGTGGCCCGTCACCGTCCCGGTTGGTAGGTCGCTAGAGCCTATTGGCGACAATAGGCGTAGATAGATGGCTGTCTAACACAGAACCCGGCTTA
>RF60005;rnpb;n5228.1/0-120 
GAATTCAACGTATAAACGAGACACATGCATATATTTTGTTATGTGTAGACAGATGGTTACCACCAACGATCCAGTGTAACTAGTGCACGTGATGAGTACAATGGAACAGAACCCGGCTTA
>RF60005;rnpb;n5229.1/0-342 
GAGGAAAGTCCGGGCTCGCACATCCTGCGATGGATGTAGTGTTCGTGCCCGTTCGTAATGGCGGGGCAGTCAGCTTTTTAGCAGACTGACGGCGGGGAAAGCATCCTACAGCCATCTTGGCCATGGTGCAAATACCCTGAAAGTGGATAGAGACGAGTCGTCGGGGAAACTCGACGAGTGGAACGACTAAACCCCACGAGCGAGCAACTCAGTGTGTAGAGGCACCTGGCTGAGAGAAATGAATCGACGCTGGGACGATCGCCATATGATCGTAGAAAAATGATTGCCCCTTCTGTGGGAGGCTGGGAAGCCAAGAACCACATTGGGACAGAACCCGGCTTA
>RF60005;rnpb;n5230.1/0-328 
GAGGAAAGTCCGGGCCCGCGCAAGCTGAGATGCTTGTAGTGTTCGTGCTAAGCCCAATAAGCTTAGGGGCCGTGTAAACGGCTACGGCGGCCAAACGCGCTAAGGCGTCAGCTATGCGCTAGTAGGTCTGAAAAGTGCCACAGTGACGAAACGATCAGGGAAACCTGAGCGGTGGAACGGGTAAACCCCGCGAGCGAGTAACCCAAACTTTTGGTAGGGGCGTTTTGCCAAGCAAATTGAAGCGACGGCAATACAGCGGTAACGCTGAGATAGATGATGACTGAAGGAGCTTGTGCCTGAACAAGTTCTGGAACAACACACGGCTTAT
>RF60005;rnpb;n5231.1/0-325 
GAGGAAAGTCCGGGCACCGCAGAGCAGGATGGTGGACAACATCCACCCGGGGCGACCCGCGGGCCAGTGCCACAGAGAGAAGACCGCCTCCGCGCCGCTGCGCGGCGGTAAGGGTGAAAGGGTGGTGTAAGAGACCACCAGCGGCCCCGGTGACGGGGCCGGCTCGGTAAACCCCATCCGGTGCAAGGCCGAACAGGACGCGTCACGAGGGCGGCTCGCCCCAGCGTCCGGGTTGGCCGCTCGAGCCCGCCAGCGATGGCGGGCCCAGATGGATGGCCGTCACCTCGCGCGGGGCAACGCGCGCGAGGCACAGAATCCGGCTTAC
>RF60005;rnpb;n5232.1/0-349 
GAGGAAAGTCCGGGCTCACACAGTCTGAGATGATTGTAGTGTTCGTGCTTGATGAAACAATAAATCAAGGCATTAATTTGACGGCAATGAAATATCCTAAGTCTTTCGATATGGATAGAGTAATTTGAAAGTGCCACAGTGACGTAGCTTTTATAGAAATATAAAAGGTGGAACGCGGTAAACCCCTCGAGTGAGCAATCCAAATTTGGTAGGAGCACTTGTTTAACGGAATTCAACGTATAAACGAGACACACTTCGCGAAATGAAGTGGTGTAGACAGATGGTTATCACCTGAGTACCAGTGTGACTAGTGCACGTGATGAGTACGATGGAACAGAACGCGGCTTAT
>RF60005;rnpb;n5233.1/0-331 
GAGGAAAGTCCGGGCTCGCACAGGCTGTGATGCCTGTAGTGTTCGTGCTTAGCGAAACAATAAGCTAAGGTGCTCTATTAGAGTAACGGCAGGAAAACAAGCTAAGGTTTTTAACTATGCTTAAGTATCCTTGAAAGTGCCACAGTGACGAAGCGGATAGGGAAACTTATTCGGTGGAACGCGGTAAACCCCTCGAGCGAGCAACCCAAACAATGGTAGGGGCGCTTTTTGTTGGGAATTAAGAACGAGACAAAAAGGCAGGTTAACTGCAGATAGATGGTTACCACATTGCTTTTTCTCCCTGGAAAGTAGTGTACAGAACACGGCTTAT
>RF60005;rnpb;n5234.1/0-331 
GAGGAAAGTCCGGGCTCGCACAAGCTGAGATGCTTGTAGTGTTCGTGCTTAGCGAAATCATAAGCTAAGGTACTCTTTTAGAGTAACGGCAGGAAAAATGACTAAGGTTTCGACTATGTCAAAGTATCCTTGAAAGTGCCACAGTGACGAAGCGATGTGGGAAACTCCATCGGTGGAACGCGGTAAACCCCTCGAGCGAGCAACCCAAACAATGGTAGGGGCGCTCTTCTAAAGGAAATGAACGAGTAGAAGAGGCAGAGTTTACTCTGCAGATAGATGATGACCGTCACCAATTTTTCCTGAAGAATTGGTGATACAGAACGCGGCTTAT
>RF60005;rnpb;n4626.1/0-417 
GTTAATCATGCTCGGGTAATCGCTGCGGCCGGTTTCGGCCGTAGAGGAAAGTCCATGCTCGCACGGTGCTGAGATGCCCGTAGTGTTCGTGCCTAGCGAATCCATAAGCTAGGGCAGCCTGGCTTCGGCTGGGCTGACGGCGGGGAAAGAACCTACGTCCGGCTGGGATATGGTTCGATTACCCTGAAAGTGCCACAGTGACGGAGCTCTAAGGGAAACCTTAGAGGTGGAACGCGGTAAACCCCACGAGCGAGAAACCCAAATGATGGTAGGGGCACCTTCCCGAAGGAAATGAACGGAGGGAAGGACAGGCGGCGCATGCAGCCTGTAGATAGATGATTACCGCCGGAGTACGAGGCGCAAAGCCGCTTGCAGTACGAAGGTACAGAACATGGCTTATAGAGCATGATTAACGTG
>RF60005;rnpb;n4627.1/0-408 
TGAAATAACGTTCAGGTAATCGCTGCATCATTTGATGTAGAGGAAAGTCCATGCTCGCACGGTGCTGAGATGCCCGTAGTGTTCGTGCCTAGTGAAAAAATAAGCTAGGGCAGCTTGGCTTATAGCTTAGCTGACGGCGGGAAAAACCACCTAAGTCTTTGGATATGGTCGAGTATCCTGAAAGTGCCACAGTGACGAAGCTTTGCTGGAAACAGCAAAGGTGGAACGCGGTAAACCCCACGAGCGAGAAACCCAAACAATGGTAGGGGAACTGTCTCAAAGGAATCTAACGGAGAGACGGACGGTTACATGCGTAATCGTAGATAGATGATTACCGCCTGAGTACGAGATTAAAATCGTTTGCAGTACAAAGGTACAAAACATGGCTTTACGAACGTTGTTGAAACA
>RF60005;rnpb;n4628.1/0-411 
ATGCAGGAAATGCGGGTAGCCGCTGCCGCAATCGTCTCGGCGATTGGCGGTAGAGGAAAGTCCAGGCTCGCCCAAGCTGAGATGCTTGGAGTGTTCGTACCTGGCGCAAGCCAGGGCAAGTGAGGCGCAAGCCTCGCTGACGGCGTGGAAAGGGCTCTCTCTGAGGCCCGAGTACGCTGAAAGTGCCACAGAAACGTAGCTTTTCTGGCGACAGAAAAGATGGAACGCGGTAAACCCTGCGAGCGAGAAACCCAAATTTGGTAGGGGAACCGTCCTGAAGGAATCAAACGGAAGGGACGGATGGTATCTTCGGATGCCATAGATAGATGGCTACCGCTCTTGGTGCGAGGGATACGTCCCGCTTGCAGCACGGGAGAGACAGAACCTGGCTTATAGCATTTCCTGCTGGAT
>RF60005;rnpb;n4629.1/0-354 
AGAGTCGATTGGACAGTCGCTGCCCTCTATGAAAATTAGGGGGGGGAGGAAAGTCCGGGCTCCATAGGGCGAAGTGCCAGGTAATGCCTGGGGGGCGTGAGCCTACGGAAAGTGCCACAGAAAATAACCGCCTAAGCACTTCGGTGCCGGTAAGGGTGAAAAGGTGCGGTAAGAGCGCACCGCACGACTGGCAACAGTTCGTGGCTAGGTAAACCCCACTTGGAGCAAGACCAAATAGGGTTCCAAGGCGTGGCCCGCGCTGGAACCGGGTAGGTTGCTAAAGATGTCCAGTGATGGCCATCGTAGACGAATGACTGTTCAAGACAGAACCCGGCTTATAGATCGACTCTCCAC
>RF60005;rnpb;n1300.1/0-293 
GAGGAAAGTCCGGGCTCCATAGGGCGGAGTGCCAGGTAATGCCTGGGGGGCGTGAGCCTACGGAAAGTGCCACAGAAAATAACCGCCTAAGCACTTCGGTGCCGGTAAGGGTGAAAAGGTGCGGTAAGAGCGCACCGCACGTCTGGTAACAGTTCGTGGCTAGGTAAACCCCACTCGGAGCAAGACCAAATAGGGTTCCAAGGCGTGGCCCGCGCTGGAACCGGGTAGGTTGCTAAAGATGTCCAGTGATGGCCATCGTAGAGGAATGACTGTCCTCGACAGAACCCGGCTTA
>RF60005;rnpb;n1301.1/0-300 
GAGGAAAGTCCGGGCTCCACAGGGCAGGGTGCCAGATAACGTCTGGGAGGCGCGAGCCTACGACCAGTGCAACAGAGAGCAAACCGCCGATGGTCCGTAAGGGCACAGGTAAGGGTGAAAGGGTGCGGTAAGAGCGCACCGCGCGGCTGGTAACAGTCGGTGGCACGGTAAACTCCACCCGGAGCAAGGCCAAATAGGGGTTCATATGGTGCGGCCCGCACTGAACCCGGGTAGGCTGCTTGAGCCAGTGCGTGAGTGCTGGCCCAGAGGAATGATTGTCCACGACAGAACCCGGCTTAC
>RF60005;rnpb;n1302.1/0-311 
GAGGAAAGTCCGGGCTTCATAGGGCAAGGTGCCAGGTAACGCCTGGGCGGTGTGAACCGACGGAAAGTGCAGCAGAGAGTAGACCGCCTTCAATAACGTTTCTTTTCGGAGAAATGGAAGGTAAGGGTGAAAGGGTGCGGTAAGAGCGCACCGCATGGCTGGTAACAGTTCGTGGCATGGTAAACCCCACCGGAAGCAAGACCAAATAGGGATCCTATAGGCATGGCCCATGCTGGATCCGGGTAGGTCGCTTGAGCGTATGAGTGATCATACGCCTAGAGGAATGATCGTTCTAGACAGAACCCGGCTTC
>RF60005;rnpb;n1303.1/0-302 
GAGGAAAGTCCGGGCTCCATAGGGCAGGGTGCCAGGTAACGCCTGGGGGGGAAACCCACGACCAGTGCAACAGAGAGCAAACCGCCGATGGCCCGCGCAAGCGGGATCAGGTAAGGGTGAAAGGGTGCGGTAAGAGCGCACCGCGCGGCTGGTAACAGTCCGTGGCACGGTAAACTCCACCCGGAGCAAGGCCAAATAGGGGTTCATAAGGTACGGCCCGTACTGAACCCGGGTAGGCTGCTTGAGCCAGTGAGCGATTGCTGGCCTAGATGAATGACTGTCCACGACAGAACCCGGCTTAC
>RF60005;rnpb;n1304.1/0-389 
GAGGAAAGTCCGGGCTCCGCAGGGCAGGGTGCCGGATAACGTCCGGCGGGAGCAATCCTAGGGACAGTGCCACAGAAATGAGGACCGCCGATGGTGTCGGCAATGCCGGCACACAGGCAAGGATGCAACGGTGCGGTAAGAGCGCACCAGCAACCCGGGAACGGGTTGGCTAGGTAAACCCCACCTGGAGCAAGACCGGATAGGAGTGCGCACGTGGTGGCCCGCCACGCACTCGGGTAGGTTGCTTGAGCCAATTGGCAACAGTTGGCCTAGATAGATGATTGCCACTCCATTCGTGCGAGGCAGACGGGTGAAATGACCGAGAGCGAGTTGCTTATCGGATTTTGCGGACCTGCCGCTTGGAGCACAGGAGCACAGAATCCGGCTTA
>RF60005;rnpb;n1305.1/0-334 
GAGGAAAGTCCGGGCTCCTTCGGACAGGGCGCCAGGTAACGCCTGGGGGGCGTGAGCCCACGGAAAGTGCCACAGAAAATATACCGCCAGCTTCGGCTGGTAAGGGTGAAATGGTTCGGTAAGAGCGCACCGCGCGACTGGCAACAGCTCGCGGCACGGTAAACCCCGCCCGGAGCAAGACCAAATAGGGGAGTGGGGCGATGTACGACGCCCCCAAAAGGGGTGTTCGGGTGTTGCCCACCGCCGGTTCCGGGCGGACTCCCGGGTAGGTTGCTTGAGGTAGCCGGTGACGGCTATCCCAGATGAATGGTTGTCGATGACAGAACACGGCTTA
>RF60005;rnpb;n1306.1/0-313 
GAGGAAAGTCCGGGCTCCGACGGGCAGGGTGCCAGGTAACGCCTGGGGGGCGAAAGCCTACGGAAAGTGCCACAGAAAATATACCGCCAATGGCTTTGGCTGTTGGTAAGGGTGAAATGGTGCGGTAAGAGCGCACCGCATCACTGGTAACAGTGGTGGCAGGGTAAACCCCATCCGGAGCAAGACCAAATAGAGGAACCAATACCTTATGGGTATTTGAAAGTGCGGCCCGCACTGTTCCTGGGTAGGTTGCAAGAGGTGTGCGGGGACGCACATCTCAGATGAATGACTGTCCTTGACAGAACACGGCTTA
>RF60005;rnpb;n1307.1/0-320 
GAGGAAAGTCCGGGCTCCGCAGGGCAGAGTGCCAGGTAACGCCTGGGGGGTGAAAGCCCACGGAAAGTGCAACAGAAAGTATACCGCCCAAAAATGGGGTCCGACCCTGTTTGAGCGCCTTCGGGCTGGGTAAGGTTGAAATGGTGCGGTAAGAGCGCACCGCGCGGCTGGTAACAGGCGTGGCGATGGAAAACCCCACTCGGAGCAAGACCAAATAGGAATCCGTCAGCTGTGGCCCGCAGTGGATTCGGGTAGGTCGCTACAGGCAGGTGGTGACACCTGTCGCAGATGAATGATCGTCCACGACAGAACGCGGCTTA
>RF60005;rnpb;n4697.1/0-383 
GAAGCTGACCAGACAGTCGCCGCTTCGTCGTCGTCCTCCTTCGGGGGGAGACGGGCGGAGGGGAGGAAAGTCCGGGCTCCATAGGGCAAGGTGCCAGGTAACGCCTGGGGGGTGTCACGACCCACGACCAGTGCAACAGAGAGCAAACCGCCGATGGCCCGCGCAAGCGGGATCAGGTAAGGGTGAAAGGGTGCGGTAAGAGCGCACCGCGCGGCTGGTAACAGTCCGCGGCACGGTAAACTCCACCCGGAGCAAGGCCAAATAGGGGTTCATAAGGTACGGCCCGTACTGAACCCGGGTAGGCTGCTTGAGCCAGTGAGCGATTGCTGGCCTAGATGAATGACTGTCCACGACAGAACCCGGCTTATCGGTCAGTTTCACCT
>RF60005;rnpb;n3300.1/0-374 
GTGCAATTTTTGGATAATCGCGTAGTATTGATATACTATGAGGAAAGTCCATGCTAGCACTGGCTGTGATGCCAGTAGTGTTTGTGCTAGGCGAAAAAATAAGCCTAGGGAGATAGCTAGCTATCTTACGGCAAGCAAAAGGGCTAAGTCTTTGGATATGCCTGAATAGCTTTGAAAGTGCCACAGTGACGTAGTTTCTAGGGAAATCTAGAAAGTGGAACGCGGTAAACCCCTCAAGCTAGCAACCCAAACTTTGGTAGGGGCATGGGATAGTTGGAATGAGAACAATCTATCCTGACTGCTTTGCAGTAGACAGATGATTATCGAAAGAAACAATTCCTAGTTGTTTCTGGAACAAAACATGGCTTATAGAA
>RF60005;rnpb;n3301.1/0-370 
GTGCAATTTTTGGATAATCGCGTGGTAGTTTTCTACCATGAGGAAAGTCCATGCTAGCACTGGCTGAGATGCCAGTAGTGTTTGTGCTAGGCGAATCAATAAGCCTAGGGACGCCCTTGGGCGTTACGGCGGTTAAAATGGCTAAGTCTTTTGATATGTCAGAGTAGATCTGAAAGTGCCACAGTGACGAAGTTTTTATGGAAACGTAAAAAATGGAACGCGGTAAACCCCTCAAGCTAGCAACCCAAACTTTGGTCGGGGCATGGGATGGATGGAAATGAACAGAAATCCTGACTGTTTAGACAGTAGACAGATGATTATCGAAGGTGGTAGAACCTAGTACCACTGGAACAAAACATGGCTTATAGAA
>RF60005;rnpb;n3302.1/0-369 
GTGCAATTTTTGGATAATCGCGTAGCTTTTTAGGTTATGAGGAAAGTCCATGCTAGCACTGGCTGTGATGCCAGTAGTGTTTGTGCTAGGCGAAAAAATAAGCCTAGGAATGTCTTTGACATTACGGCGGAAAAAAAGGCTAAGTCGAATGATATGCCTGAGTATTTCTGAAAGTGCCACAGTGACGCAGTTTCTATGGAAACGTAGAAAATGGAACGCGGTAAACCCCTCAAGCTAGCAACCCAAACTTTGGTCGGGGCATGGGATAGACGGGAAACGAACCTTCTATCCTGACTGTTTACAGTAGACAGATGATTATCGAAAGAAGTAATACCTAGTTATTTCTGGAACAAAACATGGCTTATAGAA
>RF60005;rnpb;n3303.1/0-374 
GTGCAATTTTTGGATAATCGCGTAGTATTTCAATACTATGAGGAAAGTCCATGCTAGCACCGGCTGTGATGCCGGTAGTGTTTGTGCTAGGCGAAAAAATAAGCCTAGGGATGCAGAAATGCATTACGGCGAAAGAACGAGCTAAGTCTTCGGATATGTTTTAGTATTTCTGAAAGTGCCACAGTGACGCAGTTTCTATGGAAACGTAGGAAATGGAACGCGGTAAACCCCTCAAGCTAGCAACCCAAACTTTGGTCGGGGCATGGAATAGATTGGAAACAAGAACGAGCTATTCTGACTGTTATACGGTAGACAGATGATTATCGAAGGAGATGATACCTAGTCATCTCTGGAACAAAACATGGCTTATAGAA
>RF60005;rnpb;n3305.1/0-380 
GTGCAATTTTTGGATAATCGCGTGGTAAATATTGCAATTTTATCATGAGGAAAGTCCATGCTAGCACTGGCTGTGATGCCAGTAGTGTTTGTGCTAGACAAAAAAATAAGTCTAGGGATGTGCTTTGCGCATTACGGCGGATAAAATGGCTAAGTCTTTGATAGGCCGGAGTAATTCTGAAAGTGCCACAGTGACGTAGCTTTTATGGAAACATAAAAGGTGGAACGCGGTAAACCCCTCAAGCTAGCAACCCAAACTTTGGTAGGGGCATGGAAAAGCTGGAAAAAGAACGGTCTTTTCTGACTGCATAAGCAGTAGACAGATGATTATCAAAAAAGGTGGTACCTAGTCACCTTTGGAACAAAACATGGCTTATAGAA
>RF60005;rnpb;n3306.1/0-374 
TTCTATAAGCCATGTTTTGTTCCAGAAATAACTAGGTATTATCTCCTTCGATAATCATCTGTCTACTGTTTATCAACAGTCAGGATAGCTTGTTCGTTTCCAACTATCCCATGCCCCTACCAAAGTTTGGGTTGCTAGCTTGAGGGGTTTACCGCGTTCCACTTTTTACGTTTCCATAAAAACTACGTCACTGTGGCACTTTCAGAGCTACTCTGGCATATCAAGGACTTAGCCTTTTCACTCGCCGTAATGTGTCAAACACATCCCTAGGCTTATTTGTTCGCCTAGCACAAACACTACCAGCATCACAGCCGGTGCTAGCATGGACTTTCCTCATAGTATTGGAATACTACGCGATTATCCAAAAATTGCAC
>RF60005;rnpb;n3307.1/0-373 
GTGCAATTTTTGGATAATCGCGTAGTATTCAAATACTATGAGGAAAGTCCATGCTAGCACTGGCTGTGATGCCGGTAGTGTTTGTGCTAGGCGAACAAATAAGCCTAGGGACATATAAATATATGTTACGGCGAGTAAAATAGCTAAGTCTTTTGATATGCTTGAGTAGCTCTGAAAGTGCCACAGTAACGAAGTTTTTATGGAAACGTAAAAAATGGAACGCGGTAAACCCCTCAAGCTAGCAACCCAAACTTTGGTAGGGGCATGGGATAGTTGGAAACGAACAAGCTATCCTGACTGTTTGACAGTAGACAGATGATTATCGAAGGAAATGATTCCTAGTTATTTCCGGAACAAAACATGGCTTATAGAA
>RF60005;rnpb;n3308.1/0-373 
GTGCAATTTTTGGATAATCGCATGGTAGGAATCTACCATGAGGAAAGTCCATGCTAGCACCGGCTGTGATGCCGGTAGTGTTTGTGCTAGGCGAACCAATAAGCCTAGGGACGTAGCAATGCGTTACGGCGATTGAAAGAGCTAAGTCGCAAGATATGTTCGAGTAGGTCTGAAAAGTGCCACAGTGACGGAGTTTTTATGGAAACATAAAAAGTGGAACGCGGTAAACCCCTCAAGCTAGCAACCCAAATTTTGGTCGGGGCATGGGAAAGTCGGAAACAGAACGAACTTTCCTGACTGCATAAGCAGTAGACAGATGATTATCGAAGGTGGTAGTGCCTAGTACCACTGGAACAAAACATGGCTTATAGAA
>RF60005;rnpb;n3309.1/0-373 
GTGCAATTTTTGGATAATCGCGTGGAAATTTTAGATTTTCATGAGGAAAGTCCATGCTAGCACTGGCTGTGATGCCGGTAGTGTTTGTGCTAGGCGAAGAAATAAGCCTAGGGACGGATTTTTCCGTTACGGCGACTGAAAGGACTAAGTCTTTGGATATGCCTGATTAGGTCTGAAAGTGCCACAGTGACGTAGTTCTTCTGGAAACAGAAGAAGTGGAACGCGGTAAACCCCTCAAGCTAGCAACCCAAACTTTGGTCGGGGCATGGAGTGCGTGGAAGCGAACATAGCACTCTGACTGGAAACAGTAGACAGATGATTATCGAAGGAAATGGTACCTAGTCATTTCCGGAACAAAACATGGCTTATAGAA
>RF60005;rnpb;n3310.1/0-375 
GTGCAATTTTTGGATAATCGCGTGGTATTTTAATACCATGAGGAAAGTCCATGCTAGCACTGGCTGTGATGCCGGTAGTGTTTGTGCTAGGTGAATCAATAAGCCTAGGGACATCTTTTTGATGTTACGGCGGGCAAAAAGGCTAAGTTCTTTATGGATATGTCTGAATAGCCCTGAAAGTGCCACAGTGACGTAGTTCTTAGGGAAACCTAAGAAGTGGAACGCGGTAAACCCCTCAAGCTAGCAACCCAAACTTTGGTAGGGGCATGGGATAGTTGGAATCCGAACAATCTATCCTGACTGGAAACAGTAGACAGATGATTATCGAAGGAGATAAGACCTAGTTATCTCTGGAACAAAACATGGCTTATAGAA
>RF60005;rnpb;n3311.1/0-374 
GTGCAATTTTTGGATAATCGCGTAGTATTCCAATACTATGAGGAAAGTCCATGCTAGCACTGGCTGTGATGCCAGTAGTGATTGTGCTAGGCGAACAAATAAGCCTAGGGATGTGCTTGCACATTACGGCGGAGAAAATGGCTAAGTCCTTGGATATGCCAAAGTACTTCTGAAAGTGCCACAGTGACGTAGTTTTTATGGAAACGTAAAAAATGGAACGCGGTAAACCCCTCAAGCTAGCAACCCAAACTTTGGTAGGGGCATGGGATAGTTGGAAACGAACAAGCTATCCTGACTGTCAACAGACGGTAGACAGATGATTATCGAAGGAGATGATGCCTAGTCATTTCTGGAACAAAACATGGCTTATAGAA
>RF60005;rnpb;n3312.1/0-373 
GTGCAATTTTTGGATAATCGCGTGGTACCTTACGTACCATGAGGAAAGTCCATGCTAGCACTGGCTGTGATGCCGGTAGTGTTTGTGCTAGGTGAATTAATAAGCCTAGGGACATCTTTTTGATGTTACGGCGAGTGAAAAAGCTAAGTCTTTTGATATGCTTGAATAGCTCTGAAAAGTGCCACAGTGACGTAGTTCTTGGGAAAACCCGAGAAGTGGAACGCGGTAAACCCCTCAAGCTAGCAACCCAAACTTTGGTAGGGGCACGGGATAGTAGGAAACGAACGATTTATCCTGACTGGAAACAGTAGACAGATGATTATCGAAGGAGATAAGACCTAGTTATCTCTGGAACAAAACATGGCTTATAGAA
>RF60005;rnpb;n3313.1/0-374 
GTGCAATTTTTGGATAATCGCGTAGTATTTTAATACTATGAGGAAAGTCCATGCTAGCACTGGCTGTGATGCCAGTAGTGATTGTGCTAGGCGAACACATAAGCCTAGGGATGTGCATACACATTACGGCGAAGGAAATGGCTAAGTCGTTTGATATGCCAAAGTACTTCTGAAAGTGCCACAGTGACGTAGTTTTTATGGAAACGTAAAAAATGGAACGCGGTAAACCCCTCAAGCTAGCAACCCAAACTTTGGTAGGGGCATGGGATAGTTGGAAACGAACAAGCTATCCTGACTGTCAACAGACGGTAGACAGATGATTATCGAAGGAAATAATTCCTAGTTATTTCCGGAACAAAACATGGCTTATAGAA
>RF60005;rnpb;n3314.1/0-387 
GTGCAATTTTTGGATAATCGCGTGGAGAGTTTATCTTTTCATGAGGAAAGTCCATGCTAGCACAGGCTGTGATGCCTGTAGTGTTTGTGCTAGGCGAAACCATAAGCCTAGGGACGAGAAATCGTTACGGCGAGTGAATAGACTAAGTTTTCGGATATGTTTTAGTAGCTCTGAAAGTGCCACAGTGACGAAGTCTCTCTGGAAACAGAGAGAGTGGAACGCGGTAAACCCCTCAAGCTAGCAACCCAAATTTTGGTCGGGGCATGGAGTGCGCGGAAACGAACGTAGTACTCTGACTGCTAGCAGCTTCTAGCTGTTAGTGGTAGACAGATGATTATCGAAAGAAGTGGTCCTAGTCACTTCTGGAACAAAACATGGCTTATAGAA
>RF60005;rnpb;n3315.1/0-371 
GTGCAATTTTTGGATAATCGCGTGGTATTCTAATACCATGAGGAAAGTCCATGCTAGCACTGGCTGTGATGCCGGTAGTGTTTGTGCTAGGTGAATTAATAAGCCTAGGGACATCTTGTGATGTTACGGCGAGTGAAAAGGCTAAGTCTTTGATATGCCTAAATAGCTCTGAAAAGTGCCACAGTGACGTAGTTCTTGAGGAAACTCGAGAAGTGGAACGCGGTAAACCCCTCAAGCTAGCAACCCAAACTTTGGTAGGGGCACGGGATAGTAGGAATCCGAACGATCTATCCTGACTGGAAACAGTAGACAGATGATTATCGAAGGAGATAAGACCTAGTTATCTCTGGAACAAAACATGGCTTATAGAA
>RF60005;rnpb;n3316.1/0-374 
GTGCAATTTTTGGATAATCGCATGTCACTTTTTAGTTGATATGAGGAAAGTCCATGCTAGCACTGGCTGTGATGCCAGTAGTGTTTGTGCTAGGTGAAACAATAAGCCTAGGCATGTCTATTTGACATGACGGCGGACGACGGAGCTAAGTTCTTGGATATGTTCCCAGTCCTGAAAGTGCCACAGTGACGGAGTCCTTGAGGAAACTTAAGGAGTGGAACGCGGTAAACCCCTCAAGCTAGCAACCCAAATTTTGGTCGGGGCACGAGATGGCTGGAATCCGAACGGACCATCTTGACTGCGTAAGCAGTAGACAGATGATTATCGAAGGAGACAGCACCTAGTGTCTCTGGAACAAAACATGGCTTATAGAA
>RF60005;rnpb;n3317.1/0-387 
GTGCAATTTTTGGATAATCGCGTGGAGGGTTTATCTTTTCATGAGGAAAGTCCATGCTAGCACAGGCTGTGATGCCTGTAGTGTTTGTGCTAGGCGAAACCATAAGCCTAGGGACGAGAAATCGTTACGGCGAGTGAATAGACTAAGTTTTCGGATATGTTTTAGTAGCTCTGAAAGTGCCACAGTGACGAAGTCTCTCTGGAAACAGAGAGAGTGGAACGCGGTAAACCCCTCAAGCTAGCAACCCAAATTTTGGTCGGGGCATGGAGTGCGCGGAAACGAACGTAGTACTCTGACTGCTAGCAGCTTCTAGCTGTTAGTGGTAGACAGATGATTATCGAAAGAAGTGGTCCTAGTCACTTCTGGAACAAAACATGGCTTATAGAA
>RF60005;rnpb;n3318.1/0-374 
GTGCAATTTTTGGATAATCGCGTAGTATTCAAATACTATGAGGAAAGTCCATGCTAGCACTGGCTGCGATGCCGGTAGTGTTTGTGCTAGGCGAAAAAATAAGCCTAGGGGGGTAGTCTTTTCTGCCCTACGGCGAGTAAAATGGCTAAGTCGTAAGATATGTCAGAATAACTCTGAAAGTGCCACAGTGACGTAGTTTTTATGGAAACGTAAAAAATGGAACGCGGTAAACCCCTCAAGCTAGCAACCCAAACTTTGGTAGGGGCATGGGATAGCTGGAAGTGAACGGTCTATCCTGACTGGAAACAGTAGACAGATGATTATCGAAGGAGATGGTACCTAGTCATCTCTGGAACAAAACATGGCTTATAGAA
>RF60005;rnpb;n3319.1/0-372 
GTGCAATTTTTGGATAATCGCGTAGTATTGTAATACTATGAGGAAAGTCCATGCTAGCACTGGCTGTGATGCCAGTAGTGTTTGTGCTAGGCGAAACAATAAGCCTAGGGATGTAAAATACATTACGGCAGGTAAAATAGCTAAGTCTTTTGATATGCTAAAGTAACCTTGAAAGTGCCACAGTGACGAAGTTTTTATGGAAACGTAAAAAATGGAACGCGGTAAACCCCTCAAGCTAGCAACCCAAACTTTGGTCGGGGCATGGGATAGTTTGGAAACGAACGAACTATCCTGACTGTTTAATCAGTAGACAGATGATTATCGAAGGAAATAATCCCTAGTTATTTCTGGAACAAAACATGGCTTATAGAA
>RF60005;rnpb;n3320.1/0-387 
GTGCAATTTTTGGATAATCGCGTGAGGAGAATTTCTTTTCATGAGGAAAGTCCATGCTAGCACAGGCTGTGATGCCTGTAGTGTTTGTGCTAGGCGAAACCATAAGCCTAGGGACGAGAGATCGTTACGGCAGTTGAAATGGCTAAGTCTTCGGATAGGTCAGAGTAGGCTTGAAAGTGCCACAGTGACGGAGTCTTTCTGGAAACGGAGAGAGTGGAACGCGGTAAACCCCTCAAGCTAGCAACCCAAATTTCGGTCGGGGCATGGAGTGCACGGAAACGAACGTAGTACTCTGACTGCTATCAGCTATAGGCTGTTAGTGGTAGACAGATGATTATCAAAGGAAGTGGTCCTAGTCACTTCTGGAACAAAACATGGCTTATAGAA
>RF60005;rnpb;n3321.1/0-374 
GTGCAATTTTTGGATAATCGCGTAGTATTGCAATACTATGAGGAAAGTCCATGCTAGCACCGGCTGTGATGCTGGTAGTGTTTGTGCTAGGCGAACAAATAAGCCTAGGGATGTGTTTGACACATTACGGCGAGTGAAAAGGCTAAGTCCTTGATATGCCAGAGTAGCTCTGAAAGTGCCACAGTGACGAAGTTTTTATGGAAACGTAAAAAGTGGAACGCGGTAAACCCCTCAAGCTAGCAACCCAAACTTTGGTAGGGGCATGGGATAGTTGGAAACGAACAAGCTATCCTGACTGTTGACAAACAGTAGACAGATGATTATCGAAGGAGATAATACCTAGTTATTTCTGGAACAAAACATGGCTTATAGAA
>RF60005;rnpb;n3322.1/0-372 
GTGCAATTTTTGGATAATCGCGTGGTGTTTAGATACCATGAGGAAAGTCCATGCTAGCACTGGCTGTGATGCCGGTAGTGTTTGTGCTAGGCGAAAAAATAAGCCTAGGGAGGTAGCGATACCTTACGGCGATCAAAAGAGCTAAGTCTTTGATATGCTCAAGTAGATCTGAAAAGTGCCACAGTGACGTAGTTTTTAGGGAAACCTAAAAAGTGGAACGCGGTAAACCCCTCAAGCTAGCAACCCAAACTTTGGTAGGGGCATGGGATAGTTGGAAACGAACGATCTATCCTGACTGCTTTTGCAGTAGACAGATGATTATCGAAGGTGGCAAGACCTAGTTGCCGCCGGAACAAAACATGGCTTATAGAA
>RF60005;rnpb;n3323.1/0-375 
GTGCAATTTTTGGATAATCGCGTAGTATTTTGATACTATGAGGAAAGTCCATGCTAGCACTGGCTGTGATGCCGGTAGTGTTTGTGCTAGGCGAAAAAATAAGCCTAGGGACGTATGATGATACGTTACGGCAGGTAAAATGGCTAAGTCCTTGATATGCCATAGTAACCTTGAAAGTGCCACAGTGACGAAGTTTCTAGGGAAACCTAGAAAGTGGAACGCGGTAAACCCCTCAAGCTAGCAACCCAAACTTTGGTCGGGGCATGAGATAGCTGGAAGACGAACAGAACTATCTTGACTGCAACAGCAGTAGACAGATGATTATCGAGGAAGTTGGTTCCTAGTCAACTTCTGAACAAAACATGGCTTATAGAA
>RF60005;rnpb;n3324.1/0-387 
GTGCAATTTTTGGATAATCGCGTGAAGAGGATCTCTTTTCATGAGGAAAGTCCATGCTAGCACAGGCTGTGATGCCTGTAGTGTTTGTGCTAGGCGAATCCATAAGCCTAGGGACGAGAAATCGTTACGGCAGTCGAAATGGCTAAGTCTTCGGATAGGTCAAAATAGGCTTGAAAGTGCCACAGTGACGGAGTCTTTCTGGAAACAGAGAGAGTGGAACGCGGTAAACCCCTCAAGCTAGCAACCCAAATTTTGGTCGGGGCATGGAGTGCACGGAAACGAACGTAGTACTCTGACTGCTAGCAGATTTATGCTGTTAGCGGTAGACAGATGATTATCGAAGGAAGTGGTCCTAGTCACTTCTGGAACAAAACATGGCTTATAGAA
>RF60005;rnpb;n3325.1/0-376 
GTGCAATTTTTGGATAATCGCATGTCGCTTTTTTCTGTCGGCATGAGGAAAGTCCATGCTAGCACTGGCTGTGATGCCAGTAGTGTTTGTGCTAGGTGAAACAATAAGCCTAGGGATGTCTATTTGACATTACGGCGGACGATGAGGCTAAGTCCTTGGATATGCCTCTAGTCCTGAAAGTGCCACAGTGACGGAGCCTTTGAGGAAACTCAAGGGGTGGAACGCGGTAAACCCCTCAAGCTAGCAACCCAAACTTTGGTCGGGGCACGAGATGGCTGGAATGCGAACGGACCATCTTGACTGCGCAAGCAGTAGACAGATGATTATCGAAGGGGGTAGGACCTAGTACCTCTGGAACAAAACATGGCTTATAGAA
>RF60005;rnpb;n3326.1/0-373 
GTGCAATTTTTGGATAATCGCGTGAAGATTTGATATTTTCATGAGGAAAGTCCATGCTAGCACCGGCTGTGATGCTGGTAGTGTTTGTGCTAGGCGAAACAATAAGCCTAGGGACGGAGCAATCCGTTACGGCGACTGAAAAGGCTAAGTCTTTAGATAGGTCTGAATAGGTCTGAAAGTGCCACAGTGACGTAGTTCTTCTGGAAACAGAAGAAGTGGAACGCGGTAAACCCCTCAAGCTAGCAACCCAAACTTTGGTCGGGGCACGGAATGCGTGGAAACGAACATAGCATTCTGACTGGAAACAGTAGACAGATGATTATCGAAGGAGATGGTACCTAGTCATTTCTGGAACAAAACATGGCTTATAGAA
>RF60005;rnpb;n3327.1/0-371 
GTGCAATTTTTGGATAATCGCATGAAAAGTTATTTTTTATGAGGAAAGTCCATGCTAGCACTGGCTGTGATGCCGGTAGTGTTTGTGCTAGGCGAAACAATAAGCCTAGGGACGGATTATTCCGTTACGGCGGATGAAACAGCTAAGTCTCTTGATATGCTGGAGTAGGCCTGAAAGTGCCACAGTGACGTAGTTTTTGTGGAAACACAAAAAGTGGAACGCGGTAAACCCCTCAAGCTAGCAACCCAAACTTTGGTCGGGGCATGGAATGCGTGGAAACGAACATTGCATTCTGACTGGAAACAGTAGACAGATGATTATCGAAGGAAATGGTACCTAGTCATTTCTGGAACAAAACATGGCTTATAGAA
>RF60005;rnpb;n3328.1/0-373 
GTGCAATTTTTGGATAATCGCGTGGTTATTGGTGACCATGAGGAAAGTCCATGCTAGCACTGGCTGTGATGCCGGTAGTGTTTGTGTTAGGCGAAAAAATAAGCCTAAGGATGTGGTTAACACATTACGGCGGATAAAATCACTAAGTCTTATGATATGTGAGAGTCATCCTGAAAGTGCCACAGTGACGTAGTTTTTATGGAAACATAAAAAGTGGAACGCGGTAAACCCCTCAAGCTAGCAACCCAAACTTTGGTAGGGGCACGGAAAAGCTGGAAGAAGAACAGTCTTTTCTGACTGCAAAGCAGTAGACAGATGATTATCAAAGAAGATAATACCTAGTTATCTTTGGAACAAAACATGGCTTATAGAA
>RF60005;rnpb;n3329.1/0-386 
GTGCAATTTTTGGATAATCGCGTGAGGAGAATTGCTTCTCATGAGGAAAGTCCATGCTAGCACAGGCTGTGATGCCTGTAGTGTTTGTGCTAGGCGAAACCATAAGCCTAGGGACGAGAAATCGTTACGGCAGTTGAAATGGCTAAGTCCTTGGATAGGCCAGAGTAGGCTTGAAAGTGCCACAGTGACGGAGTCTTTCTGGAAACAGAGAGAGTGGAACGCGGTAAACCCCTCAAGCTAGCAACCCAAATTTTGGTCGGGGCATGGAGTACGCGGAAACGAACGTAGTATTCTGACTGCTATCAGCTAGAGCTGTTAGTGGTAGACAGATGATTATCGAAGGAAGTGGTCCTAGTCACTTCTGGAACAAAACATGGCTTATAGAA
>RF60005;rnpb;n3330.1/0-373 
GTGCAATTTTTGGATAATCGCGTGAGAGATTCTTCCCTCATGAGGAAAGTCCATGCTAGCACAGGCTGTGATGCCTGTAGTGTTTGTGCTAGGTGAATTCATAAGCCTAGGGACTTGATGTTCAAGTTACGGCGGGTGAAAGAGCTAAGTCTTTGGATAGGTTCTAGTAACTCTGAAAGTGCCACAGTGACGTAGTTTTTAGGGAAACCTAAAAAGTGGAACGCGGTAAACCCCTCAAGCTAGCAACCCAAACTTTGGTCGGGGCATGGAATACGTGGAAACGAACATAGTATTCTGACTGGAAACAGTAGACAGATGATTATCGAAGGAAATGGTACCTAGTCATTTCTGGAACAAAACATGGCTTATAGAA
>RF60005;rnpb;n3331.1/0-366 
GTGCAATTTTTGGATAATCGCATGGGATAACCATGAGGAAAGTCCATGCTAGCACTGGCTGTGATGCCGGTAGTGTTTGTGCTAGACGAAAAAATAAGTCTAGGGACATGGTGACATGTTACGGCGGATAAAATGACTAAGTCTTCTGATAGGTCAGAGTTATCCTGAAAGTGCCACAGTGACGTAGTTTTTATGGAAACGTAAAAAGTGGAACGCGGTAAACCCCTCAAGCTAGCAACCCAAACTTTGGTCGGGGCATGGGAAAGCTGGAAACGAACAGTCTTTCCTGACTGCATAAGCAGTAGACAGATGATTATCGAAGGCGGCAGAGCCTAGTGTCGCTGGAACAAAACATGGCTTATAGAA
>RF60005;rnpb;n3332.1/0-376 
GTGCAATTTTTGGATAATCGCGTGGTGCATTTGGTATCATGAGGAAAGTCCATGCTAGCACCGGCTGTGATGCGGTAGTGTTTGTGCTAGGTGAATCAATAAGCCTAGGGACATCTTTTTGGAAGGTGTTACGGCGAGCGAAAGGGCTAAGTCGTTAGATAGGTCTGAGTTGCTCTGAAAGTGCCACAGTGACGTAGTTTTTAGGGAAACCTAAAAAGTGGAACGCGGTAAACCCCTCAAGCTAGCAACCCAAACTTTGGTAGGGGCATGGGATAGTTGGAAGACGAACAATCTATCCTGACTGGAAACAGTAGACAGATGATTATCGAAGGAGGTAAGACCTAGTTACCTCTGGAACAAAACATGGCTTATAGAA
>RF60005;rnpb;n3333.1/0-373 
GTGCAATTTTTGGATAATCGCATGTCGCTTTCTTGGCGACATGAGGAAAGTCCATGCTAGCACTGGCTGTGATGCCAGTAGTGTTTGTGCTAGGTGAAAAAATAAGCCTAGGGATGTCTATTTGACATTACGGCGGACGAAAGAGCTAAGTCTTTGGATAAGTTTCTAGTCCTGAAAGTGCCACAGTGACGGAGTTCTTGGGGAAACTCAGGGAGTGGAACGCGGTAAACCCCTCAAGCTAGCAACCCAAACTTTGGTCGGGGCACAAGATGGCTGGAATTCGAACGGACCATCTTGACTGCGCAAGCAGTAGACAGATGATTATCGAAGGGGACAGGCCTAGTGTCTCTGGAACAAAACATGGCTTATAGAA
>RF60005;rnpb;n3334.1/0-378 
GTGCAATTTTTGGATAATCGCGTAGTATTTTAATACTATGAGGAAAGTCCATGCTAGCACTGGCTGTGATGCCAGTAGTGTTTGTGCTAGGCGAAAAAATAAGCCTAGGAATGTACTTTAGTACATTACGGCGAGTGAAATGGCTAAGTCCTTTGATATGCCAAAGTAAGTCTGAAAGTGCCACAGTGACGCAGTTTTTATGGAAACGTAAAAAATGGAACGCGGTAAACCCCTCAAGCTAGCAACCCAAACTTTGGTCGGGGCATGGAATAGCATGGAAACGAACAGGCTATTCTGACTGTAATACAATCAGTAGACAGATGATTATCGAAAGAAGTGGTTCCTAGTCACTTCTGGAACAAAACATGGCTTATAGAA
>RF60005;rnpb;n3335.1/0-371 
GTGCAATTTTTGGATAATCGCGTGGTATTCTAATACCATGAGGAAAGTCCATGCTAGCACTGGCTGTGATGCCGGTAGTGTTTGTGCTAGGTGAATTAATAAGCCTAGGGACATCTTTTGATGTTACGGCGAGTGAAATGGCTAAGTCTTTGATATGCCTAAATAGCTCTGAAAAGTGCCACAGTGACGTAGTTCTTGAGGAAACTCGGGAAGTGGAACGCGGTAAACCCCTCAAGCTAGCAACCCAAACTTTGGTAGGGGCACGGGATAGTAGGAATCCGAACGATCTATCCTGACTGGAAACAGTAGACAGATGATTATCGAAGGAGATAAGACCTAGTTATCTCTGGAACAAAACATGGCTTATAGAA
>RF60005;rnpb;n3336.1/0-301 
HNRGHNGAGGAAAGTCCATGCTCGCACGATCTGCGATGATCGTAGTGTTTGTGCTGGATGAAGTCATAAATCCAGGCAGGTTGATCCTGACGGCTGTCGTATTTCCTAAGGGAAACTATGGAAATACGGCTTTAAAAGTGCCACAGAGACGAGCTATTCTGGAAACAGAATAGGTGGAACGGGTAAACCCCGCAAGTGAGAAACCCAAATTTGGTAGGGGAACTGATCAAGGGGAACTGAACCTAAGATCGGATAGGGAAACCTATAGATAAATGACTGTCTGATACAGAACCCGGCTTAR
>RF60005;rnpb;n3338.1/0-373 
GTGCAATTTTTGGATAATCGCATGGTTGCAAGTCTTCCATGAGGAAAGTCCATGCTAGCACTGGCTGTGATGCCAGTAGTGTTTGTGCTAGGCGAATCAATAAGCCTAGGGACTTGATTTTCAAGTTACGGCGAGCGAACTGGCTAAGTCTGCGGATAGGTTTTAGTAGCTCTGAAAGTGCCACAGTGACGGAGTTTTTAGGGAAACCTAAAAAGTGGAACGCGGTAAACCCCTCAAGCTAGCAACCCAAACTTTGGTAGGGGCATGGGATGGCCGGAAACGAACGGACCATTCTGACTGCTATGCAGTAGACAGATGATTATCGAAGGAAGTGGTACCTAGTCACTTCTGGAACAAAACATGGCTTATAGAA
>RF60005;rnpb;n3339.1/0-373 
GTGCAATTTTTGGATAATCGCATGGTTGCTAGTCTTCCATGAGGAAAGTCCATGCTAGCACTGGCTGTGATGCCAGTAGTGTTTGTGCTAGGTGAATCAATAAGCCTAGGGACTTGATTTTCAAGTTACGGCGAGCGAACTAGCTAAGTCTTAGGATAGGTTTTAGTAGCTCTGAAAGTGCCACAGTGACGGAGTTTTTAGGGAAACCTAAAAAGTGGAACGCGGTAAACCCCTCAAGCTAGCAACCCAAACTTTGGTAGGGGCATGGGATGGCTGGAAACGAACGGACCATTCTGACTGCTATGCAGTAGACAGATGATTATCGAAGGAAGTGGTACCTAGTCACTTCTGGAACAAAACATGGCTTATAGAA
>RF60005;rnpb;n3340.1/0-373 
TTCTATAAGCCATGTTTTGTTCCAGAAGTGACTAGGTACCACTTCCTTCGATAATCATCTGTCTACTGCATAGCAGTCAGAATGGTCCGTTCGTTTCCAGCCATCCCATGCCCCTACCAAAGTTTGGGTTGCTAGCTTGAGGGGTTTACCGCGTTCCACTTTTTAGGTTTCCCTAAAAACTCCGTCACTGTGGCACTTTCAGAGCTACTAAAACCTATCCGAAGACTTAGCTAGTTCGCTCGCCGTAACTTGAAAATCAAGTCCCTAGGCTTATTGATTCACCTAGCACAAACACTACTGGCGTCACAGCCAGTGCTAGCATGGACTTTCCTCATGGAAGACTAGCAACCATGCGATTATCCAAAAATTGCAC
>RF60005;rnpb;n3341.1/0-373 
GTGCAATTTTTGGATAATCGCATGGTTGCTAGTCTTCCATGAGGAAAGTCCATGCTAGCACTGGCTGTGATGCCAGTAGTGTTTGTGCTAGGTGAATTAATAAGCCTAGGGACTTGATTTTCAAGTTACGGCGAGTGAACTGGCTAAGTCTTCGGATAGGTTTTAGTAGCTCTGAAAGTGCCACAGTGACGGAGTTTTTAGGGAAACCTAAAAAGTGGAACGCGGTAAACCCCTCAAGCTAGCAACCCAAACTTTGGTAGGGGCATGGGATGGCTGGAAACGAACGGACCATCCTGACTGCTTTGCAGTAGACAGATGATTATCGAAGGAAGTGGTACCTAGTCACTTCTGGAACAAAACATGGCTTATAGAA
>RF60005;rnpb;n3342.1/0-373 
GTGCAATTTTTGGATAATCGCATGGTTGCTTGTCTTCCATGAGGAAAGTCCATGCTAGCACTGGCTGTGATGCCAGTAGTGTTTGTGCTAGGTGAATTAATAAGCCTAGGGACTTGATTTTCAAGTTACGGCGAGCGAACTGGCTAAGTCTTCGGATAAGTTTTAGTAGCTCTGAAAGTGCCACAGTGACGGAGTTTTTAGGGAAACCTAGAAAGTGGAACGCGGTAAACCCCTCAAGCTAGCAACCCAAACTTTGGTAGGGGCATGGGATGGCTGGAAACGAACGGACCATCCTGACTGCTTAGCAGTAGACAGATGATTATCGAAGGAAGTGGTACCTAGTCACTTCTGGAACAAAACATGGCTTATAGAA
>RF60005;rnpb;n3343.1/0-373 
GTGCAATTTTTGGATAATCGCATGGTTGCAAGTCTTCCATGAGGAAAGTCCATGCTAGCACTGGCTGTGATGCCAGTAGTGTTTGTGCTAGGCGAATCAATAAGCCTAGGGACTTGATTTTCAAGTTACGGCGAGCGAACTGGCTAAGTCTTCGGATAGGTTTTAGTAGCTCTGAAAGTGCCACAGTGACGGAGTTTTTAGGGAAACCTAAAAAGTGGAACGCGGTAAACCCCTCAAGCTAGCAACCCAAACTTTGGTAGGGGCATGGGATGGCCGGAAACGAACGGACCATTCTGACTGCTATGCAGTAGACAGATGATTATCGAAGGAAGTGGTACCTAGTCACTTCTGGAACAAAACATGGCTTATAGAA
>RF60005;rnpb;n3344.1/0-377 
GTGCAATTTTTGGATAATCGCATGGTTGCAAGTAAGTCTTCCATGAGGAAAGTCCATGCTAGCACTGGCTGTGATGCCAGTAGTGTTTGTGCTAGGCGAATCAATAAGCCTAGGGACTTGATTTTCAAGTTACGGCGAGCGAACTGGCTAAGTCTTCGGATAGGTTTTAGTAGCTCTGAAAGTGCCACAGTGACGGAGTTTTTAGGGAAACCTAAAAAGTGGAACGCGGTAAACCCCTCAAGCTAGCAACCCAAACTTTGGTAGGGGCATGGGATGGCCGGAAACGAACGGACCATTCTGACTGCTATGCAGTAGACAGATGATTATCGAAGGAAGTGGTACCTAGTCACTTCTGGAACAAAACATGGCTTATAGAA
>RF60005;rnpb;n3345.1/0-377 
TTCTATAAGCCATGTTTTGTTCCAGAAGTGACTAGGTACCACTTCCTTCGATAATCATCTGTCTACTGCATAGCAGTCAGAATGGTCCGTTCGTTTCCGGCCATCCCATGCCCCTACCAAAGTTTGGGTTGCTAGCTTGAGGGGTTTACCGCGTTCCACTTTTTAGGTTTCCCTAAAAACTCCGTCACTGTGGCACTTTCAGAGCTACTAAAACCTATCCGAAGACTTAGCCAGTTCGCTCGCCGTAACTTGAAAATCAAGTCCCTAGGCTTATTGATTCGCCTAGCACAAACACTACTGGCATCACAGCCAGTGCTAGCATGGACTTTCCTCATGGAAGACTTACTTGCAACCATGCGATTATCCAAAAATTGCAC
>RF60005;rnpb;n3346.1/0-373 
TTCTATAAGCCATGTTTTGTTCCAGAAGTGACTAGGTACCACTTCCTTCGATAATCATCTGTCTACTGCATAGCAGTCAGAATGGTCCGTTCGTTTCCAGCCATCCCATGCCCCTACCAAAGTTTGGGTTGCTAGCTTGAGGGGTTTACCGCGTTCCACTTTTTAGGTTTCCCTAAAAACTCCGTCACTGTGGCACTTTCAGAGCTACTAAAACCTATCCTAAGACTTAGCTAGTTCGCTCGCCGTAACTTGAAAATCAAGTCCCTAGGCTTATTGATTCACCTAGCACAAACACTACTGGCATCACAGCCAGTGCTAGCATGGACTTTCCTCATGGAAGACTAGCAACCATGCGATTATCCAAAAATTGCAC
>RF60005;rnpb;n3348.1/0-373 
GTGCAATTTTTGGATAATCGCATGGTTGCTAGTCTTCCATGAGGAAAGTCCATGCTAGCACTGGCTGTGATGCCAGTAGTGTTTGTGCTAGGTGAATTAATAAGCCTAGGGACTTGATTTTCAAGTTACGGCGAGTGAACTGGCTAAGTCTTTGGATAGGTTTTAGTAGCTCTGAAAGTGCCACAGTGACGGAGTTTTTAGGGAAACCTAAAAAGTGGAACGCGGTAAACCCCTCAAGCTAGCAACCCAAACTTTGGTAGGGGCATGGGATGGCTGGAAACGAACGGACCATCCTGACTGCTTTGCAGTAGACAGATGATTATCGAAGGAAGTGGTACCTAGTCACTTCTGGAACAAAACATGGCTTATAGAA
>RF60005;rnpb;n3351.1/0-373 
TTCTATAAGCCATGTTTTGTTCCAGAAGTGACTAGGTACCACTTCCTTCGATAATCATCTGTCTACTGCATAGCAGTCAGAATGGTCCGTTCGTTTCCGGCCATCCCATGCCCCTACCAAAGTTTGGGTTGCTAGCTTGAGGGGTTTACCGCGTTCCACTTTTTAGGTTTCCCTAAAAACTCCGTCACTGTGGCACTTTCAGAGCTACTAAAACCTATCCGAAGACTTAGCCAGTTCGCTCGCCGTAACTTGAAAATCAAGTCCCTAGGCTTATTGATTCGCCTAGCACAAACACTACTGGCATCACAGCCAGTGCTAGCATGGACTTTCCTCATGGAAGACTTGCAACCATGCGATTATCCAAAAATTGCAC
>RF60005;rnpb;n3353.1/0-370 
GTGCAATTTTTGGATAATCGCGTGAAGAGTCGTCTTTTCATGAGGAAAGTCCATGCTAGCACGGGCTGTGATGCCCGTAGTGTTTGTGCTAGGTGAAACAATAAGCCTAGGGACGAGAAATCGTTACGGCGGACGAAACAGCTACGTCTCTGGATATGCTGGAATAGTCCTGAAAGTGCCACAGTGACGTAGTTTTTGCGGAAACGCAAAAAGTGGAACGCGGTAAACCCCTCAAGCTAGCAACCCAAACTTTGGTCGGGGCACGGAATGCGTGGAAACGAACACAGCATTCTGACTGGAAACAGTAGACAGATGATTATCGAAGGAAATGATACCTAGTTATTTCTGGAACAAAACATGGCTTATAGAA
>RF60005;rnpb;n3355.1/0-371 
GTGCAATTTTTGGATAATCGCGTGAGAATATTTTATTTTCATGAGGAAAGTCCATGCTAGCACGGGCTGTGATGCCCGTAGTGTTTGTGCTAGGTGAAACAATAAGCCTAGGGACGAGAAATCGTTACGGCGGACGAAACAGCTACGTCTCTGGATATGCTGGAATAGTCCTGAAAGTGCCACAGTGACGTAGTTTTTGCAGAAACGCAAAAAGTGGAACGCGGTAAACCCCTCAAGCTAGCAACCCAAACTTTGGTCGGGGCACGGAATGCGTGGAAACGAACATAGCATTCTGACTGGAAACAGTAGACAGATGATTATCGAAGGAAATGATACCTAGTTATTTCTGGAACAAAACATGGCTTATAGAA
>RF60005;rnpb;n3357.1/0-370 
GTGCAATTTTTGGATAATCGCGTGAAGAGTCGTCTTTTCATGAGGAAAGTCCATGCTAGCACGGGCTGTGATGCCCGTAGTGTTTGTGCTAGGTGAAACAATAAGCCTAGGGACGAGAAATCGTTACGGCGGACGAAACAGCTACGTCTCTGGATATGCTGGAATAGTCCTGAAAGTGCCACAGTGACGTAGTTTTTGTGGAAACACAGGAAGTGGAACGCGGTAAACCCCTCAAGCTAGCAACCCAAACTTTGGTCGGGGCACGGGATGCGTGGAAACGAACGCAGCATTCTGACTGGAAACAGTAGACAGATGATTATCGAAGGAAATGATACCTAGTTATTTCTGGAACAAAACATGGCTTATAGAA
>RF60005;rnpb;n3358.1/0-372 
GTGCAATTTTTGGATAATCGCGTGAAGAGTTCGTCTTTTCATGAGGAAAGTCCATGCTAGCACGGGCTGTGATGCCCGTAGTGTTTGTGCTAGGTGAAACAATAAGCCTAGGGACGGAAGTATCCGTTACGGCGACTGAAATGGCTAAGTCTTTGATAAGTCAAAATAGGTCTGAAAGTGCCACAGTGACGTAGTTTTTGCGGAAACGCAGGAAGTGGAACGCGGTAAACCCCTCAAGCTAGCAACCCAAACTTTGGTCGGGGCACGGAATGCGTGGAAACGAACGCAGCATTCTGACTGGTAACAGTAGACAGATGATTATCGAAGGAAATGATACCTAGTTATTTCTGGAACAAAACATGGCTTATAGAA
>RF60005;rnpb;n3361.1/0-372 
GTGCAATTTTTGGATAATCGCGTGAAGAGTTCGTCTTTTCATGAGGAAAGTCCATGCTAGCACGGGCTGTGACGCCCGTAGTGTTTGTGCTAGGTGAAACAATAAGCCTAGGGATGGAAGTATCCGTTACGGCGACTGAAATGGCTAAGTCTTTGATAAGTCAAAATAGGTCTGAAAGTGCCACAGTGACGTAGTTTTTGCGGAAACGCAGGAAGTGGAACGCGGTAAACCCCTCAAGCTAGCAACCCAAACTTTGGTCGGGGCACGGAGTGCGTGGAAACGAACATAGCATTCTGACTGGAAACAGTAGACAGATGATTATCGAAGGAAATGATACCTAGTTATTTCTGGAACAAAACATGGCTTATAGAA
>RF60005;rnpb;n3362.1/0-372 
GTGCAATTTTTGGATAATCGCGTGAAGAGTTCGTCTTTTCATGAGGAAAGTCCATGCTAGCACGGGCTGTGATGCCCGTAGTGTTTGTGCTAGGTGAAACAATAAGCCTAGGGACGGAAGTATCCGTTACGGCGACTGAAATGGCTAAGTCTTTGATAAGTCAAAATAGGTCTGAAAGTGCCACAGTGACGTAGTTTTTGCGGAAACGCAAGAAGTGGAACGCGGTAAACCCCTCAAGCTAGCAACCCAAACTTTGGTCGGGGCACGGAATGCGTGGAAACGAACGCAGCATTCTGACTGGAAACAGTAGACAGATGATTATCGAAGGAAATGATACCTAGTTATTTCTGGAACAAAACATGGCTTATAGAA
>RF60005;rnpb;n3363.1/0-374 
GTGCAATTTTTGGATAATCGCGTGAGAATATTTTATTTTCATGAGGAAAGTCCATGCTAGCACGGGCTGTGACGCCCGTAGTGTTTGTGCTAGGTGAAACAATAAGCCTAGGGACGGAAATATCCGTTACGGCGACTGAAATGGCTAAGTCTCTCTGATAAGTCAAACTAGGTCTGAAAGTGCCACAGTGACGTAGTTTTTGTGGAAACACAAGAAGTGGAACGCGGTAAACCCCTCAAGCTAGCAACCCAAACTTTGGTCGGGGCACGGAGTGCGTGGAAACGAACATAGCATTCTGACTGGAAACAGTAGACAGATGATTATCGAAGGAAATGATACCTAGTTATTTCTGGAACAAAACATGGCTTATAGAA
>RF60005;rnpb;n3364.1/0-374 
GTGCAATTTTTGGATAATCGCGTGAGAATATTTTATTTTCATGAGGAAAGTCCATGCTGGCACGGGCTGTGACGCCCGTAGTGTTTGTGCTAGGTGAAACAATAAGCCTAGGGACGGAAATATCCGTTACGGCGACTGAAATGGCTAAGTCTCTCTGATAAGTCAAACTAGGTCTGAAAGTGCCACAGTGACGTAGTTTTTGTGGAAACACAAGAAGTGGAACGCGGTAAACCCCTCAAGCTAGCAACCCAAACTTTGGTCGGGGCACGGAGTGCGTGGAAACGAACATAGCATTCTGACTGGAAACAGTAGACAGATGATTATCGAAGGAAATGATACCTAGTTATTTCTGGAACAAAACATGGCTTATAGAA
>RF60005;rnpb;n3365.1/0-373 
GTGCAATTTTTGGATAATCGCGTGAGAATATTTTATTTTCATGAGGAAAGTCCATGCTAGCACGGGCTGTGATGCCCGTAGTGTTTGTGCTAGGTGAAACAATAAGCCTAGGGACGGAAGTATCCGTTACGGCGGACGAAACAGCTACGTCTCTGGATATGCTGGAATAGTCCTGAAAGTGCCACAGTGACGTAGTTTTTGTGGAAACACAAGAAGTGGAACGCGGTAAACCCCTCAAGCTAGCAACCCAAACTTTGGTCGGGGCACGGAATGCGTGGAAACGAACGCAGCATTCTGACTGGAAACAGTAGACAGATGATTATCGAAGGAAATGATACCTAGTTATTTCTGGAACAAAACATGGCTTATAGAA
>RF60005;rnpb;n3366.1/0-370 
GTGCAATTTTTGGATAATCGCGTGAAGAGTCGTCTTTTCATGAGGAAAGTCCATGCTAGCACGGGCTGTGATGCCCGTAGTGTTTGTGCTAGGTGAAACAATAAGCCTAGGGACGAGAAATCGTTACGGCGGACGAAACAGCTACGTCTCTGGATATGCTGGAATAGTCCTGAAAGTGCCACAGTGACGTAGTTTTTGTGGAAACGCAAAAAGTGGAACGCGGTAAACCCCTCAAGCTAGCAACCCAAACTTTGGTCGGGGCACGGAATGCGTGGAAACGAACACAGCATTCTGACTGGAAACAGTAGACAGATGATTATCGAAGGAAATGATACCTAGTTATTTCTGGAACAAAACATGGCTTATAGAA
>RF60005;rnpb;n3369.1/0-374 
GTGCAATTTTTGGATAATCGCGTGAGAATATTTTATTTTCATGAGGAAAGTCCATGCTAGCACGGGCTGTGACGCCCGTAGTGTTTGTGCTAGGTGAAACAATAAGCCTAGGGACGGAAATATCCGTTACGGCGACTGAAATGGCTAAGTCTCTCTGATAAGTCAAACTAGGTCTGAAAGTGCCACAGTGACGTAGTTTTTGTGGAAACGCAAGAAGTGGAACGCGGTAAACCCCTCAAGCTAGCAACCCAAACTTTGGTCGGGGCACGGAGTGCGTGGAAACGAACATAGCATTCTGACTGGAAACAGTAGACAGATGATTATCGAAGGAAATGATACCTAGTTATTTCTGGAACAAAACATGGCTTATAGAA
>RF60005;rnpb;n3370.1/0-370 
GTGCAATTTTTGGATAATCGCGTGAAGAGTCGTCTTTTCATGAGGAAAGTCCATGCTAGCACGGGCTGTGATGCCCGTAGTGTTTGTGCTAGGTGAAACAATAAGCCTAGGGACGAGAAATCGTTACGGCGGACGAAACAGCTACGTCTCTGGATATGCTGGAATAGTCCTGAAAGTGCCACAGTGACGTAGTTTTTGTGGAAACACAAGAAGTGGAACGCGGTAAACCCCTCAAGCTAGCAACCCAAACTTTGGTCGGGGCACGGAATGCGTGGAAACGAACGCAGCATTCTGACTGGAAACAGTAGACAGATGATTATCGAAGGAAATGATACCTAGTTATTTCTGGAACAAAACATGGCTTATAGAA
>RF60005;rnpb;n3372.1/0-377 
GTGCAATTTTTGGATAATCGCGTAGTATTTGTATACTATGAGGAAAGTCCATGCTAGCACTGGCTGTGATGCCGGTAGTGTTTGTGCTAGGCGAAAAAATAAGCCTAGGGACGTATCTTTGATGCGTTACGGCAGGTAAAATGGCTAAGTCTTTGGATATGCCTGAGTAACCTTGAAAGTGCCACAGTGACGAAGTTTTCAGGGAAACCTGAAAAGTGGAACGCGGTAAACCCCTCAAGCTAGCAACCCAAACTTTGGTCGGGGCATGAGATAGCTGGAAGTCGAACAGAACTATCTTGACTGCTTTGCAGTAGACAGATGATTATCGAGGAAGTTGTGTGCCTAGTCAACTTCTGAACAAAACATGGCTTATAGAA
>RF60005;rnpb;n3373.1/0-374 
GTGCAATTTTTGGATAATCGCGTAGTATTTCAATACTATGAGGAAAGTCCATGCTAGCACTGGCTGTGATGCCAGTAGTGATTGTGCTAGGCGAACAAATAAGCCTAGGGATGTGCTTATACATTACGGCGAAGAAAATGGCTAAGTCCTTGGATATGCCAAAGTACTTCTGAAAGTGCCACAGTGACGAAGTTTTTATGGAAACGTAAAAAATGGAACGCGGTAAACCCCTCAAGCTAGCAACCCAAACTTTGGTAGGGGCATGGGATAGTTGGAAACGAACAAGCTATCCTGACTGTTATTAGACAGTAGACAGATGATTATCGAAAGAGATGAGACCTAGTCATTTCTGGAACAAAACATGGCTTATAGAA
>RF60005;rnpb;n324.1/0-371 
CGCTGTCGGTCAGTTGCTGCTCAATGAGTAGAGGAAAGTCCATGCTTGCACTTGCTGGAACGCAAGTAGTGTTTGTGTAAATTGAACAAATAAGATTTAGGACGCTAATAGACGTCACGACTGGACTAGTCTAAGGTCTTTGACTATGATGATGTCCGTAAAGTACCACAGAGACGAGCTTAGTGAAAACTAAGTATGAAACGCGGTAAACTCCACAAGCAAGAAACCTAAATTTTGGTAAGGGAATGTTACTTTAAGAAAAATAATTAAAGTAATGACAGGATTACTGTAGATAAATAACTGACTTTAAAACAGAACATGGCTTATTGGCAGCGTTCTATTTGAAAAAGGATCTGTTTGGATCCTTTTTT
>RF60005;rnpb;n336.1/0-250 
TAACCCACCTTCTGTTTCGGCAGCATTCATCTGGGCGGACTACCTCTGCCTCCTACAGTAATCACCGGCAGCATTTGTCCTTGCATCCCGTGGAATGGCCGTTTCACCGGTCCTCCTGATGTCAGTCTGCTCCTTGAGGGTGAAGCTTCATTATCATCCATCAGGAGACGTGTCGTTTCTGCTCCAGGGTCCAGCCTCTCAGCTGATGCCTCACGGCACCACGGTTCTGTATGATGGGTGGAGTTTCCTC
>RF60005;rnpb;n343.1/0-317 
GCTAATTGCTGCATTTTTTAAAAAATGTAGAGGAAAGTCCGTGCTCACACTAACTGTGATGTTAGTAGTGTTTGTGTATGTATAATTAATAAGGCATAGCATAGGCATATGACGGCAAATTTTTAAGCTAAGTGATTTAAATTATATGTTTAAAAATTTATAAAAGTGCCACAGAGACGATTAATCAAGAAATTGATGAGATGAAACGTTGGTAAACCCCACAAGTGAGAAACCTAAATTTCGGTAAGGGAATCTAATTTAGTAAATTAAGAAATTAAATTAGGATAGAATTGTTTACATTCTATAGATAAATAATT
>RF60005;rnpb;n4702.1/0-377 
GGAGTTGACCAGACAGTCGCCGCTTCATTGCCGTCCTCTTCGGGGGAGACAGATGGAGGGGAGGAAAGTCCGGGCTCCATAGGGCAGGGTGCCAGGTAACGCCTGGGAGGCGAAGCCTACGACTAGTGCAACAGAGAGCAAACCGCCGATGGCCCGCGCAAGCGGGATCAGGTAAGGGTGAAAGGGTGCGGTAAGAGCGCACCGCGCGGCTGGTAACAGTTCGTGGCACGGTAAACTCCACCCGGAGCAAGGCCAAATAGGGGTTCACATGGTACGGCCCGTACTGAACCCGGGTAGGCTGCTTGAGCCAGTGAGCGATTGCTGGCCTAGAGGAATGACTGTCCACGACAGAACCCGGCTTATCGGTCAGTTTCCTC
>RF60005;rnpb;n4720.1/0-402 
CCAGTTGGCCGGGCAGCCGCGCCTTACCAATGTCGAAAGACGGTAAGGTGAGGAAAGTCCGGGCTCCACGGAAATACGGTGCCGGATAACGTCCGGCGGGGGCGACCCCAGGGAAAGTGCCACAGAGAGCAAACCGCCATGCCTTGCATGGTAAGGGTGAAAGGGTGGGGTAAGAGCCCACCGCGCCGCTGGTGACAGTGGTGGCAAGGTAAACCCCACCGGGAGCAAGACCGAATAGGGATGACACGGGGCGGGCGAAAGCCTGTTCACAGCCGGTTTCCGGGCCCGTCATCCGGGTGGGTTGCGAGAGGCGGCATGCAAATGCCGTCCCAGATGAATGGCTGCCACGTTCCGGGTCAAACCGGGGCCATACAGAACCCGGCTTACAGGCCAACTGGCGAA
>RF60005;rnpb;n4721.1/0-429 
CCAGTCGGCCGGATGGCCGCTCTCCGTCATCGTCCCCGGGCCACCCCCGATGGACCGTCGGGGGGAGGAAAGTCCGGGCTCCACGGGAACACGGTGCCGGGTAACGCCCGGCGGGGGCGACCCTAGGGAAAGTGCCACAGAGAGCAAACCGCCGGCCTATACGGCCGGTAAGGGTGAAAGGGTGCGGTAAGAGCGCACCGCCTGCCCGGCAACGGGGAGGGCATGGTAAACCCCACCGGGAGCAAGATCGAATAGGGACGGCACGCCCCGGTTTTCCGGGGCAAGCGGCGTTTCCGCGCCGCCGTCCGGGTAGTATCGCGCGAGGCGTCCGGTAACGGGCGTCCCAGATGAATGGCCATCCCCGTCGTCGCGTCCCTTGCGGGATACGGCCGGCGTGGACAGAACCCGGCTTACAGGCCGTCTGGCGGT
>RF60005;rnpb;n4722.1/0-369 
GGAGTCGGCCAGACAGTCGCTTCCGTCCTGGTGACGGGGGAGGAAAGTCCGGGCTCCATAGGGCAGGGTGCCAGGTAACGCCTGGGGGGCGAGAGTCCACGGAAAGTGCCGCAGAAAAGATACCGCCGACCCCGTCCTCGGACGGGAGGTAAGGGTGAAATGGTGCGGTAAGAGCGCACCGCGCTGGTGGCAACATCAGTGGCAGGGTAAACCCCACCCGGAGCAAGACCAAATAGGGGAACTCGCGGCTTCGACCGCAGCGCGCGGCCCGCGCGTGTTCCCGGGTAGGTCGCTAGAGGCGTGCGGCGACGCACGTCCCAGATGAATGACTGTCCACGACAGAACCCGGCTTATCGGCCGACTCCCTTC
>RF60005;rnpb;n4723.1/0-360 
GGAGTCGGACGGATCGTCGCCGCGGGGGCAACTCCGGGGAGGAAAGTCCGGGCTCCAAAGGGCAGAACGCTGGATAACATCCAGGGAGGGCAACCTCCGGACAGCGCCACAGAAAGCAAACCGCCCGGCCTCGGCCGGGTAAGGGTGAAACGGTGGTGTAAGAGACCACCAGATGCCGTGGTGACACGGCATGCTCGGCATACCCCGTTCGGAGCAAGACCAAATAGGGAAGGCGGCCGGCCCGGCCGAAGCCTTCCGGGTAGGTTGCTTGAGGGTGTGGGCAACCGCACTCCTAGAGGAATGACGGTCACACGCGGGCAACCGTGTGGACAGAACCCGGCTTACAGTCCGACTCCCGCA
>RF60005;rnpb;n4729.1/0-409 
ACGGCAGACGAGCCGGGCGGGCGGCCGCGTGGGGGTCTTCGGACCTCCCCGAGGAACGTCCGGGCTCCACAGAGCAGGGTGGTGGCTAACGGCCACCCGGGGTGACCCGCGGGACAGTGCCACAGAAAACAGACCGCCGGGGACCTCGGTCCTCGGTAAGGGTGAAACGGTGGTGTAAGAGACCACCAGCGCCTGAGGCGACTCAGGCGGCTAGGTAAACCCCACTCGGAGCAAGGTCAAGAGGGGACACCCCGGTGTCCCTGCGCGGATGTTCGAGGGCTGCTCGCCCGAGTCCGCGGGTAGACCGCACGAGGCCGGCGGCAACGCCGGCCCTAGATGGATGGCCGTCGCCCCGACGACCGCGAGGTCCCGGGGGACAGAACCCGGCGTACAGCCCGACTCGTCTGCC
>RF60005;rnpb;n4730.1/0-426 
ACGGCAGACGAGCCGGGCGGGCGGCCGCGTGGAGTCCCTCACGGGACTTCCCGAGGAACGTCCGGGCTCCACAGGGCAGGGTGATGGCTAACGGCCACCCGGGGTGACCCGCGGGACAGTGCCACAGAAAGCAGACCGCCGGAGGCTTCGGCCCCCGGTAAGGGTGAAACGGTGGTGTAAGAGACCACCAGTGCCCAGGGCGACCTGGGCAGCTAGGTAAACCCCACCCGGAGCAAGGTCAAGAAGGAAGCGCCCCGGTGCTTCTGCGCGGACGTTCGAGGGCTGCCCGCCCGAGTCCGCGGGTAGACCGCTGGAGGCCGGTGGCAACGCCGGTCCTAGATGGATGGCCGTCGCCGACGGGACCCGCGAGGCCCCGTCGGAACAGAACCCGGCGTACAGCCCGACTCGTCTGCGCCCCCCCCCCCC
>RF60005;rnpb;n4731.1/0-444 
GCGGGGAAACTCCTGGTCGCGCCTGAGCCGCTTTTTTGGTGGACAGGTGAGGAAAGTCCGGGCACCGCAGGGCAAGGATGCCAGCTAACGGCTGGTCGGCGAGTCGAGCGCCCGCCTGAGCGCCGAGGGCAGGCGGAAAGCGGCGAAGCCGAAGGACAGTGCCACAGAAACCAGACCGCCACCCCACACAGGCCCCGGCGCGGGTGCGGGTGGTCAGGGTGAAACGGTGCGGTAAGAGCGCACCAGGTTCCCGGGAGACCGGGAGCGTCTGGTCAACCCCATCCGGTGCAAGACCCGACCGTGCGGCGAGGGCGGCCCGCCCGTTTGAGCCGCCAGGATGGTCGCTCGAGGCGTCCTGGCAACAGGCGTCCCAGACAGATGATCAGGCTGCCCTGGGGGAGACCCCGGAGCAGACAGAACCCGGCTTACCGTTTCCCCGTGCCA
>RF60005;rnpb;n4732.1/0-338 
GGAGAGGAGCAGGCGGTCGCGGGGGCGCACACCTGCGCTTCCCGAGGAAAGTCCGGACTCTGGAGCGGGGTGCCGGGTAACGCCCGGGAGGGGTGACCCTCGGACAGGGCCATAGAGAAGAAGACCGCCCGTTGAGGGCAAGGGTGGAACGGTGGGGTAAGAGCCCACCAGCGTCGGGGCAACCCGGCGGCTTGGCAACCCCCACCTGGAGCAAGGCCAAGCAGGGGGTTGGGTCGCTCCCCCTATTCCCCCGGGTTGGCCGCTTGAGGTGTGCGGTAACGCACACCCCAGATTGATGACCGCCCACGACAGAATCCGGCTTATGCTCCTCTCCCGTG
>RF60005;rnpb;n2061.1/0-351 
GAGGGCTTGCGGGCGGTCGCGGTGTCTATTGGTACCGAGGAACGTCCGGGCTCCGTAGAGCAAGGCGGTGGGTAACGCCCACCCGGGGTAACCCGAGAGCTGAGTGCCACAGAAAATAACCGCCGTTACGGTAAGGGTGAAAAGGTGGTGTAAGAGACCACCAGGGATTGGGGTGACCCAATCTGCTGGGTAAACCTCGCCTGGAGCAAGATCAAGCAGGGAACTTAGGCTGCTCGTTTAGTTCCCGGGTAGATCGCTAGAGCCTGTTGGCAACAACAGGTCAAGATGGATGGCCGCCTCGTTGGTTTTTAATCCAACGAACAGAACCCGGCGTATAGCAAGCCCTCGTTC
>RF60005;rnpb;n2090.1/0-177 
CAAGCTTGCATAGTCTGAGATGACTATAGTGTTTGTGTAAGTATATWAAAAATTAAACTTAACMATTAGTGAAAACTAGTTGATGGCAGAGATAACTTCTAAGTATTTTGAACAGCTCTTATATGAAGTTATCTCCATAAAGTGCCACAGAGACGAGCTTTATAGAAATATAAAGTG
>RF60005;rnpb;n404.1/0-299 
AGTCAGTTGCAAACTAGCATCTGGGGCCCACACAACGAGTATCTGATTACTCCACAAACCATTGCCCCGGGAAGGTCTGAGAATCGGCCGAGCCAGCTGTTTGTTGCGGCTTCATTTCCCAGCAGGAAACCTGTGTGATTGCAGGGCGAAAGTACCAGAAATCCTGCTACCAGGTGTTGCCGTTGCCCCCGGTGACCGCCGCCTGGTTGGCATTGAAACCTTTCGTGGCCAGCGTTTTTAGTGCGATGTGCTTGCTGCCTCTAAGGCAGAACTCAATTCAGACTAATCTGTGACTGACT
>RF60005;rnpb;n433.1/0-375 
GGCAGAGGGAGCCCGGCTCCCGTGCCGTGAGGCATGAGGAAAGTCCCCCCACCCGTTCGGGCACGCGGCCGGACACACGTCCGGGGCGGGAGACCGCCGGCACTGGAACAGACACGACACGTCCCTCCCACACCGATGAGGCGCGCGACCCACCCCGAAAGGGACGGCAGTTAACCCGCCGAGGGCGTGGCCGCCACACCGGCGGCCACGGACCGGTGATCGACACCCCAATGGGAGGGGAGCGATGGAACGGCCAACCCCCGCCGGTGCAAGTCCACGCGCGCATGGTAGCCCGAACCACCCGAAAGGGGCCGCGTGGACGCTCAGCCGAATGCCGGGCCGAACAGAAGGGGGCTTACTCCCCTCAGCTCGTAT
>RF60005;rnpb;n452.1/0-404 
GATGTGCAATTTTTGGATAATCGCGTGAGGAGAATTGCTTCTCATGAGGAAAGTCCATGCTAGCACAGGCTGTGATGCCTGTAGTGTTTGTGCTAGGCGAAACCATAAGCCTAGGGACGAGAAATCGTTACGGCAGTTGAAATGGCTAAGTCCTTGGATAGGCCAGAGTAGGCTTGAAAGTGCCACAGTGACGGAGTCTTTCTGGAAACAGAGAGAGTGGAACGCGGTAAACCCCTCAAGCTAGCAACCCAAATTTTGGTCGGGGCATGGAGTACGCGGAAACGAACGTAGTATTCTGACTGCTATCAGCTAGAGCTGTTAGTGGTAGACAGATGATTATCGAAGGAAGTGGTCCTAGTCACTTCTGGAACAAAACATGGCTTATAGAAAATTGCATATAGGTT
>RF60005;rnpb;n454.1/0-458 
ATCACGAGGAAAGTCCGGACTCTATAGAGGTATGGTGCCGGTTAACCTCCGGCAGAGTATTATTACTTTAGGGACAGTACCACAGAAAATACACCGCCAAGTATGAATACGAAGATCCTTCAAAAAGAGCTAGGAGTTCACAAGACGAGGAACGGAGCGTATACTTAATACGTGAGTACCGTAGTACTTGTGAAATGACGCAGCCAATTTTTGCAGTTGATCGAGTATTTTTGGTAAGGGTGAAAAGGTACGGTAAGAGCGTACCGGTAAGTTGGTAACAAATTACGCATGGTAAACCCCACCAAGAGCAAGATCAAATAGGCGTTACAGAACTTATCAAGTTCCCGGGTTATCTCTAGCCGGCTTGTAATGCGGGTAGATCGCTTGAGGTAAACGGTAACGTTTATCCTAGATAAATAACTGCAATGAATTGATATTCATACAGAATCCGGCTTATA
>RF60005;rnpb;n464.1/0-377 
AAGTGAAACTGACCGATAAGCCGGGTTCTGTCGTGGACAGTCATTCATCTAGGCCAGCAATCGCTCACTGGCTCAAGCAGCCTACCCGGGTTCAGTACGGGCCGTACCTTATGAACCCCTATTTGGCCTTGCTCCGGGTGGAGTTTACCGTGCCACGGACTGTTACCAGCCGCGCGGTGCGCTCTTACCGCACCCTTTCACCCTTACCTGATCCCACTTACGTGGGCCATCGGCGGTTTGCTCTCTGTTGCACTGGTCGTGGGTTTCCCCCCCAGGCGTTACCTGGCACCCTGCCCTATGGAGCCCGGACTTTCCTCCCCTCCGCCCGTCTCCCCGAAAGGACGACGACGAAGCGGCGACTGTCTGGTCAGCTTCGG
>RF60006;rian;n72.1/0-5249 
GTCACGGACGATGACTACGTCACTAGAGGTCTGAGGTCCATAGCAGAAGATGCCTCATGTGACCCTCTCATGCAGGGGTTGCATGTCAGGCATGTGCATACAGTAGATATTAGCCATGCACTCTCACCATTTCATAGTAGATCACAGAATCAAGATACAAATCTCCATGCACGGAAAGGATTTAAGGCATTGATCAATCCTGAACATAAATATTTGGCCATCAATGATATTTACGCACACACTGAAAAATCTATTCAGAATGACTTACACAAAGGTTTATATAACCTTTATCAAAGGTAATTTATATAGTAAGATTCATGGCTGAAGTCTTCATGATGGTCAAGGCCTTAATTTTTAAAATTATCAATTTTTTTCTTTTCTTTTTTTTTAACTTGAATTTTTTTTTAATGAAAACTATCATGACAATTTGTCTCTTAAATGAAAGGAGAAATGTAAAACTAAATGGACAAATATCAACCTTTTTATTATCTTTGCTGTTGTGCCCTCCCTGGATGGGTGCTGGCACATGATGTCTTGCCTGCTGGTCCGTGGTTGCACTCTCACCATGTGGATGGAGCTCGGCAGCTGAAGTAAGTGAAGCCAAAGATCTGCTCTTCATTTGAGTTTCTTTGATAAGACACCCCTGCTGTGGTAAAGCCATGCATAGGCTCCTTTCAGCCCTATTCAGACTGTGTGCTCAACGCAACATGACCACAAACACTGGGTTAAGAATAGCCAAAATTAAGACAGAGAGGCAGGGTGGCACAAGATCTGTTAGTTATTCAACAAACGAGGATAGGAATTTGTGAGGAAGACTTTCAAGTGAGATGAATAGTTAGGCAATCCATCACAACTATAGGTCTGAGAGTCTCAGGTCCACACCAGAACACAGGTACAGCTACAGCTGTGAGCTAGATATCAGAAGTGGTTTAATATGTTATCTTGATCTTTATATTCATGAGTTTTCATTTTATTTTTATAAGGTAGCTAAAATATAACAAACAATAGCACATTGCAATCTCAAATTATGAACAATACACACATCCAAATTTCTAAGTGCATTTTGAATATGTAGACGAGATCTTTGTCCAGTGATCGATTTCTTATATTGGCAGAGCAGTTCTTATAGTTATCTTCCCTTCCCCAGAAAAGAGTACCATGCATTATGTTTGTGGAAAAAAACACAAAACAACATAATTATCATTGGAACGAATATAATTATGTGCCTAGTCTGTTTTGTTTACATCTGTATGTGATATCTCAAGCTGTCTTCCCTTTCCTACCTAGTCCTGACACCTCTGACTAGCCTTGGGTCTTTAGAGCACATTAGGCTGTGTAAATGCAGTTCATGTTCTTTTCTTACTATGAACACTTCTCCTTATTGACAAATGAATCCCTAATAACTCAAGGATGACACCCATGTTTAATGACAGATGTAGCATGTGACAGATTTTATTAATATTCATAAAATTAGGATAGATATGATGACACACGAAATAAGCAAAGATCCTTTAGATAGCTCTAAAGCATATTTAAGAATATCAATTAAAAGCTTTTATAAGTCATGTTTATCTAATTAGTATAAAACAATAAGGATCTCAATAAATAAATATAAAGATTAATGAAAATTTGTAGGGCTTATGTTGGATAAATGATAACCCCTGTCGCATATGAATCAAGGACCATGACTCCTGGGCTGCTCTTACATCTTAAAGCCTGTGGTTCATGCTTGGCATTCTGGTTATAGATGCCAGATGAATGTTTGTGTTGATTAATTTTACTATATTCCATACCTGAAGTCTGCTGAAGGAGTCATTGATGAAATAACCCCAAAGTAAATCCAGTATTTTTATTTGTTGACTGGAAAATAAATACATGACAAATTCTAGAAATATGCACAAAATAACTGCACTTAAGAGTATCTATTAGATAGTGATTGGTACCATGTTGAACTGTAAGTTGGGAATCTTAGAGCCTGTCCATTATCAAATAAAGTTCGGGAAGAAACCAGGGGATAAATATGGAGGCCTTTACTGAAGCAGAGATCACAGAGGAATGTTTCTCGTTCTTCATAACTTTCATAGCTTGTTTTTTATAGCTCCAAAGAGTATTTAACGCACACCAGATCCTAGCAAGCACTTATTTCTTTAGGTGCATCCCAAAATATATCCAAATATTCGAAAATATACCCAAAAATGGAGTGTTGGTAATGCTTTTCTGGTTTCAAAGTTCATGTGTTCAGAATATAAGGATCAATTTTTATGTCATTAATGGATGTACACTGAAATGTATCTGTGCATTGAGTTACACTATCTCATCCATAACCCTGATACTAGTGGCAGAGTCTAGGAATAGTCTTCCTTTATAATTAGACAAGAACATTAACAGAAGTAAGTTTGTAAGTCACTTTCTAACACCAAACTACTCCAGAGACTAGAGAGACAGATAGCTCAGTGGATAAAAGAACTTACTGTTCTTGTAGAAGACCCACAGTGGGCTGAATCGCCCATGTGACAGCCTGTAACTCTAGTTCTTATGTATCTGGTACCATCATCTGGTCTCTTTACCACATACATGTGTCACAAATACAAAATGCAGATTAAAAAAATCATTAAATAGATAAAAATAAAATAAATATTTGAGAAAATAATTCCACATGAGTTATTAAAATTAGTTATACCATCATTATATTAAAAAATACAGTAATTTATGAAAACAGGATGACTGAGGAGTAGACAGGAAAGAAAACTGTAAGAACCTTCTTAGTATGGTTCAGAGCTATATGTCTAGTGTTTTACATCATAATAGAACATATAGTAGTGTCACACATACAGATGTTTGAGAAGAGGTGCGAGGCAAGTACACAGATCATCTGAACAAAGGAACAAAATACCAATTTTCTTTTGTTGATCTCTTCTGTTTTGAACTCTCAGAATGCATTCTTCCACCAAGATGATTTACACAGCCTAGCTGGATCAGGAGCCCCCTAATAAGCTGCTTCAGATTGTAATATAGACACAGTGTAAGTACAGTCCATATTCTGCTGTCGCTTCATGTTGCATTTAAAGGCCATTTACTGTATTGATAAGGGCACTATCTGTTTTAGGAAGAACAGTCAAGTAAAGGCTGCGTATGGCATGTGTTTGACGCACAAGGTTTAATGAAGTTGTTTCAAATTAAGGATATGTATTGAAAACTGCTTCATAACTCAAAAAGAAACTGAGGAACTCTGAAGTTTACTGGAATCTCTTGTCTTTAGTTTTTTGGTGTTTTTTTGGTGGTTTTTTTGTTTTTGTTTTTGTTTTTTTTTTTTGTGAATCACAATGATCCCAGTAGTACTTGTAATCGTTTGCACACTAAAGATGCCTACGTGAGTAGAGAAGCAGAGACTGATGTTGGATCAATGATGACTGTGGGTGCTGTATGAGTCGTGTATTATGACTATGCGTCTGAGAGTCTGAGGTTCACATCGTAATATATGTAGAGCATCCTATGATCTTAGTGACAGATGTTAGGAGTAGTCTACATTTACATGTAGATAAAATGGTGATACATTTGGAAATCATTTCTAATAAGACATAATTCCATAGCAATAATGTTAAGCACATAGACTAAATAGTGTTTCATTCAGATATGATAACTGGGGGTTCCCCATGAGTGATCTAAAATTGTTAGCAAAGTTCTTGCTCACCTCAGAGCCATGCCCATTTGATCTGTAATGCAGAGATAGTAATAGAATAATGAAGACCTCATGAGGGATATGGTGGAGAATGACCCAGAGAAGCAGACGGAATGCAGTTACCTAAACAGAATCTTAACCTTTTTATAATTTTTCTGCTTTTTGCTCTCAGAATGTATGCCTGCAGGATGAGTCCCACCTTCTTCATTAGTCTTGAGGTTTGAGATTCCCTGTTTGTGTCTGCAGGATTCAGATAGTGTGAGTATAGTCTGTGTTCTTGTGTTGGAATTCTTTTGCTTGCATAAAAACAGGGTAGAAAATATTTCTGGGGCTGGTGAGATGGCTCAGAGGTTGAGAGCACTGACTGTTCTCCCTGATGTCCTGAGTTCAATTCCCAGCAACCCCATGGTGGCTCACAACCATCTGTAAGGGCTCTGATGCACTCTTCTGGTGTGTCTGATGACAGCAGCAGTGTACTCCTGTTCCTAAAATAAATAATTATTTTAAATACATTATTATCTCTGAAGAGCAGATGTAGCCATAGGCATATAAGATGTATATGAAGCACAATGTTTAATAAAATTTTACCAAATTAAGATTGTGCAACAATAGAGATAGGCATCAGTGCAGAAGATCCCGTAGAGGTTTAACTGCACTCACGGATCTTATAGTTAGGGCTTGTCTCCAGTGGAGATTTTCGCAATGGTCCTAGTCATCCATTGCTCAATAATTTTACATAGATTAGTAGGGAAGAGGAGGACTGATGTTGGATCAATGATGAATGTCTGTGAGCATTCTTAGAGTCATGAATCATGACGACAAATTTAATTCTGAGATCAACATCATAAAGTATCCAGTGACAGCTATAAGAAGTAGTCTTCTTTTATAAGTCAGTAAATGTAAATAAAAATTGACTAGGAAGTCATTTAATCAAAAGGCAGCTCACAAAGAAGACTACATATATGTATATATGTATATATGTAAGAAGAAAGTGTGACAGAGTAATGACCATGGAGGTGAGGGATAAGATGAAATGAGCAGAAGCAGGCAGAATACATAGATAAGCGAACGGAACATCAATCTCTTTATAACCTCTTCTGTCTATACTTCAAGAATGGATATCCTGCAAGTCGGCTTCGTAGAGTCTCCCTTGAAAGTGGACCTCATGATCTAGCCTTTATGTCCGTGGATTGACACTGTGATGGATTCCCCCCAAGTTCATTTAGATATTCTCTCTTATTCATAAATGTCACGGTCAGCTCTGTTCTTATAGATACCAGGTGAGTATAGCCAACGTTCTTTTGTTGCTTCATGTTGCTTTTTAATGACTGTGCATATACTGAGAAAAGAAAGTCCAGTTATTATCTGGGAAGAGCATCCCGCTTAAAGTGTTAAATGGCAGTTAGATGAAACAGAATGTTTATGAGTATTTCCAGAAGAGGAATGTATAACAGAAAAGATTCTAATCATGGCAAAAGATCCTGAGGACCTTCAGAGTACACGCAACGATCTTGTCCTTAGATTGTGTCATTTATTATCATCTTAGAGGCACTAGTGAGATTAATTGCTC
>RF60007;gcvb;n554.1/0-113 
ACTTCCTGAGCCGGAACGAAAAGTTTTATCGGAATGCGTATTCTGGTGAACTTTTGGCTTACGGTTGTGATGTTGTGTTGTTGTGTTTGCAATTGGTCTGCGATTCAGACCAT
>RF60007;gcvb;n574.1/0-2907 
ATGCATGAGAGGCATATCGGCCCAAGCCAAGAAGAGATTGATCACATGCTTGGCTTTCTTGGTTATAAGAGCCTTGATGATCTCATGAATGCTGCGCTTCCAAACGGCGTACAGTCGCCACCAGATATCAAGATCCCGTCACACGATGAGCTAACCTGCCTCACCCAGCTAGCAGCGTACGCGAAGATGAATCGGATAAAGACCTCGATGCTTGGCCAGGGGTTCTATAACTGTATTACTCCCGCAGTTATACGCAGAAATATCCTTGAAAATCCGTCTTGGTACACCTCTTACACGCCGTATCAACCTGAGATTTCTCAGGGTCGCCTTGAGATGCTGATCAATTTTCAAACCATGATTTGCGATCTAACCGGCCTGGAAATAGCTAATGCATCAATGTTAGATGAGGCGTCATGCGCCGCAGAGGCGATGCTTCTGGCAAAAAGAGTCTCTAGATCTAGTTCCAATAAGTATCTCGTTCATAACGGCGTATTTCCCCATATCCGAAGGGTTCTTGAAACTCGTGCTGATGCTGTTGGCGTGGAAATTGTGGATCTGCCCGAGGGTCAATCAATAGATTTTGACCATTTCGGTGTTTATGCACAATACCAGTCGGCTTCTGGTAAGTTGCTTGATTTGCGGCACCTGTTTTCTAGGTCGAAACGTGCAGGCGCAATTTGTGTTATCGGGTGTGACCTGCTGATGCTTACACTTTTCACAAGTCCCGGTGAGCTTGGTGCAGACATAGCATTTGGCTCAGCTCAGCGCTTTGGTATTCCGATGAATTTCGGTGGACCCTTGGCATCTTTCCTTGCGGCCCGTAAAGCAATGGAACGCTCTCTTCCGGGTCGGCTTGTTGGTGTTAGCGTTGATGCTGACTCGAACCATGCCTACAGACTGACTTTACAGACAAGAGAGCAACATATTCGCCGCGAGAAGGCAACATCGAATATTTGTACGGCAACCGTTCTAATGGCAATTGCCGCTGTGGCTTTTGCGCAACATCATGGCCCAAAGGGTTTGCGTGCAATAGCTCATAGGATAAACACGGTTGCTGTGGGTTTTGCCCGCCTCTTGAAGCAAACGGCTTTCAGGGTGTCATCCTTGGATATATTCGACACTATCGAAATAAACAATCCAACACAGCTTTGCGTCGAGGCTGAATCAAAACACGATCTCTTGTTCTGGAAAGTCGATGATAATAAACTCAGGATTACCTTTGATGAGGTAACAGCTAGACTGGACGGAGATTTGCCAGAGAGACTGTCAAAAGTCTTCGGCATATCCCCCGACAAGATTAGAGATCTTGGGTGTAATTACGATTCATGTGATTGTTCTTTTTATAGCGATTCGCAGCAGGCCCGCGAAGGCTTGAGTTCAGTTGCATCGCGCAATATTTCTGTTCATTCAGATCTCGCCCGGCATCCACTCAGGCGCTTTTCAGGTTATCTAAAACATCCTGTTTTCAATAACTACACTGGCGAGGTTGCTCTAATGCGGTATTTGAAGGCTTTGTCCGATAAAGACTTTGCCCTTGACAGGGGAATGATACCGCTCGGGTCGTGCACTATGAAGCTAAATGCGGCGTTCCAATTAGAACCGGTATTATGGCCAGAATTTGCAAATCTACATCCCTTCGCACCTCGAGGAGATGCTGACGGGACACTGCAAATAATCGATCAAATAGAAACGTGGCTTGCAAATTTAAGTGGATATGATGCTGTATCTTTACAACCCACCGCCGGCAGTCAAGGCGAACTCGCTGGGCTGTTGGCCATTCGCGGCTACTACAAGTCTTTAAACCTTGATCGGGATGTCTGCCTAATTCCTGCAAGCGCACATGGTACCAACGCGGCCAGTGCGGTTCTCGCTGGCATGCGCGTTGTTGTGGTTGCCTGCGATCAACAGGGCAATATAGATCTTGATGATCTAAGGCTTAAGGCGTCAAAAAACGCACATGCGCTTGCAGCTCTCATGGTAACTTACCCCTCAACACATGGGGTCTATGAGGACAATATTTCCGAGGTATGCTCTGTGGTTCACAAATACGGAGGACAGGTTTATGTTGACGGTGCAAATTCCAATGCCCTGATCGGATATCTGAGGACGGGTGATTTTGGCGGTGATGTGTCACATCTGAATCTTCACAAGACATTTGGCATTCCCCACGGCGGGGGTGGTCCAGGAATTGGCCCCGTCGTTGCCAAAGCACACTTGGCTCCCTTTTTACCCTTCAGGAACCGAGTGCATAAACCATCTACTGACTTACCTGCTGTGAAACATATGGGTGGGCCCATTGCGTCGAGTGATTACGGCTTTGCCGGCGCTTTGTATATCAGCTGGGCCTATATATTTTGCCTCGGCTCGCAGGGAATGAAGCGTTGCACTGCTGTTGCCGTTTTGGTTGCTAATTACATCGCAAAACAGCTTTCCGATACATTTCCGGTTTTATATACAGGGAAAAATAATCTTGTTGCGCATGAGTTCATTATGGACTTTAGGGAAGTAACAAGGGTAAGCGGAATTACGGTTGATGATGTGTGTAAACGACTTATCGATTACGGTTTTCATGCCCCGACAATGTCTTTTCCGGTTCCTGGAACCTTAATGGTTGAGCCAACAGAATCTGAGCCATTTTCTGAAATTCAGCGGTTCATAAAAACTATCCGTTCAATTCGGGCTGAAATCGACCGGGTAATAGACAAGACGTATGATCCAGATAATAACCCCCTGAAGCGCGCCCCACACACTCTGGAGCAGATTGCATCGGATAAATGGGATAGGCCATATTCACGGCGTACAGGCATTGTTTATACCTCGGGAAAGTACTGGCCCGCATCTGCGCGGATTGATAATGCATATGGTGATAGAAATATCTTTTGCACATGCCCTGATTTGCCGGATTAA
>RF60007;gcvb;n4278.1/0-2826 
GTGTCCGACCATTCGACGTTCGCAGACCGGCACATCGGTCTGGACAGCCAGGCCGTCGCGACCATGCTCGCCGTGATCGGGGTGGATTCGCTCGATGACCTGGCAGTCAAGGCGGTCCCGGCGGGCATCCTAGACACACTCACCGACACCGGAGCCGCACCGGGTTTGGACAGTCTGCCACCGGCTGCCAGCGAAGCCGAGGCGCTGGCCGAGCTGCGAGCGCTGGCCGACGCTAACACCGTCGCCGTGTCGATGATCGGGCAAGGCTACTACGACACACACACCCCCCCGGTGCTGTTGCGCAACATCATCGAGAACCCGGCCTGGTATACCGCCTACACGCCGTACCAGCCCGAGATTAGTCAGGGTCGGCTGGAAGCCTTGCTGAACTTCCAGACCCTGGTCACCGATCTGACCGGCCTCGAGATCGCGAACGCGTCGATGCTCGACGAGGGCACCGCGGCGGCCGAGGCCATGACTTTGATGCACCGCGCGGCCCGCGGGCCGGTGAAGAGGGTGGTCGTGGACGCCGACGTGTTCACCCAGACCGCGGCGGTGCTGGCCACCCGCGCCAAGCCGCTGGGTATCGAGATCGTCACGGCCGACCTGCGCGCCGGTCTGCCCGACGGCGAATTTTTCGGCGTCATCGCCCAGCTGCCCGGGGCCAGCGGCCGGATCACCGACTGGTCTGCCCTGGTGCAACAGGCCCACGACCGTGGCGCACTGGTGGCCGTCGGCGCCGACTTGTTGGCGCTGACGCTGATCGCGCCGCCCGGAGAGATCGGCGCTGACGTCGCCTTTGGCACCACACAACGGTTCGGAGTGCCGATGGGGTTTGGCGGCCCGCATGCCGGGTACCTTGCGGTGCACGCCAAGCATGCGCGTCAGCTGCCCGGCCGGCTGGTCGGTGTGTCCGTCGACAGTGACGGCACGCCGGCCTATCGGTTGGCGCTGCAGACTCGCGAGCAACACATCCGCCGCGACAAGGCCACCAGCAACATCTGCACCGCACAAGTGCTGTTGGCGGTGCTTGCCGCGATGTACGCGAGCTACCACGGCGCGGGCGGGCTGACCGCCATCGCACGCCGGGTGCATGCCCACGCCGAGGCTATCGCCGGTGCACTGGGCGATGCGTTGGTGCACGACAAGTACTTCGACACGGTGTTGGCCCGGGTGCCCGGTCGTGCCGACGAGGTGCTGGCCAGGGCCAAGGCCAACGGCATCAACCTGTGGCGTGTCGACGCCGACCATGTGTCGGTAGCCTGCGACGAAGCCACCACTGACACCCACGTGGCGGTCGTTCTGGACGCGTTCGGTGTAGCGGCCGCCGCACCCGCCCATACGGACATCGCAACGCGCACATCGGAGTTCCTGACGCATCCAGCGTTCACGCAATACCGCACCGAGACGTCGATGATGCGGTACTTGCGTGCGCTGGCGGATAAGGATATTGCCCTCGACCGCAGCATGATTCCGCTCGGCTCGTGCACGATGAAACTCAACGCCGCCGCCGAGATGGAGTCGATTACCTGGCCTGAATTCGGGCGTCAGCATCCATTTGCCCCGGCATCTGATACCGCTGGGCTGCGTCAACTTGTTGCCGACCTACAGAGTTGGCTGGTGCTGATCACCGGTTATGACGCGGTGTCGCTGCAACCTAACGCGGGCTCGCAAGGCGAGTATGCGGGCCTATTGGCGATCCACGAGTACCACGCCAGCCGGGGTGAACCGCATCGCGACATCTGCCTGATCCCGTCCAGCGCGCACGGCACCAATGCCGCGTCAGCCGCCTTGGCCGGCATGCGCGTGGTGGTGGTGGACTGCCACGACAACGGCGACGTCGACCTCGATGACCTGCGCGCTAAGGTCGGGGAGCATGCCGAGCGGTTGTCGGCGCTAATGATCACCTACCCGTCCACTCACGGCGTGTACGAACACGACATCGCCGAGATCTGCGCTGCCGTGCACGACGCGGGCGGCCAGGTATACGTCGACGGAGCCAACCTCAACGCCCTGGTCGGCCTGGCCCGGCCGGGCAAGTTCGGCGGTGACGTCAGTCACCTCAACCTACACAAGACATTCTGCATTCCGCACGGCGGCGGTGGCCCAGGCGTCGGCCCGGTGGCGGTGCGGGCGCACCTGGCACCGTTTCTGCCAGGTCACCCCTTCGCCCCCGAGCTGCCCAAGGGCTATCCGGTGTCGTCGGCACCATATGGGTCGGCTTCGATTCTTCCGATCACCTGGGCATACATCCGGATGATGGGGGCTGAGGGACTGCGGGCGGCATCGCTGACAGCGATCACGTCGGCTAACTACATTGCGCGCCGCCTTGACGAGTATTACCCGGTGCTGTACACCGGCGAGAACGGCATGGTCGCCCACGAGTGCATCCTGGACTTGCGCGGTATCACTAAGTTGACCGGTATCACCGTCGACGATGTCGCAAAACGGCTGGCAGACTATGGTTTTCACGCACCAACGATGAGTTTTCCGGTGGCCGGTACGCTCATGGTGGAGCCCACCGAGAGCGAGAGCCTGGCCGAAGTGGACGCCTTCTGCGAGGCCATGATCGGCATCCGCGCCGAGATCGACAAAGTCGGGGCCGGGGAGTGGCCTGTCGACGACAATCCGCTGCGCGGCGCACCGCACACCGCGCAGTGCCTGCTGGCGTCTGATTGGGACCACCCGTATACGCGGGAACAGGCCGCCTACCCGCTCGGCACCGCATTCCGACCCAAGGTTTGGCCCGCGGTACGTCGCATCGACGGCGCCTACGGGGATCGCAACCTGGTCTGCTCATGCCCGCCGGTAGAGGCTTTTGCCTAA
>RF60007;gcvb;n3836.1/0-113 
ACTTCCTGAGCCGGAACGAAAAGTTTTATCGGAATGCGTGTTCTGGTGAACTTTTGGCTTACGGTTGTGATGTTGTGTTGTTGTGTTTGCAATTGGTCTGCGATTCAGACCAT
>RF60007;gcvb;n3849.1/0-2964 
ATGACAGAGGGGGAGGCCGTCGGGGTACCCGCGCAGGGGTGCCCCTCGAAGGTCGCGTCAGACCAGGAGGCCTCCGCAATGACCGCCCATCGCATTCCGCTCTCCGATCTCGAACAGGGAATCCCCTTCGAGCAGCGCCACATCGGCCCCGATTCCGAAGCCCGGGCCAAGATGCTCGCCCAGGTCGGCTACGGGTCGCTCGACGAGCTGACCGCGACCGCCGTCCCGGACGTCATCAAGAACGCCGAGGCGCTGGAGCTGCCGGGCGCGCGCACCGAGGCCGAGGTGCTTGCCGAACTGCGCTCCCTCGCCGACCGCAACCAGGTCCTCGGTTCCATGATCGGCCTCGGCTACTACGGCACCTTCACACCGCCGGTGATCCTCCGGAACGTGATGGAGAACCCGGCCTGGTACACCGCGTACACGCCGTACCAGCCGGAGATCTCGCAGGGCCGGCTGGAGGCGCTGCTGAACTTCCAGACCGTCGTCGCCGAGCTGACCGGGCTGCCGACCTCCGGCGCCTCGCTGCTCGACGAGGGCACCGCGGCCGCGGAGGCCATGGCGCTGTCCCGGCGGATGGGCAAGAACAAGAAGGGCCTGTTCCTGGTCGACGCGGACGCGCTGCCGCAGACCATCGCCGTCATCGAGACCCGTGCCGAGCCGACCGGCGTCGAGGTCGTCGTCGCCGACCTGAGCGAAGGCATCCCCGCCGGGATCGCCGAGCGCGAGATCAACGGCGTGCTGATCCAGTACCCGGGCGCCTCCGGTGCCGTACGCGACATCAAGCCGCTCGTCGAGCAGGCGCACGAGCTGGGCGCGGTCGTCACCGTCGCCGCCGATCTGCTCGCGCTCACGCTGCTCACCTCGCCGGGTGAGCTGGGTGCCGACATCGCGGTCGGTACGACGCAGCGGTTCGGTGTGCCGATGGGCTTCGGCGGGCCGCACGCCGGTTACATGGCCGTGCGTGAGAAGTTCGCGCGCAGCCTGCCCGGCCGGCTCGTGGGCGTGTCCGTGGACGCCGACGGGCACAAGGCGTACCGGCTCGCCCTGCAGACGCGGGAGCAGCACATCCGCCGCGAGAAGGCGACCAGCAACATCTGTACGGCCCAGGTGCTGCTCGCCGTGATGGCCGGCATGTACGCCGTGTACCACGGGCCCGACGGACTGAGGACGATCGCGCGGCGTACGCACCGGTACGCCACGATCCTCGCCGAAGGGCTGAAGGCCGGCGGCGTCGAGGTCGTGCACGGCGCGTACTTCGACACGCTGACCGCGCGGGTGCCGGGCCGGGCCGCCGAGATCGTCGCCGCCGCGCGTGAGGGCGGGGTCAACCTGCACCTCGTCGACGCGGACCTCGTGTCGATCTCCTGTGACGAGACCACCACGCGGGCCCAACTGGGCGCCGTCTGGACCGCGTTCGGCGTCGAGGGCGACATCGAGGCGTTGGACGCGGCGGCCGAGGACACACTGCCGGCCGCGCTCCTGCGTACCGACGACTACCTGACCCACCCGGTCTTCCACCAGTACCGTTCCGAGACCGCGATGCTGCGCTACCTGCGCAGGCTCTCCGACCGCGACTACGCGCTCGACCGCGGCATGATCCCGCTGGGCTCCTGCACCATGAAGCTCAACGCGACCACCGAGATGGAGCCGGTCACCTGGCCCGAGTTCGGGCAGCTGCACCCCTTCGCGCCCGCCGAGCAGGCGCAGGGCTACCTCACGCTCATCCGGGAACTGGAGGAGCGGCTCGCCGAGGTCACCGGCTACGACAAGGTGTCGCTCCAGCCGAACGCCGGCTCCCAGGGCGAGCTGGCCGGGCTGCTCGCCGTACGTGGGTACCACCGCGCCAATGGCGACGAGCAGCGCACGGTCTGCCTGATCCCGTCCTCCGCGCACGGCACGAACGCGGCGAGCGCCGTGATGGCCGGCATGAAGGTCGTCGTGGTGAAGACGGCCGACGACGGTGAGATCGACGTCGAGGACCTGCGCGCCAAGATCGAGCAGTACCGCGACGAGCTGTCGGTGCTGATGATCACGTACCCCTCGACGCACGGTGTGTTCGAGGAGCACGTCGCCGACATCTGCGCCCAGGTGCACGAGGCGGGCGGCCAGGTGTACGTCGACGGAGCCAACCTCAACGCGCTGGTCGGGCTCGCCAAGCCGGGCCACTTCGGCGGTGACGTCTCGCACCTCAACCTGCACAAGACGTTCTGCATCCCGCACGGCGGGGGCGGTCCGGGCGTCGGGCCGGTCGGTGTGCGCGCCCACCTGGCGCCGTATCTGCCGAACCACCCGCTCCAGCCCGAGGCCGGCCCCGCGACGGGCGTCGGCCCGATCTCGGCCGCGCCCTGGGGCTCCGCGGGCATCCTGCCCATCTCCTGGTCGTACGTCCGGCTGATGGGCGGCGAGGGCCTCAAGCGCGCCACGCAGGTGGCGGTGCTGTCCGCCAACTACATCGCCAAGCGGCTGGAGCCGCACTACCCGGTGCTCTACACCGGTCCTGGCGGGCTCGTCGCGCACGAGTGCATCATCGATCTGCGTCCGCTGACCAAGGCGACCGGCGTGAGTGTCGACGACATCGCCAAGCGGCTGATCGACTACGGCTTCCACGCGCCGACGATGTCGTTCCCGGTGGCGGGGACGCTGATGATCGAGCCGACCGAGTCCGAGGACCTGGGCGAGCTCGACCGGTTCTGCGAGGCCATGATCGCCATTCGTGCGGAGGTCGAGAAGGTCGGCTCGGGCGAGTGGCCGGCGGAGGACAACCCGCTGCGGAACGCGCCGCACACCGCGGCCGCGCTCGGCGGAGAGTGGGAGCACGCCTACAGCCGTGAGGAGGCCGTCTTCCCGGCGGGTGTCTCGGCCGCGGACAAGTACTGGCCGCCGGTGCGCCGTATCGACCAGGCCTTCGGCGACCGCAACCTGGTCTGCTCCTGCCCGCCGCTGGACGCTTACGACGACTGA
>RF60008;borg;n8.1/0-2846 
CACCCAGAAGTGTGCTATTCTACCAGCTATTTGGTATCTCTAGGGCAACAAACTTGACAATCAAGATCAGCTACCACATGCCTCTCTCCTCGATAAAGAGCAAGCTGCGAAGGGCGATTACAGCTGGACACAGGTGAGTGAGCCAGAAGGAACTGACCAGCCTTAGGAAGGAACCGTCACAGCTAGGCCATGCTCCAGATATTAATTTCTGAGTCACTGGCCAGGAGCGAGATCCCAGTGTAAGAGTCCCCTGTGATGTAACGTCTGGAAGAATTCCACAGAGAAAGAAGTCAGAAACTTCTACACAGCTGACAGATCAAGATCACCAGGGCTGGGAAGTTTTCTCAGGAGTAAAGTGTGAGGAGCGGAGTTTAAATCCCAGCAGCCGTGTAAAAGCTGCTGCAGGAGCATGTCTGCAATCTCAGGCCTGGGGGAAGTGAGCAAAGACAGCAGCTGCTGAGAACTTACTGGGCAGCCGTGGAGACAAAGTGCCAAGCTCCAGATTCCGTGGGAGCCCCAGGAAATAAGGTGAAAGAACAAGATGTAGAAAGAACTCTCAGCTTCCTCAGCATCCTGTCTGCCTGCCTTCAAGCTTTCGTGCTTCCCACCATGATGACAACGGACTGAACCTCAGAATCTACAAGTCAGCCCCAATTAAATGTTGTTTTAGTCATGGTGTCTTTTCACAGCAATGAAAATTCTAAGATAGAAGTTACTAACAAGGACTAGGGTATTGCTGTGATGGGCCTGACCATGCTTTTGTGGATTTTGTAACTTTGGATTTGGAAAGCAGTGGAATGCTTTAAGTGGGACTTAATGGGACAGCCTAGTAGGAATAGGGAGGACATTGGTGCTAAGGGTGAACTCTGCGGGTCTGGCTCAAGAGATTTCAGAGGAGAATAACTTGAGTATGTGGCCTGGAGACTGCTTTTGTGATACTTTGGTGAGGAATGTAGGTACTTTTTGCCCTCGTTTGAAGTGTCTGCCTGAGGCTCAAGTGAAGACATTCAAATTAATTGCAATGACAGAAGTCTCAGAAAAGGGGCAAGTCCAATCTTCATCATCAGGATATCTTCAATCAGCAACCAGCAAAAAACAGCAAAACAGCAAATGCAACAGCAGGAACCAGCAACAGCAGGAAGAGCAGCAGCCACTACCTCCTCTGGTGTTTATATACTGCTCTGGTATTTATATTCTCTCTCAAGAATTCCTAGAAATCTACTGTCTTCAGCTGGCAAATCACATCCCTGCCAGAGCACGAGACAAATCATAGTCAGCTGCTGTGGACAATCTGAAGCAGACCCACATCCCACCCCTGGAATTAAAACAAAAACACATTCATAGAACATAACTAGGGGGAAAAAAAACCAATACAGTGAGCTTTGGGATGGCCAGCTTTCTTACACGGAGGCTCAGAGCTCCACAGTAAGAGAGGGTGGTGGGAGTGGTGACAGGTAGAAAGACTGTCATCTTTCATGACTGCCTGCATAAGAAGCTAAGCCCCAGGGATAGAGGCTCAGCCTCTTTATGAAAGAATAGCATGGCTCTAAAAGAACATGTTTAGAGGGAAAGACTATTAGAGCCATATTTTGGAAAATATAATGAGACACAATATTTTTTTGTGGATACAGTTTTATAATAAGGGTGGTAGCAGGAAATGTCTCCTGACCACCACCTGCTATCCTGATGAGGGAACCAGCTGCTATTTGGATGCCTGTGGTAAATACCACCCACTTTGATGCCATCACTCTGATAGCCCAGACTCACTTACAACCCCTTCACTGGGGAAAGAGGGATTTTTGGTATTACAGCTGCCATCATTGCAGCCATTATTGCAGGTATTACAGGGGCAACAACAGCTACTGTTGCCCAGACCGCCACTATGAGAGGCTGTCAACGCTGTAGTCTCTAAGTCAGCTGAGGTGCTACAGGCATAGGAGCTACTAAATCAACATCTTTATGAGGCCATCCACATTTTACAACAACAGATTGACTGCCAGAAGAGCTGGCTCTTGTTAGGGACATGTGTCTATGGGCCTGTGACCCAGGTTTCACTCAATCTACCTAACCCTTTACCAAGTACATAATGCCACTGAAGCCCAACAACAGTTGGCTCAATAGCTTAAAGATACCTAGTCAGACAAATTCCTATTCCTGAAGGCAAGAAAACCACTCACTTGCCCAATTGGTGGTAGATATAACCACGTCCATAACCAACTTTGGAAGCGGGAACCAGGGCTCCTATGACAGAAAAGAAGCAGGCTTCTCTCTGCAATTCATAAACACCGACAGGAATATGTTGCTTTTCCTAAGCCCTTCGCTGTCTTTCCAAGAAGAATTTTTTTGTCCTTAACCAAATGTGAAATGCACATTTTGAGCACAAAGAATCAAAGCTCCAACAGCAAACTGACATGACATCCTTTACAGGAAGTAAAATATTTAAAGACAGATTCAGAGTCTTCTATTCCCCTCCCCCCAGGAAGAAACCCTTTAATATTCCGATTAACCTTGATGTGAATCACAGCGCTCCTTCTTCCCTGTAGGCAGATAATCATGACTCACCACAGACCCCTGACTGTGGGCTTCATGTAATTCTGGCAGCAAAGGCCTTCCTTTGCTGTGTGAGGCCATTGGCTGTGAAATCTTTACAAAGTCCAGGGATGGACTAGGAGTAACCCTGGAGCAAGCTTTGCACTGTGTATCAAAACAAGACTCCACATTGGGGCATCCACACTGAGGCCACCTTGTGAACTAGGCCTCACCTTGGATAAGAAAGAAATTGCATTATTTTTACTTTCAAATGTGTTAAAGAATAAATTTTACTTAAATATATTCTATATTCAATC
>RF60009;finp;n4132.1/0-114 
TTGACGAGCATGTTTTTGTTGAATACGATCCATCGGATACATAGGAACCTCCTCACAAAGGATTCTATGGACAGTCGATGCAGGGAGTTCACGTCTCCCTGCATCGGCGATTTT
>RF60009;finp;n5598.1/0-79 
AAAATCGCCGATGCAGGGAGTTCTCTCCTCCCTGCATCGACTGTCCATAGAATCCTTTGTGAGGAGGTTCCTATGTATC
>RF60009;finp;n5599.1/0-75 
ACACATAGGAACCTCCTCAAAGGATTCTATGACAGTCGATGCAGGGAGGGACAAGCTCCCTGCATCGGCGATTTT
>RF60009;finp;n3816.1/0-2778 
CTTCTCCGGTTCCGCGCAGGTCACTGACCAGCTGAATGGTACGCCCCGCGCCTTCACGGGGAACAGCCTGAATGGAAAGGTTCAGACCACGCTCTGTTTCCAGAATGAACGTAAAGGGCTTTTTGTTGACGGTGGCCACCACCACACCGCCGGAGGCGGTCTGCTCATTATTGGTCAGGGCACCATCCAGACTGTTCACGGCGATAATCCGGTCACCGGGAACGGTAAACAGATTCGGGCTGGTATTGCTGATGGCAATACTGGCCTGACCACCGTTCACCATTGGCACCACAGTGGGGGCCAGCGTACCGTTTGCGGCCATCACGCTGCAGGAAAAAAACAGGCCGCCGAATATTATTGCCGTATTATTTTTTCTCATCGTCTGTTTCCCCGAAATTATCCAGCCAGGTCACCCCGTTTTCCCGCTTCAGAATAAGGATGTAATGTTTGATATCAGTAAAAGGTTCGGAGTTACCAATCCATGTTTTCCGAATTCCACGGATTTCCACACGACCATACTGAGGCCAGACACGGACACTGGTCTGGAAAAAAGCAGAATTCACGTTATCTTTTTTAATGAGTTTCGCTTCTTCAGCCAGAATAACTTTCATCTGGTTCTGTGCACCCGGGCGGATATATTGCAGAAGCGCCTGATGTGAAGCATCGACGATTTCCGGTGAGACATTCAGACGGAGGGCAATAAATGACAGCGCCATCTGCTGCAAATAAGAGGCATCGGCACTGTTCTGTGACACGGCAAAGGGCACATTAAATCCCATTGGGGTCACGGCAGTGCGTTGCTCATTCTGAAGACGGTAGTTATTCACCCCCTGAATGAGGTTAACAGAGAGGCTGAGAACAATAAGCACTGACATAAATATAAAGGCGATGGCCATTACACGACTGGTACTTAAACGGGCACCGTGTTCCATATAACAATCCTGGTATCAGTTCTATTTAATCCACTGCCGGAAACACGAATCGGGAACATTATGAAAAATACCGCGCAGCAGGGCTGTTGGCATATACCAGTAAATCAGGTCACGTAACCAGGAACTGCCCCGCCCTTTTTTCAGTTTTTTAATCCCGAAATAAACCAGAACCGCTGCACCAATACCGAACAGATATTTCGATGTTGTGATACCCCAGCCAACACAGATTGCTGCGGGGATCAGTTCATCCAGTGGCAGGCCAAACCAGCGGCTCTGGTTGGTCAGTGTTTCCGGGAAACGATATTTCTTAAGTTTATTCTCGTCTCCCGACATCGTTTTATTTCCTGTCAGAGGCCAACGACGCTCATACCCACAGCAATAAATACAGAGATGATGGCAAAGCCGACCAGGAACTTGACGTTTTTGGTCATCATGTACATGACCGCACCGACCAGCACCTCAGCCAGAACAACCCATTTAACGATACTGGAGTCCTTACCGAAGGTCGCCTTAACCGTATCGTTACCTTTAGCCATCAGGTCGCCTTTACCAGCAGCCATAGCTAACTCAGGGAACAACATCATCAGAACAGCAACCGGGATCACTGCACGAACCAGGCGAAGCATATTCAGACGAGTGAATTTAGAAAAAAACGATTTCTTTTCAACGGGCGCAGAAGCACCCTGAACACTTAAAACAGTATTCATAAGTTACCTCTATTGTGGATAGATTAATAAACCTAAAGATCTTTAATTATCGAATCAGTTTCCTCTGCTCCCTCCTTTATTGCATCCAGATTATAAAAGTCAGGAAAACGGTTCAGATGATCACGTAACCTGACTAGCACCTCATTAGTTTTTGTTCTCCCACTACGTTCCCGGGCACCTAAGAGCTTGTGATTAGTAGCATCGTCCAATACCAGTAAAACTTTATTGCCCGGAGCAGGCCTTATTATATTTCTGCTCAAGTCTCCTCCTCAGCCACTTAGATAATTAAATATAATTATACGAATCCATAAAAATAGAAACGAAAATAGAGTAAATTACATTAACAAAACAAGGTGACATAATGTCACCTTGTTTTTAACAAAAACGAAACATCAACTATTCAGCACATTTTAAAATAAAAAACAATTCATCAAAGAATAAACTATGCATCCTGCTTGTATGAAAAATCATTAACAAATCATGTTTTGAATGTATACCGAAAAACTTATACACTTCTGAAATTGCATTCCGGGAAGAACCATTAGTAATAGACAAAAGAGATGCTATCGATTCATGACAAAAACCAAATGAATAAAGAATAAAAACTTTCCATTGGATTTCCGTTGATTTGTTTTTAAATTCAAGCATTCTGTCATTTGTTATATTTGTACGTAATCCTCTACAATAATCCACTATCACATTAGAATTTTTGCAGAAAAAAAGCCATAAAACATTAACCACCTCCCCATATATTAATGGTATAAATTGTACCAGCCAGAGTTTATCACCTATAGCCACGCTCTGTATTTTATTCATGGACGAAGGCAAAGACATAGCATCCAGTTCTTCTCTTAAGAACGATGTAGCTACTTGTACAGGAAGGGAGTAAAACCACTCTTTGATATCAAGACTACCTATAAATTCTTTAGAGAATTTTTCATTGTAGCCGATAAAATCTCCATTAGTATTTCGAACACAAGCAGGGATTGAAAAAACATCGACAAAAAACTGTTTATCCAAATATATTTGACGTTCAGTATTAAGTTGTCTAGGATCCGTCGGATACATAGGAACCTCCTCTCAAAGGATTCTATGGACAGTCGATGCGGGGAGGTCGCTCTCCCTGCATCGGCGATTTT
>RF60009;finp;n1131.1/0-114 
TTGACGAGCATGTTTTTGTTGAATACGATCCATCGGATACATAGGAACCTCCTCACAAAGGATTCTATGGACAGTCGATGCAGGGAGGAGAGAACTCCCTGCATCGGCGATTTT
>RF60009;finp;n4726.1/0-76 
GCACACATAGAACCTCCTCTAAGGATTCTATGGACAGTCGATGCAGGGAGCAGCCACTCCCTGCATCGGCGATTTT
>RF60009;finp;n2099.1/0-79 
GATACATAGGAACCTCCTCACAAAGGATTCTATGGACAGTCGATGCAGGGAGTTCACGTCTCCCTGCATCGGCGATTTT
>RF60009;finp;n442.1/0-168 
TTGACTGGCGAGTGTTCTTTCTCTACGATCCGTCGGACACATAGGAACCTCCTCAAAGGATTCTATGGACAGTCGATGCAGGGAGTGACAGCTCCCTGTATCGGCGATTTAACTTGTTTTTTTAACGTAGCGTTAACTACAAAGACACTATATTGTTTTCAGCCTTAA
>RF60010;gnas1-as;n2296.1/0-498 
TTTATGAATACAGCTGGTCAACTCTGGATGAAAAGCCACGATAAAGGGCAGGCCCCTCCCTCAGGCTTATTAGCAGTGGCTTGATATCAATGGCTTTCTTTGTGGAAGAGCCACCAAATTGTGCCTTAGCTTGCCATGCTCCTGCCACCTGTGCCTGCACAAGGTGTCCACATGAACAGCTGAGAATGCAGCTGAATCCACGAGGGAGAAGTGCCTGTTGCAGATGAGAGAAACAATCAGGGGAGGTGTCTGCCGGAGGGGCGGGCTGGGGTGGAAGGAGTGGGGGCTGGGATCCCAGAAGGCGGTTAGAATTAATAGAAAGGCTATGTAAGGTTTTTTTTACTTCTTGTTGGGATTTTTGGGCCCCCGGGGGTTTGGGGGCTTGATTTTTTTTTGATTTTGGGGGGTTTTTTTTTTTCCCTTTTTCGGGCACCTTCATTCTTCCAAGGCAATTTTTCTTATTGAGTTTTATTTGAACCGGCCCCTTAGGCCGGGGGA
>RF60010;gnas1-as;n6232.1/0-8970 
TAGGGGGCGCCGCGTTGGAACGCCCGAAGAGGTGCTGCTGGGGTGGTTGGAAGCCGGTGGGGGGCGGGTGTATGGCGGCTAGGCCTGGAAGACCACGAGGACCGCTAGCGCCGTGGGGTCACTCTTCCTCATGCCACAGGTTGCCGAGCCTCGGGGGAGAGGTGGGGTCCCAGGGGCCAACCCTTGGGTGTGTTGATGGCGGCAGGCTAACCCAGCCAACGGGGTGCCACTGCCGGGCAAGGTGAGGAGCAAGAAGATTTCCAGGGCTGGGAGGTAGAGGGCCAGGACCCCAAGGAGAGGGCTTACTGCGAGGAGCAGCCCAGGATGGATAAGGAGTTGAGGCCCCAGGGATGCTGAGCCTGCACAAGTGGAAGGTCAGTAGACATTGGGGTTGGAGCCCCAGGGAGGCTGCCATGGGTGCTCCAAAGGGGTTGTTTGCTTTCGTCAGGCCTCGCGCTCACCCCCAAAGTACCATTTGTCGAGGAACGGGTTCAGGGTCTCTGTTCGACACCCTCATGGGTCTGTGGGACCCCTTTGTTCATTCTTTCTGATATCATGAGCTTTGCCAGGGGAGCACATGCATGGAGGTGACTAAAACAAATTTAACAAGTTAGACAAATACCAGTTCCTCATCCTGGAGAGTAGAGCAGCATACAAATGGAAGAAAAGAACTCCACCTGGGGGGACCTTGAAAGTCTTGCTGGAGAAAATGACTTTTTATATGGGCCTCCAAGGAAGGATAGACGCCTTGGCTTTGAATAGAAGGTGGTAGTGGGGGATGGGAGACGGTTTGCCCACCACGAACAAAGGATTTAATGGTAGGAAACATGGGGCGTGGCTGGGTAAACACAACTGGCCACCTTGGCTGGCTCTTGGGGAGCAGGGGGAGAAAAGTTAGGAGAAATTAGATAGAATCTCTCTGAGGATGCCATGGAGTATGAGGGCAAGCACTTTTGAGGCTATTTTGGCAGGAAACGGAAAGGATGTTGAAAGTTTTTTGTTCTGCAAGTGAGGATTTGAGCCTACTTTTAGGAAAAGCAGAAGCAGCATGGAGGATGATCCTGATCGAGAACAAAGGAAAGGGGTTATGCACAAAGGAGATGTTTAAAGGAGAGACCTAGCNCGGTGAAGGAAGCAGGAAGGCTGAAGGACGGCACTCAAGAGGGGTCCCAAAGGATCCTCCTGGAGCAGCTCTTATGCTAGAAAGACACAAAAGATGGAGGAGCCAAAGTGTGGCACCCAGATGGATGGAACACTGGGAGTGGGACAGGGAAGTCAGTGGGAGGGGCTGGCAAGGTGGCAGTGCTGATTTGGTTTTAGACATGGCAGATTAAGGAGCTTTGGGCAGTTGGGATGGAGATTTTTGCAGCCCATTTTCTGGGAGGAAAGGTCTGAAGTTCAGAAAAAGATAAAGATCACACATTCAAATTGGCAATCGTACTTACAAAGATGAATTTATGGAGTCAGAGAAAACTCTTTAGGGGAGAAATACATTTGGTAATAGAATCTTGAACAATTGGCGCACTGGACAGGAAAAAGGGAGACAGTCCAGGAGTGAGTAGGGAGGACTCAGAAGGGAGAGATGGGAGCACACCAGAGGAAGGGGTTTCAGAACCACTCAGCACATCTCATCTAGACTTGGTGTTTTAGCCTCTGCACTGGTGGTATTTGGGGCCAGGCAATTCTTTGTTGTGGTGACTGCCCTGTGCATTGTAGGATGTTGAGCAGCATCCCTAGCCTCTACCCACTAGATGCCAGTAGCATCCCCTTAGTTTTAACAACCAAAAATGTCTCCAGACTTTGCTAAATGTCCTCTGGGGGGCAAAATCTCCCCCAGTTGAAAATCACCACTATGAGCTGAGAAAGGACCCTTAGATTTAAATAGGAATTGCCTTAATTTAAAGATAAATTAAGACTAGGAAGAATAAATCCCAGTATTTAACCCTGATATTCCCCCTTTTTTCCACTCCTGTTATTTCTCTGTAGTGACTGGCTACCAGACTCTGAAAAACCTAAGTCCTTTAGGTGAGTGGAGCTAAGAGCTGAAACATCAGTAATGGGGTCAGGGACCCCAGAAGTGTGGCCAAATGTTCGAGGAGTTGACCCACCTGTGGCACCTGCAAGGCCACAGGGACCTGAGGAATCCGGTATAGTAAGAGCTGGGGGTGATCGGCTAGTGGGTTTACTGGGGTCCACCTTGATTGGCCTGATTGGTTGGCTTGTCTGGTGATCCTCCTGAAGGCTGATAATTTTGCTAGCTCAAGACAGAAACATGGCCTTGATCTGGAGGGAGATGGCCAGTGCTGGATGTTAGTGGGCAGCATCGTCTGGGGCCTAACCTTGCCGGGGCTTTTTTAGGATCTGCCATTATAATTGTATAATAGCAAAGTACCTTAAACATAGCTTTCCAGTGCTGGATGGATTGCCATCATGGGAAAAGATAAATATGTGATAGGACTGAGGAAGGAAAGTCTATTAATGTGTTTATGCAGCTAAGGAAGAGGAAGTCAGGAGAGGCTGGTGCCTGAAAAAAAAGGCCGAGTTGGGATGGATAGACGCTGTGTGCCAGGGTCTTGACCCCTGTCATGAGGGGCTGTGTGCTGGAGTGTAGGGCTGCAGTGAGATGATGTGTCAAGTAGGGGAGGACAGGATTGGCTGTCGAAACCCAGGGATGGTTTACTTGAAAATTGTGTATACTTGGCTACTTAAAAATAATAGCGTCTGCACTTGATGTACTAAGAAAGGCATGGGAAGAATTTCTCATGCTTCCATTAAACTCTGCATGTCTGAGGAAAGCCAAATGGCCCAGGTGCTACAGGTGGCAAACAGTGGCGTTTTGAAAATATGGAACCCCCAATAGAAAGAATGTGTGTATTTCTTTACCATTGACTCTCTGAACAGCACCATTACAGCCCCGTTCCTTGGAAGCCGCACGTGATGCCCTGGGCCTCCCAAACAGTCTCACCTCTCTATTGATGCTTTCATGGCATATGTATTCAACGAGTAATTGTGTTTCTACTTACATTCTGGGATTCTTGCTCATTACCAAAAGCATAAGGCATATCTCAAGTTTAGGTAGCTACCTGTCAGCTTTCTGGGTTTATCCCTGTAGCCAACAAAGAGAAGGCAAAGTAGAGAGAGGGAAGGGAGGTGGGTGAAAGGGAAGGGAACAGAAACCACGAAAAACAGTATTTTTTTGGTAGTCATTTTCCTTTTGGTCTGCGGCTTTGCAGGGAGGAGGTGGGTGGTGAAGTTTGCAGAAGTGCCTTCTCTGCAGCCCATTCATGTCATTGGTTGTCAGTGGGTTTCTTTCAATTGAGGAAAAAGTAAAAGCAGAAAGAGAAGGTAGAAAAGAATTTAGGCAACTATGAAGCTTCTCAGCCTCCCAGTGACAAATGTTTTCTGAGTGCTGAGTGAGTAGTAATAGACTTTGAAGCTGTACAATTAATTACTTTTCAATCAAGACTTGCTGCTGCCATCCTTTTCCCTTCAGACTCTCCTCTGCCCGCCTTGGCCGGTGGAGGCAGCAGCATACTGCTATCTGCAGAGGGGTCTGCGTGGCCAGGCTGTTTGAAGCAAATGCCAGCTAAAGGAAAAAAGCCTCAAATGGATGAGGCAAGATACCAGGTTAGAGGCAGATGCAAGGCTGATATTAGAGGTAGTGGAAAAAGTCTTTATGAAAATACTTGATATGCTCAGATTAAAAAGCCCCCATCGTGAGTTCAGACCCCTTCACTCAGCTAATTAGCTGTAGCTCAGCAACCTTRTCAAAAGGTGCCCCAAATTCTGTTTCAGCCAAGGCATGCCACTGTCCTCTGACCACCTGTGCTTGAACAGTGGGTCCAGACATTTGTGGATTCCTTCTCCAGACTAGCTGATGATGCAGCAAAGAATTTCAGGGGAGGAGAGGCCATTCCAGAAAAGATGAACAGCACCATGGGAAAGCAACTAAGAGAGAGGCAAAAGTGGGGGTTGGAGGGGAAAGAGGGAATCTCGGAAGGTAAATTTGGCTTTAGTGGAAGCTCTGCTTAAAATTTCTGCAATTCATAGTGGGAATTCCAGCCACCCTGGGGGCTTCTGGGCATCATTGTTTAAGGGGAATGGTATATTTCACCTTCTAGAACAACCTCAATTACCCAGGGCAAATTTTCCTAATGAAATCTAATTAAGACAGCGACATAAGCCAGGACACTCAGAAACCAGCTCTCACATGGGGTTGAGGGGAGAAGAAACGTGGTCTTCTGCTGGCTGCCGGTCTTTGGCCTGTGCCCCTTGGACCCCTCAAGTTTGAGAGTGGGGACCTTGAAGACCAACCTTGCTGTGAACCAAAACCCAAAGCTTTAGCCTTGGAGCCAGACAGCTAGATTTCTAGGTGTTAAATCTTTCTCTTTGAGTGTAGCAATTGAAGTACTTGTATGAAAACTCCACACCTATGAAATTGGAATTTTTGGACCAGGTCTGTACGAAACTCTCAGGGGGACAGTGATGTTAATGGTGTCGAATCTGTGAGCCTCATTGGTAGCCCTCCAATGCCATATTTGGCTTTTAAAAATGCCCTTCCTAATGTTGAGTTGAAGTCTGTCCCTTGATGCACCTGGTTCTAACCCCCTTAGCCACCAGATACTTGAAGCTGCCCTCAACCTTTCTCTCTTCAAGNCTCTCTTTATTCCTTCAAACGACTTTCTTTATAACCGCCAAATTTCCTGGCTTTGTGACCCCCTTCCCCATTTCTAAATCTTCTTTTCTGCTCCTTCCCANGGGTTCCCTTATCATACCCACATCTTCCTTTTTTTCTGTGATCCCCCAAATTCTTCTTTTCCTTTTGTCTTCCTTAAATCTCTCCCCACTTTACTGTCACCACTTACCCTCTGTCCCTGCTGCCTGGGTTTATGTTGGCCTTTCTCATAGCCATGTGCCCTGCTAATTTGTAACTTACTTACCCTAAAATAAACACAAAAAATAAACACAACAYGCTATGCCCAGTGGGAGCTGGGAAGGCAGCCTCCCCATTTCTACCCGGGAATAGTTGCAGGCAGAGTCCTGCCTCTGCTGGCTGAGCACTGTCAACAGGTAATGGTGGCCCCGCATTGCAGGCTCTTGGCCTTGGGAGAACTAAGTCACTAGGCTGTTTATTCTGGCTTCTCTGCCCTGTGAATTAATGGCCACTAGTGCTTGGACCAGCATAGCTATTGGAGGCGTTTGAAAAAACTCATGAGATTTTTAAACAAGGGAAAGAAAACAAATACCAGTAAAAAATTTATGCCCCCCACCCCCCACATATGGCCTTTTGATATGTAAGGAAGAAATTATAAAACAAAAATGGGTGCTACATCACTTAATTTGACAGAACCAGATTTTTTTGTTTTTGAAATGCTTGCTTTGTTTATCCCATGCATGTATGATGGAGGCAAAACTGGTTTTGGGGGATGCGGTGCGCAAACAAGTCTTAGCTGTGACAAGGTCCTGCAGTGCATAAACAGACAGTGGGGTCTAGCTGTATGTCCATGGTATTAAAATGTCATGGGGAGGGGCAAGTAAGAAGCATATGTCTGAAGAAGCGAAGAGGGGAGTGATCATGAAAAAAACAAAGGTTGAGAAAACTGGTTTATCTCAAATAGCTGTAGCTTCTATACCATTTTTTTCAGGTCTAGCTTAACCAAAACACTTAAAACTGTTACCAAAAAACTTTCAACAGCACTTGTGGTCACTCAACCAATGTTCCCATCAGTCTGCCGTCCCCCACAGTGGTTAGCCTCTCCAAGCTGCAGTACTAGGTCAGTACTTGCAACCTTGCTGCCTGCTCCTGCTCTGAAAAGCTTGTTCTTAGACACCAAGGTCAGGGACAGAAGGTGGGGAACACACACACACACGTAAAACACACACTAAATACGACTCTCAGGATGGCTAAGTGTTTCCAGTTTAGGGAAAGGACACAGTGGAATTCTGCATTCTCTAAACTGCCTTTTGAGACCATTATGCAACCAACTGTAAAGCAGATTTGACAAAATTTACATGAAGCCAACACAAAACAGATTTCTTCCTAGCTGGTGCTTTTTTTGTTTTTCGGGGTTTTTTGTTGTTGTTGTTGTTCTGTTTTGTTTTTTTTTTGAGATGGAGTCTCACACTGTAGGCCGGGCTGGAGTGCAATGGCGCGATACCTAGCTGGTGCTTTTTATTTGAGCAACTTTCGATGTTTTTTGGGAGTTCCATTAGGGTTAAATCACTAGTGTAGAGTCAAATTGGACAACCCCAGGCTTCTTAAGCTAATCAATCTAGACATTTGGAGCTGAAAGGGATAAATAGGATCATCTCATTCAGCGATCTCATTTTAGAAGAAACTGAGGCAGAGGGGTGTTGGGTCTGACCTAAGGCCACTTGACCATGGCTAGAAGCAACCTGGGCTGCTAGCCCTGGGCCTTTCGTCTTAGCTCCCACTGCTCCAGTTTGGGACATCAAGTTATAGGAAATAGAGTCATTAGTGTCAAAACCCCACAACAGAACAAGAAATTCCATCTCTCATTCTTGAACATGGGGATTAAAGATGTCATTTGAGCATCTCATCCCTCTGCTGGGTGATTTTTTAGAGAAGAGCGGCAGTTGAGCCAGCACATGACATCACTGGCCTGGAAGCTTAATTTTATTTTAGTGATTTGGTTTTTGTGATAGGTCACCTTCCAGGTAAGCAGTTAGGAGACATGCTTTACTCACACCATGGTTTCTGCTCAGTTTCCTCTCAAAAGCTTCCCTCTTCTTGAAGAGCAGTATAATAATAACTGATAATTGAGGTAAATCCATGTAGATTATTAAAAAACCAAAAAACCTCATTCTTACCAACACTGAAGTTTCAGCTTTCTTCCTCCTTAACCTTCCACACAGCTGCAGAAAATGAAGGCTGAAGAGTTAAAGGCTGTAAGCAACTCCAGGGTGAGAAAGGCTTGCAGTGCATTAAAGAAACATCTCAAAACAATCCCAAACTGTAACATTTCTAATTCTTGAATTCTGATGAACATAAAAGAGTTTTGTTTGCAAAACTTTAAACCTACATCAGGTTGACCCCACACAATATTGGAACATTGCAACATAAATTCCCAGCTCAGATAAGTTCAGTTACAAGAGCACCTTTGGGTCGCCCTCCCCTCCCCCACAAAAGCAAATTTCCATTAAGCAAATGATTAATGTACTAAAGGAAACAACTTCAATATTGGGGGCATATCATCATGTTTAGCTAGCTTTATTCTCCTGCTCCTCCTCCTCCCTCACCCTCCATTTGAAATATTAAAAGTGGCTGGTAATTCACCTATGTGGTTCACCATAAGATCTGCTTTTTCTTGGGAGCCTATCCTCACCCCGCAGACCTCACCTATGTAAAAGGGGCAAGTCGGCCTATTCAAATGCTAACCCCAGTTGAGCAGGGTGGGGCAAAGGGCCAGCTGGGAGACTAGTGAGTTGGGAATGCTTGGGGAAGTTGCTAAAAATGGCTCTGGAAAAGGAAGGAGCTGAGTACCAGTCTCTCAGGCAGAGAGAAGGTTTGCGAAGTCTATATAGCAAAATCCTGTCTTCTCAGGGAGGGCCATAGGTGCTTTCCTCGGGGGTTGGTATAGCTCTCAGTTGCTTCATATGGTCTGCACTGGCTTTTCCACCCTTGAATCAGGGTGTAAAGAGGGAAGCTGGGGGAGGGGAATTGAGCGGGGGAGGAGAATTGAGCGGGGGAGGGGAATTGAGCGGGGGAGAGTGTGTGCCGGTAGGTAACAGGTTTTTACAATTGGGCTGTAATGCAGATGGCGAGGCAGTTTGTGGAAGACTGTCTGAAAGACAGTGTGTGTTCCTAGATTGCCCCTCCTCGCTACATGTGAACATGGTACATTGCTTACAGTTCAGGAAACATCCCTATGTTGGGCTTCTGTTTAAAAAACAGCAAGATGGGTGTGAGGTGTGGGCTCGACACGGAGGGCTTTTAAAAAACTTGTTTATTCATCCTGCAACAAGGCAACATGCTCATTTCTCTAATGAATAATTCTCTGTGGGAAAACGGGTCTCCCGGAATACCCAGTCTGAAGATAGCTCCCACACTTGAAAGGCACACCAAAGAAATTCAACACAATCCCTAGTTTTTCTTGCTTGTCCCTAGAGACATTTTGCTTGGTGAACTCAGGCTGAGACATTACCAGAGGAAAAACTGAACACTTAATGTCACAGAAAGCCAACACACCATCATTGTTTACATTAAGCAGGAATTTCGACTTAGGGGCAAGCCAAAAGCGGGGCACGCCTAGCCCTTCCGCAGCCTCCAAACTTCTGAGACTAACATTGCTGTCGCAGAAAACCACTTGCAAATAAACTAGTTTCTCCGTATTTACTAGGGAAGACCACAAAAGCATCCAACCACAGTCTGCGCTGCAGCCCGGCAGAACTAAGTCTTGGGCGCCGCGACGCCTTTCCTACGGAATAGGTCCTGGAAGGAAGACCATTTAAGGTATTTTCCTTCTATCATCATCCTTTTCTTAGGAGTTAAGAACCTGACCGTCATTCATCTCAAGCCCTCAAAACGCTTTACTATTCCTCCAAATCGTTGTCATCCGTATAATTAAGCCGGCGCAAAATGAGACACGCACACCAGGAAAAAAAAAATCAATTTCCAAGTCGGATGAGATTTTTTAAAGACATTTCACTTATCAGTCTTTCCCCCCAGGACTGGCGAGGAGAGCACGCCTTCCCTTCCGAAGGTGCGTTACCAGATTGCTGCCGTTTTTGTGCTGGGTCATCAGAGCAGATTCCCCTCCAGGTTACAGATTAAACTTAACTCTACCCGTGCTGAAAATGGCCGGAGCACGCCGCCTCGCCTCCCCTCCCCAAGGCTGCCGGAGCCGCCGGCCCCTGCCTCCTTTTCGACGACTGATCGTCCAAGGACTGGCGCCGGATCCAACACCTTTCCCCAGCTCTGCGCGTACCGCGCTCTTTGGAAACGAATTG
>RF60010;gnas1-as;n2345.1/0-220 
TCCCAAATCATCCCATCAAAATATCTCAAGCCGCCGCAAGACCAGCCGCGCACACTTAAAAAAAAAAAAAAAAAGTTTCTAAATGGGTGAGATACAGTAGGTGCGTTTTACTTAAGATCAGCCTTTCCGCCCAAGGCTGGAGGGGAAAGCATTCTAAGGTGCGTTACGTGCTTGGTGCTGGGGCAGATCACCGGTGGGTGATCTCCCCTCCCCCACAGGT
>RF60010;gnas1-as;n2346.1/0-1155 
TAGGGGGCGCCGCGTTGGAACGCCCGAAGAGGTGCTGCTGGGGTGGTTGGAAGCCGGTGGGGGGCGGGTGTATGGCGGCTAGGCCTGGAAGACCACGAGGACCGCTAGCGCCGTGGGGTCACTCTTCCTCATGCCACAGGTTGCCGAGCCTCGGGGGAGAGGTGGGGTCCCAGGGGCCAACCCTTGGGTGTGTTGATGGCGGCAGGCTAACCCAGCCAACGGGGTGCCACTGCCGGGCAAGGTGAGGAGCAAGAAGATTTCCAGGGCTGGGAGGTAGAGGGCCAGGATCCCAAGGAGAGGGCTTACTGCGAGGAGCAGCCCAGGATGGATAAGGAGTTGAGGCCCCAGGGATGCTGAGCCTGCACAAGTGGAAGTGACTGGCTACCAGACTCTGAAAAACCTAAGTCCTTTAGGGAAGACCACAAAAGCATCCAACCACAGTCTGCGCTGCAGCCCGGCAGAACTAAGTCTTGGGCGCCGCGACGCCTTTCCTACGGAATAGGTCCTGGAAGGAAGACCATTTAAGTCTTTCCCCCCAGGACTGGCGAGGAGAGCACGCCTTCCCTTCCGAAGGTGCGTTACCAGATTGCTGCCGTTTTTGTGCTGGGTCATCAGAGCAGATTCCCCTCCAGGTTACAGATTAAACTTAACTCTACCCGTGCTGAAAATGGCCGGAGCACGCCGCCTCGCCTCCCCTCCCCAAGGCTGCCGGAGCCGCCGGCCCCTGCCTCCTTTTCGACGACTGATCGTCCAAGGACTGGCGCCGGATCCAACACCTTTCCCCAGCTCTGCGCGTACCGCGCTCTTTGGGAACGAATTGGTCCCTGTCTGCTTCCAAGGGTCCCTGGAACCTTCTGCAGCTGTGCCTCTCCAGAGCTCCGCCTCATTAGTGCCACGTTCCTGGTTTGAAAACCATAGTACTTCAACCTCTTCTAGATGGGAGTTAACCTTTGCCCTCTGAAAGAAAGGTTTGATAAGCAAAGAGAGTTTGGTGAGCAAGATCCTTGAGGTAAGAGCTGATCTCTGACGTCCGCTGGGAACTGGCCGCTCTGCAGGTTTCTGTATCACATTTTCTGCACATGTCCATTAGAATTGGAGATGGGGCGTATCTAGTGTTGAATAAAGGCCCGGCAGCCTCCCAGATGCACCCTGTCT
>RF60010;gnas1-as;n1403.1/0-1262
[truncated: 8,604,855 more chars]
