# Supplementary material for: LeARN: a platform for detecting, clustering and annotating non-coding RNAs
Source: BMC Bioinformatics. 2008 Jan 14;9:21. doi: 10.1186/1471-2105-9-21 (PMC2241582; doi:10.1186/1471-2105-9-21)
Supplement: Additional file 1 — LeARN 1.0.1 tarball. Tarball with LeARN source code. For installation instructions, see . [file 1471-2105-9-21-S1.GZ › LeARN/data/release_template/db/blast/RfamMirNr.fa]

>cel-let-7 MIMAT0000001 Caenorhabditis elegans let-7hsa-let-7a MIMAT0000062 Homo sapiens let-7acbr-let-7 MIMAT0000463 Caenorhabditis briggsae let-7rno-let-7a MIMAT0000774 Rattus norvegicus let-7agga-let-7a MIMAT0001101 Gallus gallus let-7agga-let-7j MIMAT0001181 Gallus gallus let-7jdre-let-7a MIMAT0001759 Danio rerio let-7afru-let-7a MIMAT0002928 Fugu rubripes let-7atni-let-7a MIMAT0002929 Tetraodon nigroviridis let-7a
UGAGGUAGUAGGUUGUAUAGUU
>cel-lin-4 MIMAT0000002 Caenorhabditis elegans lin-4cbr-lin-4 MIMAT0000464 Caenorhabditis briggsae lin-4
UCCCUGAGACCUCAAGUGUGA
>cel-miR-1 MIMAT0000003 Caenorhabditis elegans miR-1mmu-miR-1 MIMAT0000123 Mus musculus miR-1hsa-miR-1 MIMAT0000416 Homo sapiens miR-1cbr-miR-1 MIMAT0000465 Caenorhabditis briggsae miR-1gga-miR-1a MIMAT0001127 Gallus gallus miR-1appa-miR-1 MIMAT0002621 Pan paniscus miR-1
UGGAAUGUAAAGAAGUAUGUA
>cel-miR-2 MIMAT0000004 Caenorhabditis elegans miR-2
UAUCACAGCCAGCUUUGAUGUGC
>cel-miR-34 MIMAT0000005 Caenorhabditis elegans miR-34cbr-miR-34 MIMAT0000466 Caenorhabditis briggsae miR-34
AGGCAGUGUGGUUAGCUGGUUG
>cel-miR-35 MIMAT0000006 Caenorhabditis elegans miR-35
UCACCGGGUGGAAACUAGCAGU
>cel-miR-36 MIMAT0000007 Caenorhabditis elegans miR-36
UCACCGGGUGAAAAUUCGCAUG
>cel-miR-37 MIMAT0000008 Caenorhabditis elegans miR-37
UCACCGGGUGAACACUUGCAGU
>cel-miR-38 MIMAT0000009 Caenorhabditis elegans miR-38
UCACCGGGAGAAAAACUGGAGU
>cel-miR-39 MIMAT0000010 Caenorhabditis elegans miR-39
UCACCGGGUGUAAAUCAGCUUG
>cel-miR-40 MIMAT0000011 Caenorhabditis elegans miR-40
UCACCGGGUGUACAUCAGCUAA
>cel-miR-41 MIMAT0000012 Caenorhabditis elegans miR-41
UCACCGGGUGAAAAAUCACCUA
>cel-miR-42 MIMAT0000013 Caenorhabditis elegans miR-42cbr-miR-42 MIMAT0000467 Caenorhabditis briggsae miR-42
CACCGGGUUAACAUCUACAG
>cel-miR-43 MIMAT0000014 Caenorhabditis elegans miR-43cbr-miR-43 MIMAT0000468 Caenorhabditis briggsae miR-43
UAUCACAGUUUACUUGCUGUCGC
>cel-miR-44 MIMAT0000015 Caenorhabditis elegans miR-44cel-miR-45 MIMAT0000016 Caenorhabditis elegans miR-45cbr-miR-44 MIMAT0000469 Caenorhabditis briggsae miR-44cbr-miR-45 MIMAT0000470 Caenorhabditis briggsae miR-45
UGACUAGAGACACAUUCAGCU
>cel-miR-46 MIMAT0000017 Caenorhabditis elegans miR-46cbr-miR-46 MIMAT0000471 Caenorhabditis briggsae miR-46
UGUCAUGGAGUCGCUCUCUUCA
>cel-miR-47 MIMAT0000018 Caenorhabditis elegans miR-47cbr-miR-47 MIMAT0000472 Caenorhabditis briggsae miR-47
UGUCAUGGAGGCGCUCUCUUCA
>cel-miR-48 MIMAT0000019 Caenorhabditis elegans miR-48cbr-miR-48 MIMAT0000473 Caenorhabditis briggsae miR-48
UGAGGUAGGCUCAGUAGAUGCGA
>cel-miR-49 MIMAT0000020 Caenorhabditis elegans miR-49cbr-miR-49 MIMAT0000474 Caenorhabditis briggsae miR-49
AAGCACCACGAGAAGCUGCAGA
>cel-miR-50 MIMAT0000021 Caenorhabditis elegans miR-50
UGAUAUGUCUGGUAUUCUUGGGUU
>cel-miR-51 MIMAT0000022 Caenorhabditis elegans miR-51
UACCCGUAGCUCCUAUCCAUGUU
>cel-miR-52 MIMAT0000023 Caenorhabditis elegans miR-52cbr-miR-52 MIMAT0000476 Caenorhabditis briggsae miR-52
CACCCGUACAUAUGUUUCCGUGCU
>cel-miR-53 MIMAT0000024 Caenorhabditis elegans miR-53
CACCCGUACAUUUGUUUCCGUGCU
>cel-miR-54 MIMAT0000025 Caenorhabditis elegans miR-54
UACCCGUAAUCUUCAUAAUCCGAG
>cel-miR-55 MIMAT0000026 Caenorhabditis elegans miR-55
UACCCGUAUAAGUUUCUGCUGAG
>cel-miR-56* MIMAT0000027 Caenorhabditis elegans miR-56*
UGGCGGAUCCAUUUUGGGUUGUA
>cel-miR-56 MIMAT0000028 Caenorhabditis elegans miR-56
UACCCGUAAUGUUUCCGCUGAG
>cel-miR-57 MIMAT0000029 Caenorhabditis elegans miR-57cbr-miR-57 MIMAT0000477 Caenorhabditis briggsae miR-57
UACCCUGUAGAUCGAGCUGUGUGU
>cel-miR-58 MIMAT0000030 Caenorhabditis elegans miR-58cbr-miR-58 MIMAT0000478 Caenorhabditis briggsae miR-58
UGAGAUCGUUCAGUACGGCAAU
>cel-miR-59 MIMAT0000031 Caenorhabditis elegans miR-59
UCGAAUCGUUUAUCAGGAUGAUG
>cel-miR-60 MIMAT0000032 Caenorhabditis elegans miR-60
UAUUAUGCACAUUUUCUAGUUCA
>cel-miR-61 MIMAT0000033 Caenorhabditis elegans miR-61
UGACUAGAACCGUUACUCAUCUC
>cel-miR-62 MIMAT0000034 Caenorhabditis elegans miR-62cbr-miR-62 MIMAT0001309 Caenorhabditis briggsae miR-62
UGAUAUGUAAUCUAGCUUACAG
>cel-miR-63 MIMAT0000035 Caenorhabditis elegans miR-63
UAUGACACUGAAGCGAGUUGGAAA
>cel-miR-64 MIMAT0000036 Caenorhabditis elegans miR-64
UAUGACACUGAAGCGUUACCGAA
>cel-miR-65 MIMAT0000037 Caenorhabditis elegans miR-65
UAUGACACUGAAGCGUAACCGAA
>cel-miR-66 MIMAT0000038 Caenorhabditis elegans miR-66
CAUGACACUGAUUAGGGAUGUGA
>cel-miR-67 MIMAT0000039 Caenorhabditis elegans miR-67cbr-miR-67 MIMAT0000480 Caenorhabditis briggsae miR-67
UCACAACCUCCUAGAAAGAGUAGA
>cel-miR-70 MIMAT0000042 Caenorhabditis elegans miR-70
UAAUACGUCGUUGGUGUUUCCAU
>cel-miR-71 MIMAT0000043 Caenorhabditis elegans miR-71cbr-miR-71 MIMAT0000481 Caenorhabditis briggsae miR-71
UGAAAGACAUGGGUAGUGA
>cel-miR-72 MIMAT0000044 Caenorhabditis elegans miR-72
AGGCAAGAUGUUGGCAUAGC
>cel-miR-73 MIMAT0000045 Caenorhabditis elegans miR-73
UGGCAAGAUGUAGGCAGUUCAGU
>cel-miR-74 MIMAT0000046 Caenorhabditis elegans miR-74
UGGCAAGAAAUGGCAGUCUACA
>cel-miR-75 MIMAT0000047 Caenorhabditis elegans miR-75
UUAAAGCUACCAACCGGCUUCA
>cel-miR-76 MIMAT0000048 Caenorhabditis elegans miR-76
UUCGUUGUUGAUGAAGCCUUGA
>cel-miR-77 MIMAT0000049 Caenorhabditis elegans miR-77cbr-miR-77 MIMAT0000485 Caenorhabditis briggsae miR-77
UUCAUCAGGCCAUAGCUGUCCA
>cel-miR-78 MIMAT0000050 Caenorhabditis elegans miR-78
UGGAGGCCUGGUUGUUUGUGC
>cel-miR-79 MIMAT0000051 Caenorhabditis elegans miR-79cbr-miR-79 MIMAT0000486 Caenorhabditis briggsae miR-79
AUAAAGCUAGGUUACCAAAGCU
>cel-miR-227 MIMAT0000052 Caenorhabditis elegans miR-227
AGCUUUCGACAUGAUUCUGAAC
>cel-miR-80 MIMAT0000053 Caenorhabditis elegans miR-80cbr-miR-80 MIMAT0000487 Caenorhabditis briggsae miR-80
UGAGAUCAUUAGUUGAAAGCCGA
>cel-miR-81 MIMAT0000054 Caenorhabditis elegans miR-81cbr-miR-81 MIMAT0000488 Caenorhabditis briggsae miR-81
UGAGAUCAUCGUGAAAGCUAGU
>cel-miR-82 MIMAT0000055 Caenorhabditis elegans miR-82cbr-miR-82 MIMAT0000489 Caenorhabditis briggsae miR-82
UGAGAUCAUCGUGAAAGCCAGU
>cel-miR-83 MIMAT0000056 Caenorhabditis elegans miR-83
UAGCACCAUAUAAAUUCAGUAA
>cel-miR-84 MIMAT0000057 Caenorhabditis elegans miR-84
UGAGGUAGUAUGUAAUAUUGUA
>cel-miR-85 MIMAT0000058 Caenorhabditis elegans miR-85
UACAAAGUAUUUGAAAAGUCGUGC
>cel-miR-86 MIMAT0000059 Caenorhabditis elegans miR-86cbr-miR-86 MIMAT0000491 Caenorhabditis briggsae miR-86
UAAGUGAAUGCUUUGCCACAGUC
>cel-miR-87 MIMAT0000060 Caenorhabditis elegans miR-87cbr-miR-87 MIMAT0000492 Caenorhabditis briggsae miR-87
GUGAGCAAAGUUUCAGGUGU
>cel-miR-90 MIMAT0000061 Caenorhabditis elegans miR-90cbr-miR-90 MIMAT0000493 Caenorhabditis briggsae miR-90
UGAUAUGUUGUUUGAAUGCCCC
>hsa-let-7b MIMAT0000063 Homo sapiens let-7bmmu-let-7b MIMAT0000522 Mus musculus let-7brno-let-7b MIMAT0000775 Rattus norvegicus let-7bgga-let-7b MIMAT0001102 Gallus gallus let-7bdre-let-7b MIMAT0001760 Danio rerio let-7bfru-let-7b MIMAT0003016 Fugu rubripes let-7btni-let-7b MIMAT0003017 Tetraodon nigroviridis let-7b
UGAGGUAGUAGGUUGUGUGGUU
>hsa-let-7c MIMAT0000064 Homo sapiens let-7cmmu-let-7c MIMAT0000523 Mus musculus let-7crno-let-7c MIMAT0000776 Rattus norvegicus let-7cgga-let-7c MIMAT0001104 Gallus gallus let-7cdre-let-7c MIMAT0001761 Danio rerio let-7cssc-let-7c MIMAT0002151 Sus scrofa let-7c
UGAGGUAGUAGGUUGUAUGGUU
>hsa-let-7d MIMAT0000065 Homo sapiens let-7dmmu-let-7d MIMAT0000383 Mus musculus let-7drno-let-7d MIMAT0000562 Rattus norvegicus let-7d
AGAGGUAGUAGGUUGCAUAGU
>hsa-let-7e MIMAT0000066 Homo sapiens let-7emmu-let-7e MIMAT0000524 Mus musculus let-7erno-let-7e MIMAT0000777 Rattus norvegicus let-7e
UGAGGUAGGAGGUUGUAUAGU
>hsa-let-7f MIMAT0000067 Homo sapiens let-7frno-let-7f MIMAT0000778 Rattus norvegicus let-7fgga-let-7f MIMAT0001162 Gallus gallus let-7fdre-let-7f MIMAT0001764 Danio rerio let-7fssc-let-7f MIMAT0002152 Sus scrofa let-7f
UGAGGUAGUAGAUUGUAUAGUU
>hsa-miR-15a MIMAT0000068 Homo sapiens miR-15ammu-miR-15a MIMAT0000526 Mus musculus miR-15agga-miR-15a MIMAT0001117 Gallus gallus miR-15aage-miR-15a MIMAT0002638 Ateles geoffroyi miR-15aggo-miR-15a MIMAT0002640 Gorilla gorilla miR-15amne-miR-15a MIMAT0002642 Macaca nemestrina miR-15asla-miR-15a MIMAT0002644 Saguinus labiatus miR-15appa-miR-15a MIMAT0002646 Pan paniscus miR-15alca-miR-15a MIMAT0002648 Lemur catta miR-15amml-miR-15a MIMAT0002650 Macaca mulatta miR-15appy-miR-15a MIMAT0002652 Pongo pygmaeus miR-15aptr-miR-15a MIMAT0002654 Pan troglodytes miR-15alla-miR-15a MIMAT0002656 Lagothrix lagotricha miR-15a
UAGCAGCACAUAAUGGUUUGUG
>hsa-miR-16 MIMAT0000069 Homo sapiens miR-16mmu-miR-16 MIMAT0000527 Mus musculus miR-16rno-miR-16 MIMAT0000785 Rattus norvegicus miR-16age-miR-16 MIMAT0002639 Ateles geoffroyi miR-16ggo-miR-16 MIMAT0002641 Gorilla gorilla miR-16mne-miR-16 MIMAT0002643 Macaca nemestrina miR-16sla-miR-16 MIMAT0002645 Saguinus labiatus miR-16ppa-miR-16 MIMAT0002647 Pan paniscus miR-16mml-miR-16 MIMAT0002651 Macaca mulatta miR-16ppy-miR-16 MIMAT0002653 Pongo pygmaeus miR-16ptr-miR-16 MIMAT0002655 Pan troglodytes miR-16lla-miR-16 MIMAT0002657 Lagothrix lagotricha miR-16
UAGCAGCACGUAAAUAUUGGCG
>hsa-miR-17-5p MIMAT0000070 Homo sapiens miR-17-5pmmu-miR-17-5p MIMAT0000649 Mus musculus miR-17-5prno-miR-17 MIMAT0000786 Rattus norvegicus miR-17gga-miR-17-5p MIMAT0001114 Gallus gallus miR-17-5pggo-miR-17-5p MIMAT0002658 Gorilla gorilla miR-17-5plca-miR-17-5p MIMAT0002665 Lemur catta miR-17-5page-miR-17-5p MIMAT0002672 Ateles geoffroyi miR-17-5pppa-miR-17-5p MIMAT0002679 Pan paniscus miR-17-5pppy-miR-17-5p MIMAT0002686 Pongo pygmaeus miR-17-5pptr-miR-17-5p MIMAT0002693 Pan troglodytes miR-17-5pmml-miR-17-5p MIMAT0002700 Macaca mulatta miR-17-5psla-miR-17-5p MIMAT0002707 Saguinus labiatus miR-17-5plla-miR-17-5p MIMAT0002714 Lagothrix lagotricha miR-17-5pmne-miR-17-5p MIMAT0002721 Macaca nemestrina miR-17-5p
CAAAGUGCUUACAGUGCAGGUAGU
>hsa-miR-17-3p MIMAT0000071 Homo sapiens miR-17-3pgga-miR-17-3p MIMAT0001115 Gallus gallus miR-17-3pggo-miR-17-3p MIMAT0002659 Gorilla gorilla miR-17-3plca-miR-17-3p MIMAT0002666 Lemur catta miR-17-3page-miR-17-3p MIMAT0002673 Ateles geoffroyi miR-17-3pppa-miR-17-3p MIMAT0002680 Pan paniscus miR-17-3pppy-miR-17-3p MIMAT0002687 Pongo pygmaeus miR-17-3pptr-miR-17-3p MIMAT0002694 Pan troglodytes miR-17-3pmml-miR-17-3p MIMAT0002701 Macaca mulatta miR-17-3psla-miR-17-3p MIMAT0002708 Saguinus labiatus miR-17-3plla-miR-17-3p MIMAT0002715 Lagothrix lagotricha miR-17-3pmne-miR-17-3p MIMAT0002722 Macaca nemestrina miR-17-3p
ACUGCAGUGAAGGCACUUGU
>hsa-miR-18a MIMAT0000072 Homo sapiens miR-18ammu-miR-18 MIMAT0000528 Mus musculus miR-18rno-miR-18 MIMAT0000787 Rattus norvegicus miR-18gga-miR-18a MIMAT0001113 Gallus gallus miR-18adre-miR-18a MIMAT0001779 Danio rerio miR-18assc-miR-18 MIMAT0002161 Sus scrofa miR-18ggo-miR-18 MIMAT0002660 Gorilla gorilla miR-18lca-miR-18 MIMAT0002667 Lemur catta miR-18age-miR-18 MIMAT0002674 Ateles geoffroyi miR-18ppa-miR-18 MIMAT0002681 Pan paniscus miR-18ppy-miR-18 MIMAT0002688 Pongo pygmaeus miR-18ptr-miR-18 MIMAT0002695 Pan troglodytes miR-18mml-miR-18 MIMAT0002702 Macaca mulatta miR-18sla-miR-18 MIMAT0002709 Saguinus labiatus miR-18lla-miR-18 MIMAT0002716 Lagothrix lagotricha miR-18mne-miR-18 MIMAT0002723 Macaca nemestrina miR-18fru-miR-18 MIMAT0002918 Fugu rubripes miR-18tni-miR-18 MIMAT0002919 Tetraodon nigroviridis miR-18
UAAGGUGCAUCUAGUGCAGAUA
>hsa-miR-18a* MIMAT0002891 Homo sapiens miR-18a*
ACUGCCCUAAGUGCUCCUUCU
>hsa-miR-19a MIMAT0000073 Homo sapiens miR-19ammu-miR-19a MIMAT0000651 Mus musculus miR-19arno-miR-19a MIMAT0000789 Rattus norvegicus miR-19agga-miR-19a MIMAT0001112 Gallus gallus miR-19adre-miR-19a MIMAT0001782 Danio rerio miR-19assc-miR-19a MIMAT0002128 Sus scrofa miR-19aggo-miR-19a MIMAT0002661 Gorilla gorilla miR-19alca-miR-19a MIMAT0002668 Lemur catta miR-19aage-miR-19a MIMAT0002675 Ateles geoffroyi miR-19appa-miR-19a MIMAT0002682 Pan paniscus miR-19appy-miR-19a MIMAT0002689 Pongo pygmaeus miR-19aptr-miR-19a MIMAT0002696 Pan troglodytes miR-19amml-miR-19a MIMAT0002703 Macaca mulatta miR-19asla-miR-19a MIMAT0002710 Saguinus labiatus miR-19alla-miR-19a MIMAT0002717 Lagothrix lagotricha miR-19amne-miR-19a MIMAT0002724 Macaca nemestrina miR-19afru-miR-19a MIMAT0002920 Fugu rubripes miR-19atni-miR-19a MIMAT0002921 Tetraodon nigroviridis miR-19a
UGUGCAAAUCUAUGCAAAACUGA
>hsa-miR-19b MIMAT0000074 Homo sapiens miR-19bmmu-miR-19b MIMAT0000513 Mus musculus miR-19brno-miR-19b MIMAT0000788 Rattus norvegicus miR-19bgga-miR-19b MIMAT0001110 Gallus gallus miR-19bxla-miR-19b MIMAT0001347 Xenopus laevis miR-19bdre-miR-19b MIMAT0001783 Danio rerio miR-19bggo-miR-19b MIMAT0002663 Gorilla gorilla miR-19blca-miR-19b MIMAT0002670 Lemur catta miR-19bage-miR-19b MIMAT0002677 Ateles geoffroyi miR-19bppa-miR-19b MIMAT0002684 Pan paniscus miR-19bppy-miR-19b MIMAT0002691 Pongo pygmaeus miR-19bptr-miR-19b MIMAT0002698 Pan troglodytes miR-19bmml-miR-19b MIMAT0002705 Macaca mulatta miR-19bsla-miR-19b MIMAT0002712 Saguinus labiatus miR-19blla-miR-19b MIMAT0002719 Lagothrix lagotricha miR-19bmne-miR-19b MIMAT0002726 Macaca nemestrina miR-19bfru-miR-19b MIMAT0002922 Fugu rubripes miR-19btni-miR-19b MIMAT0002923 Tetraodon nigroviridis miR-19b
UGUGCAAAUCCAUGCAAAACUGA
>hsa-miR-20a MIMAT0000075 Homo sapiens miR-20ammu-miR-20a MIMAT0000529 Mus musculus miR-20arno-miR-20a MIMAT0000602 Rattus norvegicus miR-20agga-miR-20a MIMAT0001111 Gallus gallus miR-20adre-miR-20a MIMAT0001786 Danio rerio miR-20afru-miR-20 MIMAT0003083 Fugu rubripes miR-20tni-miR-20 MIMAT0003084 Tetraodon nigroviridis miR-20
UAAAGUGCUUAUAGUGCAGGUAG
>hsa-miR-21 MIMAT0000076 Homo sapiens miR-21mmu-miR-21 MIMAT0000530 Mus musculus miR-21rno-miR-21 MIMAT0000790 Rattus norvegicus miR-21ssc-miR-21 MIMAT0002165 Sus scrofa miR-21mml-miR-21 MIMAT0002320 Macaca mulatta miR-21ptr-miR-21 MIMAT0002321 Pan troglodytes miR-21ggo-miR-21 MIMAT0002322 Gorilla gorilla miR-21ppy-miR-21 MIMAT0002323 Pongo pygmaeus miR-21mne-miR-21 MIMAT0002324 Macaca nemestrina miR-21age-miR-21 MIMAT0002325 Ateles geoffroyi miR-21ppa-miR-21 MIMAT0002326 Pan paniscus miR-21
UAGCUUAUCAGACUGAUGUUGA
>hsa-miR-22 MIMAT0000077 Homo sapiens miR-22mmu-miR-22 MIMAT0000531 Mus musculus miR-22rno-miR-22 MIMAT0000791 Rattus norvegicus miR-22age-miR-22 MIMAT0002327 Ateles geoffroyi miR-22ppa-miR-22 MIMAT0002328 Pan paniscus miR-22lca-miR-22 MIMAT0002329 Lemur catta miR-22mml-miR-22 MIMAT0002330 Macaca mulatta miR-22ppy-miR-22 MIMAT0002331 Pongo pygmaeus miR-22ptr-miR-22 MIMAT0002332 Pan troglodytes miR-22sla-miR-22 MIMAT0002333 Saguinus labiatus miR-22lla-miR-22 MIMAT0002334 Lagothrix lagotricha miR-22mne-miR-22 MIMAT0002335 Macaca nemestrina miR-22
AAGCUGCCAGUUGAAGAACUGU
>hsa-miR-23a MIMAT0000078 Homo sapiens miR-23ammu-miR-23a MIMAT0000532 Mus musculus miR-23arno-miR-23a MIMAT0000792 Rattus norvegicus miR-23assc-miR-23a MIMAT0002133 Sus scrofa miR-23aggo-miR-23a MIMAT0002738 Gorilla gorilla miR-23aage-miR-23a MIMAT0002741 Ateles geoffroyi miR-23appa-miR-23a MIMAT0002743 Pan paniscus miR-23alca-miR-23a MIMAT0002745 Lemur catta miR-23appy-miR-23a MIMAT0002747 Pongo pygmaeus miR-23aptr-miR-23a MIMAT0002749 Pan troglodytes miR-23amml-miR-23a MIMAT0002752 Macaca mulatta miR-23asla-miR-23a MIMAT0002754 Saguinus labiatus miR-23amne-miR-23a MIMAT0002756 Macaca nemestrina miR-23a
AUCACAUUGCCAGGGAUUUCC
>hsa-miR-189 MIMAT0000079 Homo sapiens miR-189mmu-miR-189 MIMAT0000218 Mus musculus miR-189rno-miR-189 MIMAT0003153 Rattus norvegicus miR-189mml-miR-189 MIMAT0002336 Macaca mulatta miR-189ppy-miR-189 MIMAT0002338 Pongo pygmaeus miR-189mne-miR-189 MIMAT0002340 Macaca nemestrina miR-189ppa-miR-189 MIMAT0002342 Pan paniscus miR-189
GUGCCUACUGAGCUGAUAUCAGU
>hsa-miR-24 MIMAT0000080 Homo sapiens miR-24mmu-miR-24 MIMAT0000219 Mus musculus miR-24rno-miR-24 MIMAT0000794 Rattus norvegicus miR-24gga-miR-24 MIMAT0001188 Gallus gallus miR-24dre-miR-24 MIMAT0001792 Danio rerio miR-24ssc-miR-24 MIMAT0002134 Sus scrofa miR-24mml-miR-24 MIMAT0002337 Macaca mulatta miR-24ppy-miR-24 MIMAT0002339 Pongo pygmaeus miR-24mne-miR-24 MIMAT0002341 Macaca nemestrina miR-24ppa-miR-24 MIMAT0002343 Pan paniscus miR-24ggo-miR-24 MIMAT0002740 Gorilla gorilla miR-24ptr-miR-24 MIMAT0002751 Pan troglodytes miR-24fru-miR-24 MIMAT0003065 Fugu rubripes miR-24tni-miR-24 MIMAT0003066 Tetraodon nigroviridis miR-24
UGGCUCAGUUCAGCAGGAACAG
>hsa-miR-25 MIMAT0000081 Homo sapiens miR-25mmu-miR-25 MIMAT0000652 Mus musculus miR-25rno-miR-25 MIMAT0000795 Rattus norvegicus miR-25dre-miR-25 MIMAT0001793 Danio rerio miR-25ggo-miR-25 MIMAT0002760 Gorilla gorilla miR-25ppa-miR-25 MIMAT0002765 Pan paniscus miR-25ppy-miR-25 MIMAT0002768 Pongo pygmaeus miR-25ptr-miR-25 MIMAT0002771 Pan troglodytes miR-25mml-miR-25 MIMAT0002774 Macaca mulatta miR-25lla-miR-25 MIMAT0002779 Lagothrix lagotricha miR-25mne-miR-25 MIMAT0002782 Macaca nemestrina miR-25fru-miR-25 MIMAT0002914 Fugu rubripes miR-25tni-miR-25 MIMAT0002915 Tetraodon nigroviridis miR-25
CAUUGCACUUGUCUCGGUCUGA
>hsa-miR-26a MIMAT0000082 Homo sapiens miR-26ammu-miR-26a MIMAT0000533 Mus musculus miR-26arno-miR-26a MIMAT0000796 Rattus norvegicus miR-26agga-miR-26a MIMAT0001118 Gallus gallus miR-26a
UUCAAGUAAUCCAGGAUAGGC
>hsa-miR-26b MIMAT0000083 Homo sapiens miR-26bmmu-miR-26b MIMAT0000534 Mus musculus miR-26brno-miR-26b MIMAT0000797 Rattus norvegicus miR-26b
UUCAAGUAAUUCAGGAUAGGUU
>hsa-miR-27a MIMAT0000084 Homo sapiens miR-27ammu-miR-27a MIMAT0000537 Mus musculus miR-27arno-miR-27a MIMAT0000799 Rattus norvegicus miR-27assc-miR-27a MIMAT0002148 Sus scrofa miR-27a
UUCACAGUGGCUAAGUUCCGC
>hsa-miR-28 MIMAT0000085 Homo sapiens miR-28mmu-miR-28 MIMAT0000653 Mus musculus miR-28rno-miR-28 MIMAT0000800 Rattus norvegicus miR-28age-miR-28 MIMAT0002351 Ateles geoffroyi miR-28mml-miR-28 MIMAT0002352 Macaca mulatta miR-28ptr-miR-28 MIMAT0002353 Pan troglodytes miR-28ggo-miR-28 MIMAT0002354 Gorilla gorilla miR-28ppy-miR-28 MIMAT0002355 Pongo pygmaeus miR-28mne-miR-28 MIMAT0002356 Macaca nemestrina miR-28sla-miR-28 MIMAT0002357 Saguinus labiatus miR-28lla-miR-28 MIMAT0002358 Lagothrix lagotricha miR-28ppa-miR-28 MIMAT0002359 Pan paniscus miR-28
AAGGAGCUCACAGUCUAUUGAG
>hsa-miR-29a MIMAT0000086 Homo sapiens miR-29ammu-miR-29a MIMAT0000535 Mus musculus miR-29arno-miR-29a MIMAT0000802 Rattus norvegicus miR-29a
UAGCACCAUCUGAAAUCGGUU
>hsa-miR-30a-5p MIMAT0000087 Homo sapiens miR-30a-5pmmu-miR-30a-5p MIMAT0000128 Mus musculus miR-30a-5prno-miR-30a-5p MIMAT0000808 Rattus norvegicus miR-30a-5pgga-miR-30a-5p MIMAT0001135 Gallus gallus miR-30a-5pmml-miR-30a-5p MIMAT0002369 Macaca mulatta miR-30a-5pptr-miR-30a-5p MIMAT0002371 Pan troglodytes miR-30a-5pggo-miR-30a-5p MIMAT0002373 Gorilla gorilla miR-30a-5pppy-miR-30a-5p MIMAT0002375 Pongo pygmaeus miR-30a-5pppa-miR-30a-5p MIMAT0002377 Pan paniscus miR-30a-5p
UGUAAACAUCCUCGACUGGAAG
>hsa-miR-30a-3p MIMAT0000088 Homo sapiens miR-30a-3pmmu-miR-30a-3p MIMAT0000129 Mus musculus miR-30a-3prno-miR-30a-3p MIMAT0000809 Rattus norvegicus miR-30a-3pgga-miR-30a-3p MIMAT0001136 Gallus gallus miR-30a-3pmml-miR-30a-3p MIMAT0002370 Macaca mulatta miR-30a-3pptr-miR-30a-3p MIMAT0002372 Pan troglodytes miR-30a-3pggo-miR-30a-3p MIMAT0002374 Gorilla gorilla miR-30a-3pppy-miR-30a-3p MIMAT0002376 Pongo pygmaeus miR-30a-3pppa-miR-30a-3p MIMAT0002378 Pan paniscus miR-30a-3p
CUUUCAGUCGGAUGUUUGCAGC
>hsa-miR-31 MIMAT0000089 Homo sapiens miR-31mml-miR-31 MIMAT0002379 Macaca mulatta miR-31ptr-miR-31 MIMAT0002380 Pan troglodytes miR-31ggo-miR-31 MIMAT0002381 Gorilla gorilla miR-31ppy-miR-31 MIMAT0002382 Pongo pygmaeus miR-31mne-miR-31 MIMAT0002383 Macaca nemestrina miR-31ppa-miR-31 MIMAT0002384 Pan paniscus miR-31
GGCAAGAUGCUGGCAUAGCUG
>hsa-miR-32 MIMAT0000090 Homo sapiens miR-32mmu-miR-32 MIMAT0000654 Mus musculus miR-32rno-miR-32 MIMAT0000811 Rattus norvegicus miR-32gga-miR-32 MIMAT0001125 Gallus gallus miR-32ssc-miR-32 MIMAT0002149 Sus scrofa miR-32mml-miR-32 MIMAT0002385 Macaca mulatta miR-32ptr-miR-32 MIMAT0002386 Pan troglodytes miR-32ggo-miR-32 MIMAT0002387 Gorilla gorilla miR-32ppy-miR-32 MIMAT0002388 Pongo pygmaeus miR-32sla-miR-32 MIMAT0002389 Saguinus labiatus miR-32mne-miR-32 MIMAT0002390 Macaca nemestrina miR-32ppa-miR-32 MIMAT0002391 Pan paniscus miR-32
UAUUGCACAUUACUAAGUUGC
>hsa-miR-33 MIMAT0000091 Homo sapiens miR-33mmu-miR-33 MIMAT0000667 Mus musculus miR-33rno-miR-33 MIMAT0000812 Rattus norvegicus miR-33gga-miR-33 MIMAT0001100 Gallus gallus miR-33mml-miR-33 MIMAT0002392 Macaca mulatta miR-33ptr-miR-33 MIMAT0002393 Pan troglodytes miR-33ggo-miR-33 MIMAT0002394 Gorilla gorilla miR-33ppy-miR-33 MIMAT0002395 Pongo pygmaeus miR-33mne-miR-33 MIMAT0002396 Macaca nemestrina miR-33ppa-miR-33 MIMAT0002397 Pan paniscus miR-33
GUGCAUUGUAGUUGCAUUG
>hsa-miR-92 MIMAT0000092 Homo sapiens miR-92mmu-miR-92 MIMAT0000539 Mus musculus miR-92rno-miR-92 MIMAT0000816 Rattus norvegicus miR-92gga-miR-92 MIMAT0001109 Gallus gallus miR-92
UAUUGCACUUGUCCCGGCCUG
>hsa-miR-93 MIMAT0000093 Homo sapiens miR-93ggo-miR-93 MIMAT0002759 Gorilla gorilla miR-93age-miR-93 MIMAT0002762 Ateles geoffroyi miR-93ppa-miR-93 MIMAT0002764 Pan paniscus miR-93ppy-miR-93 MIMAT0002767 Pongo pygmaeus miR-93ptr-miR-93 MIMAT0002770 Pan troglodytes miR-93mml-miR-93 MIMAT0002773 Macaca mulatta miR-93sla-miR-93 MIMAT0002776 Saguinus labiatus miR-93lla-miR-93 MIMAT0002778 Lagothrix lagotricha miR-93mne-miR-93 MIMAT0002781 Macaca nemestrina miR-93
AAAGUGCUGUUCGUGCAGGUAG
>hsa-miR-95 MIMAT0000094 Homo sapiens miR-95ssc-miR-95 MIMAT0002142 Sus scrofa miR-95ptr-miR-95 MIMAT0002398 Pan troglodytes miR-95ggo-miR-95 MIMAT0002399 Gorilla gorilla miR-95ppy-miR-95 MIMAT0002400 Pongo pygmaeus miR-95sla-miR-95 MIMAT0002401 Saguinus labiatus miR-95lla-miR-95 MIMAT0002402 Lagothrix lagotricha miR-95ppa-miR-95 MIMAT0002403 Pan paniscus miR-95
UUCAACGGGUAUUUAUUGAGCA
>hsa-miR-96 MIMAT0000095 Homo sapiens miR-96mml-miR-96 MIMAT0002784 Macaca mulatta miR-96ptr-miR-96 MIMAT0002786 Pan troglodytes miR-96ggo-miR-96 MIMAT0002788 Gorilla gorilla miR-96sla-miR-96 MIMAT0002790 Saguinus labiatus miR-96mne-miR-96 MIMAT0002792 Macaca nemestrina miR-96ppa-miR-96 MIMAT0002794 Pan paniscus miR-96
UUUGGCACUAGCACAUUUUUGC
>hsa-miR-98 MIMAT0000096 Homo sapiens miR-98mmu-miR-98 MIMAT0000545 Mus musculus miR-98rno-miR-98 MIMAT0000819 Rattus norvegicus miR-98mml-miR-98 MIMAT0002404 Macaca mulatta miR-98ptr-miR-98 MIMAT0002405 Pan troglodytes miR-98ggo-miR-98 MIMAT0002406 Gorilla gorilla miR-98ppy-miR-98 MIMAT0002407 Pongo pygmaeus miR-98age-miR-98 MIMAT0002408 Ateles geoffroyi miR-98ppa-miR-98 MIMAT0002409 Pan paniscus miR-98
UGAGGUAGUAAGUUGUAUUGUU
>hsa-miR-99a MIMAT0000097 Homo sapiens miR-99arno-miR-99a MIMAT0000820 Rattus norvegicus miR-99agga-miR-99a MIMAT0001103 Gallus gallus miR-99adre-miR-99 MIMAT0001812 Danio rerio miR-99mml-miR-99a MIMAT0002410 Macaca mulatta miR-99aptr-miR-99a MIMAT0002411 Pan troglodytes miR-99aggo-miR-99a MIMAT0002412 Gorilla gorilla miR-99appy-miR-99a MIMAT0002413 Pongo pygmaeus miR-99alla-miR-99a MIMAT0002414 Lagothrix lagotricha miR-99amne-miR-99a MIMAT0002415 Macaca nemestrina miR-99appa-miR-99a MIMAT0002416 Pan paniscus miR-99a
AACCCGUAGAUCCGAUCUUGUG
>hsa-miR-100 MIMAT0000098 Homo sapiens miR-100mmu-miR-100 MIMAT0000655 Mus musculus miR-100rno-miR-100 MIMAT0000822 Rattus norvegicus miR-100gga-miR-100 MIMAT0001178 Gallus gallus miR-100aga-miR-100 MIMAT0001498 Anopheles gambiae miR-100dre-miR-100 MIMAT0001813 Danio rerio miR-100ggo-miR-100 MIMAT0002417 Gorilla gorilla miR-100age-miR-100 MIMAT0002418 Ateles geoffroyi miR-100ppa-miR-100 MIMAT0002419 Pan paniscus miR-100ppy-miR-100 MIMAT0002420 Pongo pygmaeus miR-100ptr-miR-100 MIMAT0002421 Pan troglodytes miR-100mml-miR-100 MIMAT0002422 Macaca mulatta miR-100sla-miR-100 MIMAT0002423 Saguinus labiatus miR-100lla-miR-100 MIMAT0002424 Lagothrix lagotricha miR-100fru-miR-100 MIMAT0003063 Fugu rubripes miR-100tni-miR-100 MIMAT0003064 Tetraodon nigroviridis miR-100
AACCCGUAGAUCCGAACUUGUG
>hsa-miR-101 MIMAT0000099 Homo sapiens miR-101mmu-miR-101a MIMAT0000133 Mus musculus miR-101arno-miR-101a MIMAT0000823 Rattus norvegicus miR-101agga-miR-101 MIMAT0001185 Gallus gallus miR-101dre-miR-101a MIMAT0001814 Danio rerio miR-101aggo-miR-101 MIMAT0002425 Gorilla gorilla miR-101sla-miR-101 MIMAT0002426 Saguinus labiatus miR-101age-miR-101 MIMAT0002427 Ateles geoffroyi miR-101ppa-miR-101 MIMAT0002428 Pan paniscus miR-101ppy-miR-101 MIMAT0002429 Pongo pygmaeus miR-101ptr-miR-101 MIMAT0002430 Pan troglodytes miR-101mml-miR-101 MIMAT0002431 Macaca mulatta miR-101lla-miR-101 MIMAT0002432 Lagothrix lagotricha miR-101mne-miR-101 MIMAT0002433 Macaca nemestrina miR-101fru-miR-101a MIMAT0002902 Fugu rubripes miR-101atni-miR-101a MIMAT0002903 Tetraodon nigroviridis miR-101a
UACAGUACUGUGAUAACUGAAG
>hsa-miR-29b MIMAT0000100 Homo sapiens miR-29bmmu-miR-29b MIMAT0000127 Mus musculus miR-29brno-miR-29b MIMAT0000801 Rattus norvegicus miR-29bgga-miR-29b MIMAT0001097 Gallus gallus miR-29b
UAGCACCAUUUGAAAUCAGUGUU
>hsa-miR-103 MIMAT0000101 Homo sapiens miR-103mmu-miR-103 MIMAT0000546 Mus musculus miR-103rno-miR-103 MIMAT0000824 Rattus norvegicus miR-103gga-miR-103 MIMAT0001145 Gallus gallus miR-103dre-miR-103 MIMAT0001816 Danio rerio miR-103ssc-miR-103 MIMAT0002154 Sus scrofa miR-103age-miR-103 MIMAT0002442 Ateles geoffroyi miR-103ggo-miR-103 MIMAT0002443 Gorilla gorilla miR-103ppa-miR-103 MIMAT0002444 Pan paniscus miR-103ppy-miR-103 MIMAT0002445 Pongo pygmaeus miR-103ptr-miR-103 MIMAT0002446 Pan troglodytes miR-103mml-miR-103 MIMAT0002447 Macaca mulatta miR-103lla-miR-103 MIMAT0002448 Lagothrix lagotricha miR-103mne-miR-103 MIMAT0002449 Macaca nemestrina miR-103fru-miR-103 MIMAT0003041 Fugu rubripes miR-103tni-miR-103 MIMAT0003042 Tetraodon nigroviridis miR-103
AGCAGCAUUGUACAGGGCUAUGA
>hsa-miR-105 MIMAT0000102 Homo sapiens miR-105ssc-miR-105-1 MIMAT0002116 Sus scrofa miR-105-1ppy-miR-105 MIMAT0002450 Pongo pygmaeus miR-105ggo-miR-105 MIMAT0002451 Gorilla gorilla miR-105ppa-miR-105 MIMAT0002452 Pan paniscus miR-105ptr-miR-105 MIMAT0002453 Pan troglodytes miR-105mml-miR-105 MIMAT0002454 Macaca mulatta miR-105sla-miR-105 MIMAT0002455 Saguinus labiatus miR-105lla-miR-105 MIMAT0002456 Lagothrix lagotricha miR-105mne-miR-105 MIMAT0002457 Macaca nemestrina miR-105
UCAAAUGCUCAGACUCCUGU
>hsa-miR-106a MIMAT0000103 Homo sapiens miR-106assc-miR-106a MIMAT0002118 Sus scrofa miR-106aggo-miR-106a MIMAT0002795 Gorilla gorilla miR-106aage-miR-106a MIMAT0002796 Ateles geoffroyi miR-106appa-miR-106a MIMAT0002797 Pan paniscus miR-106amml-miR-106a MIMAT0002798 Macaca mulatta miR-106appy-miR-106a MIMAT0002799 Pongo pygmaeus miR-106aptr-miR-106a MIMAT0002800 Pan troglodytes miR-106asla-miR-106a MIMAT0002801 Saguinus labiatus miR-106amne-miR-106a MIMAT0002802 Macaca nemestrina miR-106a
AAAAGUGCUUACAGUGCAGGUAGC
>hsa-miR-107 MIMAT0000104 Homo sapiens miR-107mmu-miR-107 MIMAT0000647 Mus musculus miR-107rno-miR-107 MIMAT0000826 Rattus norvegicus miR-107gga-miR-107 MIMAT0001147 Gallus gallus miR-107dre-miR-107 MIMAT0001817 Danio rerio miR-107ssc-miR-107 MIMAT0002155 Sus scrofa miR-107mml-miR-107 MIMAT0002458 Macaca mulatta miR-107ptr-miR-107 MIMAT0002459 Pan troglodytes miR-107ggo-miR-107 MIMAT0002460 Gorilla gorilla miR-107ppy-miR-107 MIMAT0002461 Pongo pygmaeus miR-107lla-miR-107 MIMAT0002462 Lagothrix lagotricha miR-107mne-miR-107 MIMAT0002463 Macaca nemestrina miR-107ppa-miR-107 MIMAT0002464 Pan paniscus miR-107fru-miR-107 MIMAT0003043 Fugu rubripes miR-107tni-miR-107 MIMAT0003044 Tetraodon nigroviridis miR-107
AGCAGCAUUGUACAGGGCUAUCA
>dme-miR-1 MIMAT0000105 Drosophila melanogaster miR-1dps-miR-1 MIMAT0001199 Drosophila pseudoobscura miR-1ame-miR-1 MIMAT0001471 Apis mellifera miR-1aga-miR-1 MIMAT0001496 Anopheles gambiae miR-1
UGGAAUGUAAAGAAGUAUGGAG
>dme-miR-2a MIMAT0000106 Drosophila melanogaster miR-2adps-miR-2a MIMAT0001200 Drosophila pseudoobscura miR-2aame-miR-2 MIMAT0001485 Apis mellifera miR-2
UAUCACAGCCAGCUUUGAUGAGC
>dme-miR-2b MIMAT0000107 Drosophila melanogaster miR-2bdps-miR-2b MIMAT0001201 Drosophila pseudoobscura miR-2b
UAUCACAGCCAGCUUUGAGGAGC
>dme-miR-3 MIMAT0000108 Drosophila melanogaster miR-3dps-miR-3 MIMAT0001203 Drosophila pseudoobscura miR-3
UCACUGGGCAAAGUGUGUCUCA
>dme-miR-4 MIMAT0000109 Drosophila melanogaster miR-4dps-miR-4 MIMAT0001204 Drosophila pseudoobscura miR-4
AUAAAGCUAGACAACCAUUGA
>dme-miR-5 MIMAT0000110 Drosophila melanogaster miR-5dps-miR-5 MIMAT0001207 Drosophila pseudoobscura miR-5
AAAGGAACGAUCGUUGUGAUAUG
>dme-miR-6 MIMAT0000111 Drosophila melanogaster miR-6dps-miR-6 MIMAT0001208 Drosophila pseudoobscura miR-6
UAUCACAGUGGCUGUUCUUUUU
>dme-miR-7 MIMAT0000112 Drosophila melanogaster miR-7dps-miR-7 MIMAT0001209 Drosophila pseudoobscura miR-7dre-miR-7a MIMAT0001266 Danio rerio miR-7aame-miR-7 MIMAT0001489 Apis mellifera miR-7aga-miR-7 MIMAT0001523 Anopheles gambiae miR-7tni-miR-7 MIMAT0003010 Tetraodon nigroviridis miR-7
UGGAAGACUAGUGAUUUUGUUGU
>dme-miR-8 MIMAT0000113 Drosophila melanogaster miR-8dps-miR-8 MIMAT0001210 Drosophila pseudoobscura miR-8ame-miR-8 MIMAT0001490 Apis mellifera miR-8aga-miR-8 MIMAT0001525 Anopheles gambiae miR-8
UAAUACUGUCAGGUAAAGAUGUC
>dme-miR-9a MIMAT0000114 Drosophila melanogaster miR-9ahsa-miR-9 MIMAT0000441 Homo sapiens miR-9rno-miR-9 MIMAT0000781 Rattus norvegicus miR-9gga-miR-9 MIMAT0001195 Gallus gallus miR-9dps-miR-9a MIMAT0001211 Drosophila pseudoobscura miR-9aame-miR-9a MIMAT0001491 Apis mellifera miR-9aaga-miR-9a MIMAT0001526 Anopheles gambiae miR-9adre-miR-9 MIMAT0001769 Danio rerio miR-9ssc-miR-9-1 MIMAT0002168 Sus scrofa miR-9-1ssc-miR-9-2 MIMAT0002169 Sus scrofa miR-9-2ptr-miR-9 MIMAT0002275 Pan troglodytes miR-9ggo-miR-9 MIMAT0002276 Gorilla gorilla miR-9lla-miR-9 MIMAT0002277 Lagothrix lagotricha miR-9mne-miR-9 MIMAT0002278 Macaca nemestrina miR-9age-miR-9 MIMAT0002279 Ateles geoffroyi miR-9fru-miR-9 MIMAT0002910 Fugu rubripes miR-9tni-miR-9 MIMAT0002911 Tetraodon nigroviridis miR-9
UCUUUGGUUAUCUAGCUGUAUGA
>dme-miR-10 MIMAT0000115 Drosophila melanogaster miR-10dps-miR-10 MIMAT0001214 Drosophila pseudoobscura miR-10aga-miR-10 MIMAT0001497 Anopheles gambiae miR-10
ACCCUGUAGAUCCGAAUUUGU
>dme-miR-11 MIMAT0000116 Drosophila melanogaster miR-11dps-miR-11 MIMAT0001215 Drosophila pseudoobscura miR-11
CAUCACAGUCUGAGUUCUUGC
>dme-miR-12 MIMAT0000117 Drosophila melanogaster miR-12dps-miR-12 MIMAT0001216 Drosophila pseudoobscura miR-12ame-miR-12 MIMAT0001472 Apis mellifera miR-12
UGAGUAUUACAUCAGGUACUGGU
>dme-miR-13a MIMAT0000118 Drosophila melanogaster miR-13adps-miR-13a MIMAT0001217 Drosophila pseudoobscura miR-13a
UAUCACAGCCAUUUUGAUGAGU
>dme-miR-13b MIMAT0000119 Drosophila melanogaster miR-13bdps-miR-13b MIMAT0001218 Drosophila pseudoobscura miR-13baga-miR-13b MIMAT0001502 Anopheles gambiae miR-13b
UAUCACAGCCAUUUUGACGAGU
>dme-miR-14 MIMAT0000120 Drosophila melanogaster miR-14dps-miR-14 MIMAT0001219 Drosophila pseudoobscura miR-14aga-miR-14 MIMAT0001503 Anopheles gambiae miR-14
UCAGUCUUUUUCUCUCUCCUA
>mmu-let-7g MIMAT0000121 Mus musculus let-7ghsa-let-7g MIMAT0000414 Homo sapiens let-7ggga-let-7g MIMAT0001160 Gallus gallus let-7g
UGAGGUAGUAGUUUGUACAGU
>mmu-let-7i MIMAT0000122 Mus musculus let-7ihsa-let-7i MIMAT0000415 Homo sapiens let-7irno-let-7i MIMAT0000779 Rattus norvegicus let-7igga-let-7i MIMAT0001098 Gallus gallus let-7i
UGAGGUAGUAGUUUGUGCUGU
>mmu-miR-15b MIMAT0000124 Mus musculus miR-15bhsa-miR-15b MIMAT0000417 Homo sapiens miR-15brno-miR-15b MIMAT0000784 Rattus norvegicus miR-15bggo-miR-15b MIMAT0002202 Gorilla gorilla miR-15bage-miR-15b MIMAT0002203 Ateles geoffroyi miR-15bppa-miR-15b MIMAT0002204 Pan paniscus miR-15bppy-miR-15b MIMAT0002205 Pongo pygmaeus miR-15bptr-miR-15b MIMAT0002206 Pan troglodytes miR-15bmml-miR-15b MIMAT0002207 Macaca mulatta miR-15blla-miR-15b MIMAT0002208 Lagothrix lagotricha miR-15bmne-miR-15b MIMAT0002209 Macaca nemestrina miR-15b
UAGCAGCACAUCAUGGUUUACA
>mmu-miR-23b MIMAT0000125 Mus musculus miR-23bhsa-miR-23b MIMAT0000418 Homo sapiens miR-23brno-miR-23b MIMAT0000793 Rattus norvegicus miR-23bgga-miR-23b MIMAT0001186 Gallus gallus miR-23b
AUCACAUUGCCAGGGAUUACC
>mmu-miR-27b MIMAT0000126 Mus musculus miR-27bhsa-miR-27b MIMAT0000419 Homo sapiens miR-27brno-miR-27b MIMAT0000798 Rattus norvegicus miR-27bgga-miR-27b MIMAT0001187 Gallus gallus miR-27b
UUCACAGUGGCUAAGUUCUGC
>mmu-miR-30b MIMAT0000130 Mus musculus miR-30bhsa-miR-30b MIMAT0000420 Homo sapiens miR-30brno-miR-30b MIMAT0000806 Rattus norvegicus miR-30bgga-miR-30b MIMAT0001130 Gallus gallus miR-30bdre-miR-30b MIMAT0001804 Danio rerio miR-30bfru-miR-30b MIMAT0002947 Fugu rubripes miR-30btni-miR-30b MIMAT0002948 Tetraodon nigroviridis miR-30b
UGUAAACAUCCUACACUCAGCU
>mmu-miR-99a MIMAT0000131 Mus musculus miR-99a
ACCCGUAGAUCCGAUCUUGU
>mmu-miR-99b MIMAT0000132 Mus musculus miR-99bhsa-miR-99b MIMAT0000689 Homo sapiens miR-99brno-miR-99b MIMAT0000821 Rattus norvegicus miR-99b
CACCCGUAGAACCGACCUUGCG
>mmu-miR-124a MIMAT0000134 Mus musculus miR-124a
UAAGGCACGCGGUGAAUGCC
>mmu-miR-125a MIMAT0000135 Mus musculus miR-125ahsa-miR-125a MIMAT0000443 Homo sapiens miR-125arno-miR-125a MIMAT0000829 Rattus norvegicus miR-125a
UCCCUGAGACCCUUUAACCUGUG
>mmu-miR-125b MIMAT0000136 Mus musculus miR-125bdme-miR-125 MIMAT0000397 Drosophila melanogaster miR-125hsa-miR-125b MIMAT0000423 Homo sapiens miR-125brno-miR-125b MIMAT0000830 Rattus norvegicus miR-125bgga-miR-125b MIMAT0001105 Gallus gallus miR-125bdps-miR-125 MIMAT0001230 Drosophila pseudoobscura miR-125aga-miR-125 MIMAT0001500 Anopheles gambiae miR-125dre-miR-125b MIMAT0001821 Danio rerio miR-125bssc-miR-125b MIMAT0002120 Sus scrofa miR-125bggo-miR-125b MIMAT0002220 Gorilla gorilla miR-125bage-miR-125b MIMAT0002221 Ateles geoffroyi miR-125bppa-miR-125b MIMAT0002222 Pan paniscus miR-125bppy-miR-125b MIMAT0002223 Pongo pygmaeus miR-125bptr-miR-125b MIMAT0002224 Pan troglodytes miR-125bmml-miR-125b MIMAT0002225 Macaca mulatta miR-125bsla-miR-125b MIMAT0002226 Saguinus labiatus miR-125blla-miR-125b MIMAT0002227 Lagothrix lagotricha miR-125bmne-miR-125b MIMAT0002228 Macaca nemestrina miR-125blca-miR-125b MIMAT0002280 Lemur catta miR-125bfru-miR-125b MIMAT0003061 Fugu rubripes miR-125btni-miR-125b MIMAT0003062 Tetraodon nigroviridis miR-125b
UCCCUGAGACCCUAACUUGUGA
>mmu-miR-126-5p MIMAT0000137 Mus musculus miR-126-5phsa-miR-126* MIMAT0000444 Homo sapiens miR-126*rno-miR-126* MIMAT0000831 Rattus norvegicus miR-126*dre-miR-126* MIMAT0003157 Danio rerio miR-126*
CAUUAUUACUUUUGGUACGCG
>mmu-miR-126-3p MIMAT0000138 Mus musculus miR-126-3phsa-miR-126 MIMAT0000445 Homo sapiens miR-126rno-miR-126 MIMAT0000832 Rattus norvegicus miR-126gga-miR-126 MIMAT0001169 Gallus gallus miR-126dre-miR-126 MIMAT0001823 Danio rerio miR-126fru-miR-126 MIMAT0002957 Fugu rubripes miR-126tni-miR-126 MIMAT0002958 Tetraodon nigroviridis miR-126
UCGUACCGUGAGUAAUAAUGC
>mmu-miR-127 MIMAT0000139 Mus musculus miR-127
UCGGAUCCGUCUGAGCUUGGC
>mmu-miR-128a MIMAT0000140 Mus musculus miR-128ahsa-miR-128a MIMAT0000424 Homo sapiens miR-128arno-miR-128a MIMAT0000834 Rattus norvegicus miR-128agga-miR-128b MIMAT0001123 Gallus gallus miR-128bgga-miR-128a MIMAT0001149 Gallus gallus miR-128adre-miR-128 MIMAT0001824 Danio rerio miR-128ssc-miR-128a MIMAT0002157 Sus scrofa miR-128amml-miR-128a MIMAT0002229 Macaca mulatta miR-128aptr-miR-128a MIMAT0002230 Pan troglodytes miR-128appy-miR-128a MIMAT0002231 Pongo pygmaeus miR-128asla-miR-128a MIMAT0002232 Saguinus labiatus miR-128aage-miR-128a MIMAT0002233 Ateles geoffroyi miR-128appa-miR-128a MIMAT0002234 Pan paniscus miR-128afru-miR-128 MIMAT0003018 Fugu rubripes miR-128tni-miR-128 MIMAT0003019 Tetraodon nigroviridis miR-128
UCACAGUGAACCGGUCUCUUUU
>mmu-miR-130a MIMAT0000141 Mus musculus miR-130ahsa-miR-130a MIMAT0000425 Homo sapiens miR-130arno-miR-130a MIMAT0000836 Rattus norvegicus miR-130adre-miR-130a MIMAT0001826 Danio rerio miR-130a
CAGUGCAAUGUUAAAAGGGCAU
>mmu-miR-9 MIMAT0000142 Mus musculus miR-9
UCUUUGGUUAUCUAGCUGUAUG
>mmu-miR-9* MIMAT0000143 Mus musculus miR-9*hsa-miR-9* MIMAT0000442 Homo sapiens miR-9*dre-miR-9* MIMAT0003156 Danio rerio miR-9*
UAAAGCUAGAUAACCGAAAGU
>mmu-miR-132 MIMAT0000144 Mus musculus miR-132hsa-miR-132 MIMAT0000426 Homo sapiens miR-132rno-miR-132 MIMAT0000838 Rattus norvegicus miR-132dre-miR-132 MIMAT0001829 Danio rerio miR-132fru-miR-132 MIMAT0003059 Fugu rubripes miR-132tni-miR-132 MIMAT0003060 Tetraodon nigroviridis miR-132
UAACAGUCUACAGCCAUGGUCG
>mmu-miR-133a MIMAT0000145 Mus musculus miR-133adme-miR-133 MIMAT0000340 Drosophila melanogaster miR-133hsa-miR-133a MIMAT0000427 Homo sapiens miR-133arno-miR-133a MIMAT0000839 Rattus norvegicus miR-133agga-miR-133a MIMAT0001126 Gallus gallus miR-133adps-miR-133 MIMAT0001231 Drosophila pseudoobscura miR-133xla-miR-133a MIMAT0001350 Xenopus laevis miR-133aame-miR-133 MIMAT0001475 Apis mellifera miR-133aga-miR-133 MIMAT0001501 Anopheles gambiae miR-133ggo-miR-133a MIMAT0002239 Gorilla gorilla miR-133aage-miR-133a MIMAT0002240 Ateles geoffroyi miR-133appa-miR-133a MIMAT0002241 Pan paniscus miR-133asla-miR-133a MIMAT0002245 Saguinus labiatus miR-133alla-miR-133a MIMAT0002246 Lagothrix lagotricha miR-133amne-miR-133a MIMAT0002247 Macaca nemestrina miR-133a
UUGGUCCCCUUCAACCAGCUGU
>mmu-miR-134 MIMAT0000146 Mus musculus miR-134
UGUGACUGGUUGACCAGAGGGG
>mmu-miR-135a MIMAT0000147 Mus musculus miR-135ahsa-miR-135a MIMAT0000428 Homo sapiens miR-135arno-miR-135a MIMAT0000841 Rattus norvegicus miR-135agga-miR-135a MIMAT0001099 Gallus gallus miR-135assc-miR-135a-1 MIMAT0002121 Sus scrofa miR-135a-1ssc-miR-135a-2 MIMAT0002122 Sus scrofa miR-135a-2lla-miR-135 MIMAT0002248 Lagothrix lagotricha miR-135age-miR-135 MIMAT0002249 Ateles geoffroyi miR-135ppa-miR-135 MIMAT0002250 Pan paniscus miR-135mml-miR-135 MIMAT0002251 Macaca mulatta miR-135ptr-miR-135 MIMAT0002252 Pan troglodytes miR-135ggo-miR-135 MIMAT0002253 Gorilla gorilla miR-135ppy-miR-135 MIMAT0002254 Pongo pygmaeus miR-135dre-miR-135a MIMAT0003348 Danio rerio miR-135a
UAUGGCUUUUUAUUCCUAUGUGA
>mmu-miR-136 MIMAT0000148 Mus musculus miR-136hsa-miR-136 MIMAT0000448 Homo sapiens miR-136rno-miR-136 MIMAT0000842 Rattus norvegicus miR-136oar-miR-136 MIMAT0001417 Ovis aries miR-136ssc-miR-136 MIMAT0002158 Sus scrofa miR-136ptr-miR-136 MIMAT0002292 Pan troglodytes miR-136ggo-miR-136 MIMAT0002293 Gorilla gorilla miR-136ppy-miR-136 MIMAT0002294 Pongo pygmaeus miR-136ppa-miR-136 MIMAT0002295 Pan paniscus miR-136
ACUCCAUUUGUUUUGAUGAUGGA
>mmu-miR-137 MIMAT0000149 Mus musculus miR-137
UUAUUGCUUAAGAAUACGCGUAG
>mmu-miR-138 MIMAT0000150 Mus musculus miR-138hsa-miR-138 MIMAT0000430 Homo sapiens miR-138rno-miR-138 MIMAT0000844 Rattus norvegicus miR-138gga-miR-138 MIMAT0001122 Gallus gallus miR-138
AGCUGGUGUUGUGAAUC
>mmu-miR-140 MIMAT0000151 Mus musculus miR-140dre-miR-140 MIMAT0001836 Danio rerio miR-140fru-miR-140 MIMAT0003024 Fugu rubripes miR-140tni-miR-140 MIMAT0003025 Tetraodon nigroviridis miR-140
CAGUGGUUUUACCCUAUGGUAG
>mmu-miR-140* MIMAT0000152 Mus musculus miR-140*
UACCACAGGGUAGAACCACGGA
>mmu-miR-141 MIMAT0000153 Mus musculus miR-141hsa-miR-141 MIMAT0000432 Homo sapiens miR-141rno-miR-141 MIMAT0000846 Rattus norvegicus miR-141
UAACACUGUCUGGUAAAGAUGG
>mmu-miR-142-5p MIMAT0000154 Mus musculus miR-142-5phsa-miR-142-5p MIMAT0000433 Homo sapiens miR-142-5prno-miR-142-5p MIMAT0000847 Rattus norvegicus miR-142-5pgga-miR-142-5p MIMAT0001193 Gallus gallus miR-142-5p
CAUAAAGUAGAAAGCACUAC
>mmu-miR-142-3p MIMAT0000155 Mus musculus miR-142-3p
UGUAGUGUUUCCUACUUUAUGG
>mmu-miR-144 MIMAT0000156 Mus musculus miR-144hsa-miR-144 MIMAT0000436 Homo sapiens miR-144rno-miR-144 MIMAT0000850 Rattus norvegicus miR-144ptr-miR-144 MIMAT0002262 Pan troglodytes miR-144ppy-miR-144 MIMAT0002263 Pongo pygmaeus miR-144mne-miR-144 MIMAT0002264 Macaca nemestrina miR-144
UACAGUAUAGAUGAUGUACUAG
>mmu-miR-145 MIMAT0000157 Mus musculus miR-145hsa-miR-145 MIMAT0000437 Homo sapiens miR-145rno-miR-145 MIMAT0000851 Rattus norvegicus miR-145ssc-miR-145 MIMAT0002123 Sus scrofa miR-145mml-miR-145 MIMAT0002266 Macaca mulatta miR-145ptr-miR-145 MIMAT0002267 Pan troglodytes miR-145ggo-miR-145 MIMAT0002268 Gorilla gorilla miR-145ppy-miR-145 MIMAT0002269 Pongo pygmaeus miR-145mne-miR-145 MIMAT0002270 Macaca nemestrina miR-145
GUCCAGUUUUCCCAGGAAUCCCUU
>mmu-miR-146 MIMAT0000158 Mus musculus miR-146hsa-miR-146a MIMAT0000449 Homo sapiens miR-146arno-miR-146 MIMAT0000852 Rattus norvegicus miR-146gga-miR-146a MIMAT0001163 Gallus gallus miR-146a
UGAGAACUGAAUUCCAUGGGUU
>mmu-miR-149 MIMAT0000159 Mus musculus miR-149hsa-miR-149 MIMAT0000450 Homo sapiens miR-149
UCUGGCUCCGUGUCUUCACUCC
>mmu-miR-150 MIMAT0000160 Mus musculus miR-150hsa-miR-150 MIMAT0000451 Homo sapiens miR-150rno-miR-150 MIMAT0000853 Rattus norvegicus miR-150
UCUCCCAACCCUUGUACCAGUG
>mmu-miR-151 MIMAT0000161 Mus musculus miR-151
CUAGACUGAGGCUCCUUGAGG
>mmu-miR-152 MIMAT0000162 Mus musculus miR-152hsa-miR-152 MIMAT0000438 Homo sapiens miR-152rno-miR-152 MIMAT0000854 Rattus norvegicus miR-152
UCAGUGCAUGACAGAACUUGGG
>mmu-miR-153 MIMAT0000163 Mus musculus miR-153dre-miR-153a MIMAT0001849 Danio rerio miR-153afru-miR-153a MIMAT0003011 Fugu rubripes miR-153atni-miR-153a MIMAT0003012 Tetraodon nigroviridis miR-153a
UUGCAUAGUCACAAAAGUGAUC
>mmu-miR-154 MIMAT0000164 Mus musculus miR-154hsa-miR-154 MIMAT0000452 Homo sapiens miR-154rno-miR-154 MIMAT0000856 Rattus norvegicus miR-154ptr-miR-154 MIMAT0002296 Pan troglodytes miR-154ggo-miR-154 MIMAT0002297 Gorilla gorilla miR-154ppy-miR-154 MIMAT0002298 Pongo pygmaeus miR-154mne-miR-154 MIMAT0002299 Macaca nemestrina miR-154ppa-miR-154 MIMAT0002300 Pan paniscus miR-154
UAGGUUAUCCGUGUUGCCUUCG
>mmu-miR-155 MIMAT0000165 Mus musculus miR-155
UUAAUGCUAAUUGUGAUAGGGG
>ath-miR156a MIMAT0000166 Arabidopsis thaliana miR156aath-miR156b MIMAT0000167 Arabidopsis thaliana miR156bath-miR156c MIMAT0000168 Arabidopsis thaliana miR156cath-miR156d MIMAT0000169 Arabidopsis thaliana miR156dath-miR156e MIMAT0000170 Arabidopsis thaliana miR156eath-miR156f MIMAT0000171 Arabidopsis thaliana miR156fosa-miR156a MIMAT0000618 Oryza sativa miR156aosa-miR156b MIMAT0000619 Oryza sativa miR156bosa-miR156c MIMAT0000620 Oryza sativa miR156cosa-miR156d MIMAT0000621 Oryza sativa miR156dosa-miR156e MIMAT0000622 Oryza sativa miR156eosa-miR156f MIMAT0000623 Oryza sativa miR156fosa-miR156g MIMAT0000624 Oryza sativa miR156gosa-miR156h MIMAT0000625 Oryza sativa miR156hosa-miR156i MIMAT0000626 Oryza sativa miR156iosa-miR156j MIMAT0000627 Oryza sativa miR156jzma-miR156d MIMAT0001351 Zea mays miR156dzma-miR156f MIMAT0001352 Zea mays miR156fzma-miR156g MIMAT0001353 Zea mays miR156gzma-miR156b MIMAT0001354 Zea mays miR156bzma-miR156c MIMAT0001355 Zea mays miR156czma-miR156e MIMAT0001356 Zea mays miR156ezma-miR156a MIMAT0001357 Zea mays miR156azma-miR156h MIMAT0001358 Zea mays miR156hzma-miR156i MIMAT0001359 Zea mays miR156isbi-miR156a MIMAT0001398 Sorghum bicolor miR156asbi-miR156c MIMAT0001399 Sorghum bicolor miR156csbi-miR156b MIMAT0001400 Sorghum bicolor miR156bsof-miR156 MIMAT0001656 Saccharum officinarum miR156gma-miR156a MIMAT0001686 Glycine max miR156aptc-miR156a MIMAT0001890 Populus trichocarpa miR156aptc-miR156b MIMAT0001891 Populus trichocarpa miR156bptc-miR156c MIMAT0001892 Populus trichocarpa miR156cptc-miR156d MIMAT0001893 Populus trichocarpa miR156dptc-miR156e MIMAT0001894 Populus trichocarpa miR156eptc-miR156f MIMAT0001895 Populus trichocarpa miR156fppt-miR156a MIMAT0003143 Physcomitrella patens miR156a
UGACAGAAGAGAGUGAGCAC
>ath-miR157a MIMAT0000172 Arabidopsis thaliana miR157aath-miR157b MIMAT0000173 Arabidopsis thaliana miR157bath-miR157c MIMAT0000174 Arabidopsis thaliana miR157cgma-miR156d MIMAT0001672 Glycine max miR156dgma-miR156e MIMAT0001673 Glycine max miR156egma-miR156c MIMAT0001674 Glycine max miR156cptc-miR156g MIMAT0001896 Populus trichocarpa miR156gptc-miR156h MIMAT0001897 Populus trichocarpa miR156hptc-miR156i MIMAT0001898 Populus trichocarpa miR156iptc-miR156j MIMAT0001899 Populus trichocarpa miR156j
UUGACAGAAGAUAGAGAGCAC
>ath-miR157d MIMAT0000175 Arabidopsis thaliana miR157d
UGACAGAAGAUAGAGAGCAC
>ath-miR158a MIMAT0000176 Arabidopsis thaliana miR158a
UCCCAAAUGUAGACAAAGCA
>ath-miR159a MIMAT0000177 Arabidopsis thaliana miR159agma-miR159 MIMAT0001675 Glycine max miR159ptc-miR159a MIMAT0001901 Populus trichocarpa miR159aptc-miR159b MIMAT0001902 Populus trichocarpa miR159bptc-miR159c MIMAT0001903 Populus trichocarpa miR159c
UUUGGAUUGAAGGGAGCUCUA
>ath-miR160a MIMAT0000178 Arabidopsis thaliana miR160aath-miR160b MIMAT0000179 Arabidopsis thaliana miR160bath-miR160c MIMAT0000180 Arabidopsis thaliana miR160cosa-miR160a MIMAT0000628 Oryza sativa miR160aosa-miR160b MIMAT0000629 Oryza sativa miR160bosa-miR160c MIMAT0000630 Oryza sativa miR160cosa-miR160d MIMAT0000631 Oryza sativa miR160dzma-miR160a MIMAT0001360 Zea mays miR160azma-miR160c MIMAT0001361 Zea mays miR160czma-miR160d MIMAT0001362 Zea mays miR160dzma-miR160b MIMAT0001363 Zea mays miR160bzma-miR160e MIMAT0001374 Zea mays miR160esbi-miR160d MIMAT0001401 Sorghum bicolor miR160dsbi-miR160a MIMAT0001402 Sorghum bicolor miR160asbi-miR160c MIMAT0001403 Sorghum bicolor miR160csbi-miR160b MIMAT0001404 Sorghum bicolor miR160bsbi-miR160e MIMAT0001405 Sorghum bicolor miR160emtr-miR160 MIMAT0001641 Medicago truncatula miR160gma-miR160 MIMAT0001676 Glycine max miR160ptc-miR160a MIMAT0001907 Populus trichocarpa miR160aptc-miR160b MIMAT0001908 Populus trichocarpa miR160bptc-miR160c MIMAT0001909 Populus trichocarpa miR160cptc-miR160d MIMAT0001910 Populus trichocarpa miR160d
UGCCUGGCUCCCUGUAUGCCA
>ath-miR161 MIMAT0000181 Arabidopsis thaliana miR161
UUGAAAGUGACUACAUCGGGG
>ath-miR162a MIMAT0000182 Arabidopsis thaliana miR162aath-miR162b MIMAT0000183 Arabidopsis thaliana miR162bosa-miR162a MIMAT0000632 Oryza sativa miR162amtr-miR162 MIMAT0001640 Medicago truncatula miR162ptc-miR162a MIMAT0001915 Populus trichocarpa miR162aptc-miR162b MIMAT0001916 Populus trichocarpa miR162bptc-miR162c MIMAT0001917 Populus trichocarpa miR162c
UCGAUAAACCUCUGCAUCCAG
>ath-miR163 MIMAT0000184 Arabidopsis thaliana miR163
UUGAAGAGGACUUGGAACUUCGAU
>ath-miR164a MIMAT0000185 Arabidopsis thaliana miR164aath-miR164b MIMAT0000186 Arabidopsis thaliana miR164bosa-miR164a MIMAT0000633 Oryza sativa miR164aosa-miR164b MIMAT0000634 Oryza sativa miR164bosa-miR164f MIMAT0001089 Oryza sativa miR164fzma-miR164a MIMAT0001364 Zea mays miR164azma-miR164d MIMAT0001365 Zea mays miR164dzma-miR164b MIMAT0001366 Zea mays miR164bzma-miR164c MIMAT0001367 Zea mays miR164csbi-miR164 MIMAT0001406 Sorghum bicolor miR164ptc-miR164a MIMAT0001918 Populus trichocarpa miR164aptc-miR164b MIMAT0001919 Populus trichocarpa miR164bptc-miR164c MIMAT0001920 Populus trichocarpa miR164cptc-miR164d MIMAT0001921 Populus trichocarpa miR164dptc-miR164e MIMAT0001922 Populus trichocarpa miR164e
UGGAGAAGCAGGGCACGUGCA
>ath-miR165a MIMAT0000187 Arabidopsis thaliana miR165aath-miR165b MIMAT0000188 Arabidopsis thaliana miR165b
UCGGACCAGGCUUCAUCCCCC
>ath-miR166a MIMAT0000189 Arabidopsis thaliana miR166aath-miR166b MIMAT0000190 Arabidopsis thaliana miR166bath-miR166c MIMAT0000191 Arabidopsis thaliana miR166cath-miR166d MIMAT0000192 Arabidopsis thaliana miR166dath-miR166e MIMAT0000193 Arabidopsis thaliana miR166eath-miR166f MIMAT0000194 Arabidopsis thaliana miR166fath-miR166g MIMAT0000195 Arabidopsis thaliana miR166gosa-miR166a MIMAT0000635 Oryza sativa miR166aosa-miR166b MIMAT0000636 Oryza sativa miR166bosa-miR166c MIMAT0000637 Oryza sativa miR166cosa-miR166d MIMAT0000638 Oryza sativa miR166dosa-miR166e MIMAT0000639 Oryza sativa miR166eosa-miR166f MIMAT0000640 Oryza sativa miR166fosa-miR166n MIMAT0001088 Oryza sativa miR166nzma-miR166a MIMAT0001375 Zea mays miR166amtr-miR166 MIMAT0001642 Medicago truncatula miR166gma-miR166a MIMAT0001677 Glycine max miR166agma-miR166b MIMAT0001678 Glycine max miR166bptc-miR166a MIMAT0001924 Populus trichocarpa miR166aptc-miR166b MIMAT0001925 Populus trichocarpa miR166bptc-miR166c MIMAT0001926 Populus trichocarpa miR166cptc-miR166d MIMAT0001927 Populus trichocarpa miR166dptc-miR166e MIMAT0001928 Populus trichocarpa miR166eptc-miR166f MIMAT0001929 Populus trichocarpa miR166fptc-miR166g MIMAT0001930 Populus trichocarpa miR166gptc-miR166h MIMAT0001931 Populus trichocarpa miR166hptc-miR166i MIMAT0001932 Populus trichocarpa miR166iptc-miR166j MIMAT0001933 Populus trichocarpa miR166jptc-miR166k MIMAT0001934 Populus trichocarpa miR166kptc-miR166l MIMAT0001935 Populus trichocarpa miR166lptc-miR166m MIMAT0001936 Populus trichocarpa miR166m
UCGGACCAGGCUUCAUUCCCC
>ath-miR167a MIMAT0000196 Arabidopsis thaliana miR167aath-miR167b MIMAT0000197 Arabidopsis thaliana miR167bosa-miR167a MIMAT0000641 Oryza sativa miR167aosa-miR167b MIMAT0000642 Oryza sativa miR167bosa-miR167c MIMAT0000643 Oryza sativa miR167czma-miR167a MIMAT0001370 Zea mays miR167azma-miR167b MIMAT0001371 Zea mays miR167bzma-miR167d MIMAT0001372 Zea mays miR167dzma-miR167c MIMAT0001373 Zea mays miR167csbi-miR167a MIMAT0001407 Sorghum bicolor miR167asbi-miR167b MIMAT0001408 Sorghum bicolor miR167bgma-miR167a MIMAT0001679 Glycine max miR167agma-miR167b MIMAT0001680 Glycine max miR167bptc-miR167a MIMAT0001941 Populus trichocarpa miR167aptc-miR167b MIMAT0001942 Populus trichocarpa miR167bptc-miR167c MIMAT0001943 Populus trichocarpa miR167cptc-miR167d MIMAT0001944 Populus trichocarpa miR167d
UGAAGCUGCCAGCAUGAUCUA
>ath-miR168a MIMAT0000198 Arabidopsis thaliana miR168aath-miR168b MIMAT0000199 Arabidopsis thaliana miR168bgma-miR168 MIMAT0001681 Glycine max miR168ptc-miR168a MIMAT0001949 Populus trichocarpa miR168aptc-miR168b MIMAT0001950 Populus trichocarpa miR168b
UCGCUUGGUGCAGGUCGGGAA
>ath-miR169a MIMAT0000200 Arabidopsis thaliana miR169aosa-miR169a MIMAT0000644 Oryza sativa miR169azma-miR169a MIMAT0001368 Zea mays miR169azma-miR169b MIMAT0001369 Zea mays miR169bsbi-miR169a MIMAT0001410 Sorghum bicolor miR169amtr-miR169a MIMAT0001643 Medicago truncatula miR169amtr-miR169b MIMAT0001644 Medicago truncatula miR169bptc-miR169a MIMAT0001951 Populus trichocarpa miR169aptc-miR169b MIMAT0001958 Populus trichocarpa miR169bptc-miR169c MIMAT0001959 Populus trichocarpa miR169c
CAGCCAAGGAUGACUUGCCGA
>ath-miR170 MIMAT0000201 Arabidopsis thaliana miR170
UGAUUGAGCCGUGUCAAUAUC
>ath-miR171a MIMAT0000202 Arabidopsis thaliana miR171aosa-miR171a MIMAT0000645 Oryza sativa miR171a
UGAUUGAGCCGCGCCAAUAUC
>ath-miR172a MIMAT0000203 Arabidopsis thaliana miR172aath-miR172b MIMAT0000205 Arabidopsis thaliana miR172bosa-miR172a MIMAT0001069 Oryza sativa miR172aosa-miR172d MIMAT0001084 Oryza sativa miR172dgma-miR172a MIMAT0001682 Glycine max miR172agma-miR172b MIMAT0001683 Glycine max miR172bptc-miR172a MIMAT0001993 Populus trichocarpa miR172aptc-miR172b MIMAT0001994 Populus trichocarpa miR172bptc-miR172c MIMAT0001995 Populus trichocarpa miR172cptc-miR172f MIMAT0001998 Populus trichocarpa miR172f
AGAAUCUUGAUGAUGCUGCAU
>ath-miR172b* MIMAT0000204 Arabidopsis thaliana miR172b*
GCAGCACCAUUAAGAUUCAC
>ath-miR173 MIMAT0000206 Arabidopsis thaliana miR173
UUCGCUUGCAGAGAGAAAUCAC
>ath-miR159b MIMAT0000207 Arabidopsis thaliana miR159b
UUUGGAUUGAAGGGAGCUCUU
>mmu-miR-10b MIMAT0000208 Mus musculus miR-10brno-miR-10b MIMAT0000783 Rattus norvegicus miR-10b
CCCUGUAGAACCGAAUUUGUGU
>mmu-miR-129-5p MIMAT0000209 Mus musculus miR-129-5prno-miR-129 MIMAT0000600 Rattus norvegicus miR-129dre-miR-129 MIMAT0001825 Danio rerio miR-129fru-miR-129 MIMAT0003035 Fugu rubripes miR-129tni-miR-129 MIMAT0003036 Tetraodon nigroviridis miR-129
CUUUUUGCGGUCUGGGCUUGCU
>mmu-miR-181a MIMAT0000210 Mus musculus miR-181ahsa-miR-181a MIMAT0000256 Homo sapiens miR-181arno-miR-181a MIMAT0000858 Rattus norvegicus miR-181agga-miR-181a MIMAT0001168 Gallus gallus miR-181adre-miR-181a MIMAT0001623 Danio rerio miR-181aggo-miR-181a MIMAT0002503 Gorilla gorilla miR-181appa-miR-181a MIMAT0002504 Pan paniscus miR-181aptr-miR-181a MIMAT0002505 Pan troglodytes miR-181amml-miR-181a MIMAT0002506 Macaca mulatta miR-181asla-miR-181a MIMAT0002507 Saguinus labiatus miR-181amne-miR-181a MIMAT0002508 Macaca nemestrina miR-181appy-miR-181a MIMAT0002626 Pongo pygmaeus miR-181alla-miR-181a MIMAT0002631 Lagothrix lagotricha miR-181atni-miR-181a MIMAT0003050 Tetraodon nigroviridis miR-181afru-miR-181a MIMAT0003111 Fugu rubripes miR-181a
AACAUUCAACGCUGUCGGUGAGU
>mmu-miR-182 MIMAT0000211 Mus musculus miR-182hsa-miR-182 MIMAT0000259 Homo sapiens miR-182dre-miR-182 MIMAT0001271 Danio rerio miR-182mml-miR-182 MIMAT0002513 Macaca mulatta miR-182ppy-miR-182 MIMAT0002514 Pongo pygmaeus miR-182
UUUGGCAAUGGUAGAACUCACA
>mmu-miR-183 MIMAT0000212 Mus musculus miR-183hsa-miR-183 MIMAT0000261 Homo sapiens miR-183rno-miR-183 MIMAT0000860 Rattus norvegicus miR-183gga-miR-183 MIMAT0001191 Gallus gallus miR-183dre-miR-183 MIMAT0001273 Danio rerio miR-183ssc-miR-183 MIMAT0002145 Sus scrofa miR-183mml-miR-183 MIMAT0002783 Macaca mulatta miR-183ptr-miR-183 MIMAT0002785 Pan troglodytes miR-183ggo-miR-183 MIMAT0002787 Gorilla gorilla miR-183sla-miR-183 MIMAT0002789 Saguinus labiatus miR-183mne-miR-183 MIMAT0002791 Macaca nemestrina miR-183ppa-miR-183 MIMAT0002793 Pan paniscus miR-183fru-miR-183 MIMAT0003089 Fugu rubripes miR-183tni-miR-183 MIMAT0003090 Tetraodon nigroviridis miR-183
UAUGGCACUGGUAGAAUUCACUG
>mmu-miR-184 MIMAT0000213 Mus musculus miR-184hsa-miR-184 MIMAT0000454 Homo sapiens miR-184rno-miR-184 MIMAT0000861 Rattus norvegicus miR-184gga-miR-184 MIMAT0001158 Gallus gallus miR-184ssc-miR-184 MIMAT0002127 Sus scrofa miR-184ptr-miR-184 MIMAT0002301 Pan troglodytes miR-184ppy-miR-184 MIMAT0002302 Pongo pygmaeus miR-184mne-miR-184 MIMAT0002303 Macaca nemestrina miR-184
UGGACGGAGAACUGAUAAGGGU
>mmu-miR-185 MIMAT0000214 Mus musculus miR-185hsa-miR-185 MIMAT0000455 Homo sapiens miR-185rno-miR-185 MIMAT0000862 Rattus norvegicus miR-185
UGGAGAGAAAGGCAGUUC
>mmu-miR-186 MIMAT0000215 Mus musculus miR-186hsa-miR-186 MIMAT0000456 Homo sapiens miR-186rno-miR-186 MIMAT0000863 Rattus norvegicus miR-186ssc-miR-186 MIMAT0002162 Sus scrofa miR-186ptr-miR-186 MIMAT0002304 Pan troglodytes miR-186ggo-miR-186 MIMAT0002305 Gorilla gorilla miR-186ppa-miR-186 MIMAT0002306 Pan paniscus miR-186
CAAAGAAUUCUCCUUUUGGGCUU
>mmu-miR-187 MIMAT0000216 Mus musculus miR-187
UCGUGUCUUGUGUUGCAGCCGG
>mmu-miR-188 MIMAT0000217 Mus musculus miR-188hsa-miR-188 MIMAT0000457 Homo sapiens miR-188mml-miR-188 MIMAT0002307 Macaca mulatta miR-188ptr-miR-188 MIMAT0002308 Pan troglodytes miR-188ppy-miR-188 MIMAT0002309 Pongo pygmaeus miR-188mne-miR-188 MIMAT0002310 Macaca nemestrina miR-188ppa-miR-188 MIMAT0002311 Pan paniscus miR-188
CAUCCCUUGCAUGGUGGAGGGU
>mmu-miR-190 MIMAT0000220 Mus musculus miR-190hsa-miR-190 MIMAT0000458 Homo sapiens miR-190rno-miR-190 MIMAT0000865 Rattus norvegicus miR-190gga-miR-190 MIMAT0001155 Gallus gallus miR-190dre-miR-190 MIMAT0001854 Danio rerio miR-190mml-miR-190 MIMAT0002312 Macaca mulatta miR-190ptr-miR-190 MIMAT0002313 Pan troglodytes miR-190ggo-miR-190 MIMAT0002314 Gorilla gorilla miR-190ppa-miR-190 MIMAT0002315 Pan paniscus miR-190fru-miR-190 MIMAT0003109 Fugu rubripes miR-190tni-miR-190 MIMAT0003110 Tetraodon nigroviridis miR-190
UGAUAUGUUUGAUAUAUUAGGU
>mmu-miR-191 MIMAT0000221 Mus musculus miR-191hsa-miR-191 MIMAT0000440 Homo sapiens miR-191rno-miR-191 MIMAT0000866 Rattus norvegicus miR-191
CAACGGAAUCCCAAAAGCAGCU
>hsa-miR-192 MIMAT0000222 Homo sapiens miR-192rno-miR-192 MIMAT0000867 Rattus norvegicus miR-192
CUGACCUAUGAAUUGACAGCC
>mmu-miR-193 MIMAT0000223 Mus musculus miR-193hsa-miR-193a MIMAT0000459 Homo sapiens miR-193arno-miR-193 MIMAT0000868 Rattus norvegicus miR-193
AACUGGCCUACAAAGUCCCAG
>mmu-miR-194 MIMAT0000224 Mus musculus miR-194hsa-miR-194 MIMAT0000460 Homo sapiens miR-194rno-miR-194 MIMAT0000869 Rattus norvegicus miR-194gga-miR-194 MIMAT0001133 Gallus gallus miR-194mml-miR-194 MIMAT0002727 Macaca mulatta miR-194ptr-miR-194 MIMAT0002729 Pan troglodytes miR-194ppy-miR-194 MIMAT0002731 Pongo pygmaeus miR-194ggo-miR-194 MIMAT0002733 Gorilla gorilla miR-194mne-miR-194 MIMAT0002735 Macaca nemestrina miR-194age-miR-194 MIMAT0002737 Ateles geoffroyi miR-194
UGUAACAGCAACUCCAUGUGGA
>mmu-miR-195 MIMAT0000225 Mus musculus miR-195hsa-miR-195 MIMAT0000461 Homo sapiens miR-195rno-miR-195 MIMAT0000870 Rattus norvegicus miR-195ggo-miR-195 MIMAT0002316 Gorilla gorilla miR-195ppa-miR-195 MIMAT0002317 Pan paniscus miR-195
UAGCAGCACAGAAAUAUUGGC
>hsa-miR-196a MIMAT0000226 Homo sapiens miR-196ammu-miR-196a MIMAT0000518 Mus musculus miR-196arno-miR-196a MIMAT0000871 Rattus norvegicus miR-196agga-miR-196 MIMAT0001121 Gallus gallus miR-196ssc-miR-196 MIMAT0002163 Sus scrofa miR-196mml-miR-196 MIMAT0002519 Macaca mulatta miR-196ggo-miR-196 MIMAT0002520 Gorilla gorilla miR-196ppy-miR-196 MIMAT0002521 Pongo pygmaeus miR-196
UAGGUAGUUUCAUGUUGUUGG
>hsa-miR-197 MIMAT0000227 Homo sapiens miR-197ptr-miR-197 MIMAT0002600 Pan troglodytes miR-197ppy-miR-197 MIMAT0002601 Pongo pygmaeus miR-197age-miR-197 MIMAT0002603 Ateles geoffroyi miR-197ppa-miR-197 MIMAT0002604 Pan paniscus miR-197
UUCACCACCUUCUCCACCCAGC
>hsa-miR-198 MIMAT0000228 Homo sapiens miR-198ggo-miR-198 MIMAT0002605 Gorilla gorilla miR-198ppa-miR-198 MIMAT0002607 Pan paniscus miR-198ppy-miR-198 MIMAT0002608 Pongo pygmaeus miR-198ptr-miR-198 MIMAT0002609 Pan troglodytes miR-198
GGUCCAGAGGGGAGAUAGG
>mmu-miR-199a MIMAT0000229 Mus musculus miR-199ahsa-miR-199a MIMAT0000231 Homo sapiens miR-199arno-miR-199a MIMAT0000872 Rattus norvegicus miR-199agga-miR-199a MIMAT0001152 Gallus gallus miR-199adre-miR-199 MIMAT0001277 Danio rerio miR-199ggo-miR-199a MIMAT0002527 Gorilla gorilla miR-199appa-miR-199a MIMAT0002528 Pan paniscus miR-199appy-miR-199a MIMAT0002529 Pongo pygmaeus miR-199aptr-miR-199a MIMAT0002530 Pan troglodytes miR-199amml-miR-199a MIMAT0002531 Macaca mulatta miR-199asla-miR-199a MIMAT0002532 Saguinus labiatus miR-199alla-miR-199a MIMAT0002533 Lagothrix lagotricha miR-199amne-miR-199a MIMAT0002534 Macaca nemestrina miR-199afru-miR-199 MIMAT0002959 Fugu rubripes miR-199tni-miR-199 MIMAT0002960 Tetraodon nigroviridis miR-199
CCCAGUGUUCAGACUACCUGUUC
>mmu-miR-199a* MIMAT0000230 Mus musculus miR-199a*hsa-miR-199a* MIMAT0000232 Homo sapiens miR-199a*dre-miR-199* MIMAT0003155 Danio rerio miR-199*
UACAGUAGUCUGCACAUUGGUU
>mmu-miR-200b MIMAT0000233 Mus musculus miR-200bhsa-miR-200b MIMAT0000318 Homo sapiens miR-200brno-miR-200b MIMAT0000875 Rattus norvegicus miR-200b
UAAUACUGCCUGGUAAUGAUGAC
>mmu-miR-201 MIMAT0000234 Mus musculus miR-201
UACUCAGUAAGGCAUUGUUCU
>mmu-miR-202 MIMAT0000235 Mus musculus miR-202
AGAGGUAUAGCGCAUGGGAAGA
>mmu-miR-203 MIMAT0000236 Mus musculus miR-203
UGAAAUGUUUAGGACCACUAG
>mmu-miR-204 MIMAT0000237 Mus musculus miR-204
UUCCCUUUGUCAUCCUAUGCCUG
>mmu-miR-205 MIMAT0000238 Mus musculus miR-205hsa-miR-205 MIMAT0000266 Homo sapiens miR-205rno-miR-205 MIMAT0000878 Rattus norvegicus miR-205gga-miR-205a MIMAT0001184 Gallus gallus miR-205adre-miR-205 MIMAT0001280 Danio rerio miR-205ssc-miR-205 MIMAT0002146 Sus scrofa miR-205ggo-miR-205 MIMAT0002541 Gorilla gorilla miR-205age-miR-205 MIMAT0002542 Ateles geoffroyi miR-205ppa-miR-205 MIMAT0002543 Pan paniscus miR-205ptr-miR-205 MIMAT0002544 Pan troglodytes miR-205lla-miR-205 MIMAT0002545 Lagothrix lagotricha miR-205mne-miR-205 MIMAT0002546 Macaca nemestrina miR-205fru-miR-205 MIMAT0002965 Fugu rubripes miR-205tni-miR-205 MIMAT0002966 Tetraodon nigroviridis miR-205
UCCUUCAUUCCACCGGAGUCUG
>mmu-miR-206 MIMAT0000239 Mus musculus miR-206hsa-miR-206 MIMAT0000462 Homo sapiens miR-206rno-miR-206 MIMAT0000879 Rattus norvegicus miR-206gga-miR-206 MIMAT0001139 Gallus gallus miR-206dre-miR-206 MIMAT0001866 Danio rerio miR-206ppy-miR-206 MIMAT0002318 Pongo pygmaeus miR-206mne-miR-206 MIMAT0002319 Macaca nemestrina miR-206
UGGAAUGUAAGGAAGUGUGUGG
>mmu-miR-207 MIMAT0000240 Mus musculus miR-207
GCUUCUCCUGGCUCUCCUCCCUC
>hsa-miR-208 MIMAT0000241 Homo sapiens miR-208mmu-miR-208 MIMAT0000520 Mus musculus miR-208rno-miR-208 MIMAT0000880 Rattus norvegicus miR-208
AUAAGACGAGCAAAAAGCUUGU
>hsa-miR-129 MIMAT0000242 Homo sapiens miR-129
CUUUUUGCGGUCUGGGCUUGC
>hsa-miR-148a MIMAT0000243 Homo sapiens miR-148ammu-miR-148a MIMAT0000516 Mus musculus miR-148agga-miR-148a MIMAT0001120 Gallus gallus miR-148assc-miR-148a MIMAT0002124 Sus scrofa miR-148a
UCAGUGCACUACAGAACUUUGU
>hsa-miR-30c MIMAT0000244 Homo sapiens miR-30cmmu-miR-30c MIMAT0000514 Mus musculus miR-30crno-miR-30c MIMAT0000804 Rattus norvegicus miR-30cgga-miR-30c MIMAT0001137 Gallus gallus miR-30cssc-miR-30c MIMAT0002167 Sus scrofa miR-30cptr-miR-30c MIMAT0002614 Pan troglodytes miR-30clla-miR-30c MIMAT0002615 Lagothrix lagotricha miR-30cmne-miR-30c MIMAT0002616 Macaca nemestrina miR-30c
UGUAAACAUCCUACACUCUCAGC
>hsa-miR-30d MIMAT0000245 Homo sapiens miR-30dmmu-miR-30d MIMAT0000515 Mus musculus miR-30drno-miR-30d MIMAT0000807 Rattus norvegicus miR-30dgga-miR-30d MIMAT0001129 Gallus gallus miR-30ddre-miR-30d MIMAT0001806 Danio rerio miR-30dptr-miR-30d MIMAT0002617 Pan troglodytes miR-30dggo-miR-30d MIMAT0002618 Gorilla gorilla miR-30dmne-miR-30d MIMAT0002619 Macaca nemestrina miR-30dppa-miR-30d MIMAT0002620 Pan paniscus miR-30dfru-miR-30d MIMAT0002949 Fugu rubripes miR-30dtni-miR-30d MIMAT0002950 Tetraodon nigroviridis miR-30d
UGUAAACAUCCCCGACUGGAAG
>mmu-miR-122a MIMAT0000246 Mus musculus miR-122ahsa-miR-122a MIMAT0000421 Homo sapiens miR-122arno-miR-122a MIMAT0000827 Rattus norvegicus miR-122agga-miR-122a MIMAT0001190 Gallus gallus miR-122assc-miR-122a MIMAT0002119 Sus scrofa miR-122a
UGGAGUGUGACAAUGGUGUUUGU
>mmu-miR-143 MIMAT0000247 Mus musculus miR-143hsa-miR-143 MIMAT0000435 Homo sapiens miR-143rno-miR-143 MIMAT0000849 Rattus norvegicus miR-143ptr-miR-143 MIMAT0002257 Pan troglodytes miR-143ggo-miR-143 MIMAT0002258 Gorilla gorilla miR-143ppy-miR-143 MIMAT0002259 Pongo pygmaeus miR-143lla-miR-143 MIMAT0002260 Lagothrix lagotricha miR-143ppa-miR-143 MIMAT0002261 Pan paniscus miR-143
UGAGAUGAAGCACUGUAGCUCA
>mmu-miR-30e MIMAT0000248 Mus musculus miR-30ehsa-miR-30e-5p MIMAT0000692 Homo sapiens miR-30e-5prno-miR-30e MIMAT0000805 Rattus norvegicus miR-30egga-miR-30e MIMAT0001177 Gallus gallus miR-30e
UGUAAACAUCCUUGACUGGA
>mmu-miR-30e* MIMAT0000249 Mus musculus miR-30e*
CUUUCAGUCGGAUGUUUACAG
>hsa-miR-139 MIMAT0000250 Homo sapiens miR-139mmu-miR-139 MIMAT0000656 Mus musculus miR-139rno-miR-139 MIMAT0000845 Rattus norvegicus miR-139ssc-miR-139 MIMAT0002159 Sus scrofa miR-139lla-miR-139 MIMAT0002472 Lagothrix lagotricha miR-139ppa-miR-139 MIMAT0002473 Pan paniscus miR-139
UCUACAGUGCACGUGUCU
>hsa-miR-147 MIMAT0000251 Homo sapiens miR-147ptr-miR-147 MIMAT0002474 Pan troglodytes miR-147ppy-miR-147 MIMAT0002475 Pongo pygmaeus miR-147sla-miR-147 MIMAT0002476 Saguinus labiatus miR-147mne-miR-147 MIMAT0002477 Macaca nemestrina miR-147ppa-miR-147 MIMAT0002478 Pan paniscus miR-147
GUGUGUGGAAAUGCUUCUGC
>hsa-miR-7 MIMAT0000252 Homo sapiens miR-7mmu-miR-7 MIMAT0000677 Mus musculus miR-7gga-miR-7 MIMAT0001157 Gallus gallus miR-7
UGGAAGACUAGUGAUUUUGUUG
>hsa-miR-10a MIMAT0000253 Homo sapiens miR-10ammu-miR-10a MIMAT0000648 Mus musculus miR-10arno-miR-10a MIMAT0000782 Rattus norvegicus miR-10aggo-miR-10a MIMAT0002486 Gorilla gorilla miR-10asla-miR-10a MIMAT0002488 Saguinus labiatus miR-10aage-miR-10a MIMAT0002489 Ateles geoffroyi miR-10appa-miR-10a MIMAT0002490 Pan paniscus miR-10a
UACCCUGUAGAUCCGAAUUUGUG
>hsa-miR-10b MIMAT0000254 Homo sapiens miR-10bgga-miR-10b MIMAT0001148 Gallus gallus miR-10bggo-miR-10b MIMAT0002491 Gorilla gorilla miR-10bmne-miR-10b MIMAT0002492 Macaca nemestrina miR-10bppa-miR-10b MIMAT0002493 Pan paniscus miR-10b
UACCCUGUAGAACCGAAUUUGU
>hsa-miR-34a MIMAT0000255 Homo sapiens miR-34ammu-miR-34a MIMAT0000542 Mus musculus miR-34arno-miR-34a MIMAT0000815 Rattus norvegicus miR-34agga-miR-34a MIMAT0001173 Gallus gallus miR-34a
UGGCAGUGUCUUAGCUGGUUGUU
>hsa-miR-181b MIMAT0000257 Homo sapiens miR-181bmmu-miR-181b MIMAT0000673 Mus musculus miR-181brno-miR-181b MIMAT0000859 Rattus norvegicus miR-181bgga-miR-181b MIMAT0001151 Gallus gallus miR-181bdre-miR-181b MIMAT0001270 Danio rerio miR-181bfru-miR-181b MIMAT0003003 Fugu rubripes miR-181btni-miR-181b MIMAT0003004 Tetraodon nigroviridis miR-181b
AACAUUCAUUGCUGUCGGUGGG
>hsa-miR-181c MIMAT0000258 Homo sapiens miR-181cmmu-miR-181c MIMAT0000674 Mus musculus miR-181crno-miR-181c MIMAT0000857 Rattus norvegicus miR-181cssc-miR-181c MIMAT0002144 Sus scrofa miR-181cmml-miR-181c MIMAT0002509 Macaca mulatta miR-181cptr-miR-181c MIMAT0002510 Pan troglodytes miR-181cggo-miR-181c MIMAT0002511 Gorilla gorilla miR-181cppa-miR-181c MIMAT0002512 Pan paniscus miR-181c
AACAUUCAACCUGUCGGUGAGU
>hsa-miR-182* MIMAT0000260 Homo sapiens miR-182*dre-miR-182* MIMAT0001272 Danio rerio miR-182*fru-miR-182 MIMAT0003093 Fugu rubripes miR-182tni-miR-182 MIMAT0003094 Tetraodon nigroviridis miR-182
UGGUUCUAGACUUGCCAACUA
>hsa-miR-187 MIMAT0000262 Homo sapiens miR-187rno-miR-187 MIMAT0000864 Rattus norvegicus miR-187ggo-miR-187 MIMAT0002515 Gorilla gorilla miR-187ppy-miR-187 MIMAT0002516 Pongo pygmaeus miR-187mne-miR-187 MIMAT0002517 Macaca nemestrina miR-187ppa-miR-187 MIMAT0002518 Pan paniscus miR-187
UCGUGUCUUGUGUUGCAGCCG
>hsa-miR-199b MIMAT0000263 Homo sapiens miR-199b
CCCAGUGUUUAGACUAUCUGUUC
>hsa-miR-203 MIMAT0000264 Homo sapiens miR-203rno-miR-203 MIMAT0000876 Rattus norvegicus miR-203
GUGAAAUGUUUAGGACCACUAG
>hsa-miR-204 MIMAT0000265 Homo sapiens miR-204rno-miR-204 MIMAT0000877 Rattus norvegicus miR-204gga-miR-204 MIMAT0001156 Gallus gallus miR-204dre-miR-204 MIMAT0001279 Danio rerio miR-204ssc-miR-204 MIMAT0002164 Sus scrofa miR-204ptr-miR-204 MIMAT0002535 Pan troglodytes miR-204ggo-miR-204 MIMAT0002536 Gorilla gorilla miR-204ppy-miR-204 MIMAT0002537 Pongo pygmaeus miR-204sla-miR-204 MIMAT0002538 Saguinus labiatus miR-204mne-miR-204 MIMAT0002539 Macaca nemestrina miR-204ppa-miR-204 MIMAT0002540 Pan paniscus miR-204fru-miR-204a MIMAT0003101 Fugu rubripes miR-204atni-miR-204a MIMAT0003102 Tetraodon nigroviridis miR-204agga-miR-211 MIMAT0003368 Gallus gallus miR-211
UUCCCUUUGUCAUCCUAUGCCU
>hsa-miR-210 MIMAT0000267 Homo sapiens miR-210mmu-miR-210 MIMAT0000658 Mus musculus miR-210rno-miR-210 MIMAT0000881 Rattus norvegicus miR-210
CUGUGCGUGUGACAGCGGCUGA
>hsa-miR-211 MIMAT0000268 Homo sapiens miR-211ppy-miR-211 MIMAT0002548 Pongo pygmaeus miR-211mne-miR-211 MIMAT0002549 Macaca nemestrina miR-211
UUCCCUUUGUCAUCCUUCGCCU
>hsa-miR-212 MIMAT0000269 Homo sapiens miR-212mmu-miR-212 MIMAT0000659 Mus musculus miR-212rno-miR-212 MIMAT0000883 Rattus norvegicus miR-212
UAACAGUCUCCAGUCACGGCC
>hsa-miR-213 MIMAT0000270 Homo sapiens miR-213mmu-miR-213 MIMAT0000660 Mus musculus miR-213rno-miR-213 MIMAT0000884 Rattus norvegicus miR-213gga-miR-213 MIMAT0001150 Gallus gallus miR-213mml-miR-213 MIMAT0002622 Macaca mulatta miR-213ptr-miR-213 MIMAT0002624 Pan troglodytes miR-213ppy-miR-213 MIMAT0002627 Pongo pygmaeus miR-213ggo-miR-213 MIMAT0002629 Gorilla gorilla miR-213lla-miR-213 MIMAT0002632 Lagothrix lagotricha miR-213mne-miR-213 MIMAT0002634 Macaca nemestrina miR-213ppa-miR-213 MIMAT0002636 Pan paniscus miR-213fru-miR-213 MIMAT0003005 Fugu rubripes miR-213tni-miR-213 MIMAT0003006 Tetraodon nigroviridis miR-213
ACCAUCGACCGUUGAUUGUACC
>hsa-miR-214 MIMAT0000271 Homo sapiens miR-214mmu-miR-214 MIMAT0000661 Mus musculus miR-214rno-miR-214 MIMAT0000885 Rattus norvegicus miR-214dre-miR-214 MIMAT0001283 Danio rerio miR-214ssc-miR-214 MIMAT0002147 Sus scrofa miR-214ggo-miR-214 MIMAT0002550 Gorilla gorilla miR-214age-miR-214 MIMAT0002551 Ateles geoffroyi miR-214ppa-miR-214 MIMAT0002552 Pan paniscus miR-214ppy-miR-214 MIMAT0002553 Pongo pygmaeus miR-214ptr-miR-214 MIMAT0002554 Pan troglodytes miR-214mml-miR-214 MIMAT0002555 Macaca mulatta miR-214sla-miR-214 MIMAT0002556 Saguinus labiatus miR-214mne-miR-214 MIMAT0002557 Macaca nemestrina miR-214fru-miR-214 MIMAT0003026 Fugu rubripes miR-214tni-miR-214 MIMAT0003027 Tetraodon nigroviridis miR-214
ACAGCAGGCACAGACAGGCAG
>hsa-miR-215 MIMAT0000272 Homo sapiens miR-215gga-miR-215 MIMAT0001134 Gallus gallus miR-215mml-miR-215 MIMAT0002728 Macaca mulatta miR-215ptr-miR-215 MIMAT0002730 Pan troglodytes miR-215ppy-miR-215 MIMAT0002732 Pongo pygmaeus miR-215ggo-miR-215 MIMAT0002734 Gorilla gorilla miR-215mne-miR-215 MIMAT0002736 Macaca nemestrina miR-215
AUGACCUAUGAAUUGACAGAC
>hsa-miR-216 MIMAT0000273 Homo sapiens miR-216mmu-miR-216 MIMAT0000662 Mus musculus miR-216rno-miR-216 MIMAT0000886 Rattus norvegicus miR-216gga-miR-216 MIMAT0001131 Gallus gallus miR-216ssc-miR-216 MIMAT0002130 Sus scrofa miR-216lca-miR-216 MIMAT0002558 Lemur catta miR-216ptr-miR-216 MIMAT0002559 Pan troglodytes miR-216ggo-miR-216 MIMAT0002560 Gorilla gorilla miR-216ppy-miR-216 MIMAT0002561 Pongo pygmaeus miR-216ppa-miR-216 MIMAT0002562 Pan paniscus miR-216
UAAUCUCAGCUGGCAACUGUG
>hsa-miR-217 MIMAT0000274 Homo sapiens miR-217gga-miR-217 MIMAT0001132 Gallus gallus miR-217ssc-miR-217 MIMAT0002131 Sus scrofa miR-217ggo-miR-217 MIMAT0002563 Gorilla gorilla miR-217ppa-miR-217 MIMAT0002564 Pan paniscus miR-217
UACUGCAUCAGGAACUGAUUGGAU
>hsa-miR-218 MIMAT0000275 Homo sapiens miR-218mmu-miR-218 MIMAT0000663 Mus musculus miR-218rno-miR-218 MIMAT0000888 Rattus norvegicus miR-218gga-miR-218 MIMAT0001144 Gallus gallus miR-218ggo-miR-218 MIMAT0002565 Gorilla gorilla miR-218age-miR-218 MIMAT0002566 Ateles geoffroyi miR-218ppa-miR-218 MIMAT0002567 Pan paniscus miR-218lca-miR-218 MIMAT0002568 Lemur catta miR-218ppy-miR-218 MIMAT0002569 Pongo pygmaeus miR-218ptr-miR-218 MIMAT0002570 Pan troglodytes miR-218sla-miR-218 MIMAT0002571 Saguinus labiatus miR-218lla-miR-218 MIMAT0002572 Lagothrix lagotricha miR-218mne-miR-218 MIMAT0002573 Macaca nemestrina miR-218mml-miR-218 MIMAT0002574 Macaca mulatta miR-218
UUGUGCUUGAUCUAACCAUGU
>hsa-miR-219 MIMAT0000276 Homo sapiens miR-219mmu-miR-219 MIMAT0000664 Mus musculus miR-219rno-miR-219 MIMAT0000889 Rattus norvegicus miR-219gga-miR-219 MIMAT0001170 Gallus gallus miR-219mml-miR-219 MIMAT0002575 Macaca mulatta miR-219ggo-miR-219 MIMAT0002576 Gorilla gorilla miR-219ppy-miR-219 MIMAT0002577 Pongo pygmaeus miR-219
UGAUUGUCCAAACGCAAUUCU
>hsa-miR-220 MIMAT0000277 Homo sapiens miR-220ptr-miR-220 MIMAT0002579 Pan troglodytes miR-220ppa-miR-220 MIMAT0002582 Pan paniscus miR-220
CCACACCGUAUCUGACACUUU
>hsa-miR-221 MIMAT0000278 Homo sapiens miR-221rno-miR-221 MIMAT0000890 Rattus norvegicus miR-221gga-miR-221 MIMAT0001108 Gallus gallus miR-221dre-miR-221 MIMAT0001288 Danio rerio miR-221mml-miR-221 MIMAT0002583 Macaca mulatta miR-221ggo-miR-221 MIMAT0002584 Gorilla gorilla miR-221ppy-miR-221 MIMAT0002585 Pongo pygmaeus miR-221ppa-miR-221 MIMAT0002586 Pan paniscus miR-221fru-miR-221 MIMAT0002906 Fugu rubripes miR-221tni-miR-221 MIMAT0002907 Tetraodon nigroviridis miR-221
AGCUACAUUGUCUGCUGGGUUUC
>hsa-miR-222 MIMAT0000279 Homo sapiens miR-222mmu-miR-222 MIMAT0000670 Mus musculus miR-222rno-miR-222 MIMAT0000891 Rattus norvegicus miR-222gga-miR-222a MIMAT0001107 Gallus gallus miR-222adre-miR-222 MIMAT0001289 Danio rerio miR-222age-miR-222 MIMAT0002587 Ateles geoffroyi miR-222fru-miR-222 MIMAT0002904 Fugu rubripes miR-222tni-miR-222 MIMAT0002905 Tetraodon nigroviridis miR-222
AGCUACAUCUGGCUACUGGGUCUC
>hsa-miR-223 MIMAT0000280 Homo sapiens miR-223mmu-miR-223 MIMAT0000665 Mus musculus miR-223rno-miR-223 MIMAT0000892 Rattus norvegicus miR-223gga-miR-223 MIMAT0001140 Gallus gallus miR-223dre-miR-223 MIMAT0001290 Danio rerio miR-223mml-miR-223 MIMAT0002588 Macaca mulatta miR-223ptr-miR-223 MIMAT0002589 Pan troglodytes miR-223ggo-miR-223 MIMAT0002590 Gorilla gorilla miR-223ppy-miR-223 MIMAT0002591 Pongo pygmaeus miR-223sla-miR-223 MIMAT0002592 Saguinus labiatus miR-223ppa-miR-223 MIMAT0002593 Pan paniscus miR-223fru-miR-223 MIMAT0002894 Fugu rubripes miR-223tni-miR-223 MIMAT0002895 Tetraodon nigroviridis miR-223
UGUCAGUUUGUCAAAUACCCC
>hsa-miR-224 MIMAT0000281 Homo sapiens miR-224ssc-miR-224 MIMAT0002132 Sus scrofa miR-224mml-miR-224 MIMAT0002594 Macaca mulatta miR-224ptr-miR-224 MIMAT0002595 Pan troglodytes miR-224ggo-miR-224 MIMAT0002596 Gorilla gorilla miR-224ppy-miR-224 MIMAT0002597 Pongo pygmaeus miR-224mne-miR-224 MIMAT0002598 Macaca nemestrina miR-224ppa-miR-224 MIMAT0002599 Pan paniscus miR-224rno-miR-224 MIMAT0003119 Rattus norvegicus miR-224
CAAGUCACUAGUGGUUCCGUUUA
>cel-miR-124 MIMAT0000282 Caenorhabditis elegans miR-124cbr-miR-124 MIMAT0000494 Caenorhabditis briggsae miR-124
UAAGGCACGCGGUGAAUGCCA
>cel-miR-228 MIMAT0000283 Caenorhabditis elegans miR-228cbr-miR-228 MIMAT0000495 Caenorhabditis briggsae miR-228
AAUGGCACUGCAUGAAUUCACGG
>cel-miR-229 MIMAT0000284 Caenorhabditis elegans miR-229
AAUGACACUGGUUAUCUUUUCCAUCGU
>cel-miR-230 MIMAT0000285 Caenorhabditis elegans miR-230
GUAUUAGUUGUGCGACCAGGAGA
>cel-miR-231 MIMAT0000286 Caenorhabditis elegans miR-231
UAAGCUCGUGAUCAACAGGCAGAA
>cel-miR-232 MIMAT0000287 Caenorhabditis elegans miR-232cbr-miR-232 MIMAT0000497 Caenorhabditis briggsae miR-232
UAAAUGCAUCUUAACUGCGGUGA
>cel-miR-233 MIMAT0000288 Caenorhabditis elegans miR-233cbr-miR-233 MIMAT0000498 Caenorhabditis briggsae miR-233
UUGAGCAAUGCGCAUGUGCGGGA
>cel-miR-234 MIMAT0000289 Caenorhabditis elegans miR-234cbr-miR-234 MIMAT0000499 Caenorhabditis briggsae miR-234
UUAUUGCUCGAGAAUACCCUU
>cel-miR-235 MIMAT0000290 Caenorhabditis elegans miR-235
UAUUGCACUCUCCCCGGCCUGA
>cel-miR-236 MIMAT0000291 Caenorhabditis elegans miR-236cbr-miR-236 MIMAT0000500 Caenorhabditis briggsae miR-236
UAAUACUGUCAGGUAAUGACGCU
>cel-miR-237 MIMAT0000292 Caenorhabditis elegans miR-237
UCCCUGAGAAUUCUCGAACAGCUU
>cel-miR-238 MIMAT0000293 Caenorhabditis elegans miR-238
UUUGUACUCCGAUGCCAUUCAGA
>cel-miR-239a MIMAT0000294 Caenorhabditis elegans miR-239a
UUUGUACUACACAUAGGUACUGG
>cel-miR-239b MIMAT0000295 Caenorhabditis elegans miR-239b
UUGUACUACACAAAAGUACUG
>cel-miR-240 MIMAT0000296 Caenorhabditis elegans miR-240
UACUGGCCCCCAAAUCUUCGCU
>cel-miR-241 MIMAT0000297 Caenorhabditis elegans miR-241
UGAGGUAGGUGCGAGAAAUGA
>cel-miR-242 MIMAT0000298 Caenorhabditis elegans miR-242
UUGCGUAGGCCUUUGCUUCGA
>cel-miR-243 MIMAT0000299 Caenorhabditis elegans miR-243
CGGUACGAUCGCGGCGGGAUAUC
>cel-miR-244 MIMAT0000300 Caenorhabditis elegans miR-244cbr-miR-244 MIMAT0000502 Caenorhabditis briggsae miR-244
UCUUUGGUUGUACAAAGUGGUAUG
>cel-miR-245 MIMAT0000301 Caenorhabditis elegans miR-245cbr-miR-245 MIMAT0000503 Caenorhabditis briggsae miR-245
AUUGGUCCCCUCCAAGUAGCUC
>cel-miR-246 MIMAT0000302 Caenorhabditis elegans miR-246
UUACAUGUUUCGGGUAGGAGCU
>cel-miR-247 MIMAT0000303 Caenorhabditis elegans miR-247
UGACUAGAGCCUAUUCUCUUCUU
>cel-miR-248 MIMAT0000304 Caenorhabditis elegans miR-248
UACACGUGCACGGAUAACGCUCA
>cel-miR-249 MIMAT0000305 Caenorhabditis elegans miR-249
UCACAGGACUUUUGAGCGUUGC
>cel-miR-250 MIMAT0000306 Caenorhabditis elegans miR-250
UCACAGUCAACUGUUGGCAUGG
>cel-miR-251 MIMAT0000307 Caenorhabditis elegans miR-251cbr-miR-251 MIMAT0000506 Caenorhabditis briggsae miR-251
UUAAGUAGUGGUGCCGCUCUUAUU
>cel-miR-252 MIMAT0000308 Caenorhabditis elegans miR-252cbr-miR-252 MIMAT0000507 Caenorhabditis briggsae miR-252
UAAGUAGUAGUGCCGCAGGUAAC
>cel-miR-253 MIMAT0000309 Caenorhabditis elegans miR-253
CACACCUCACUAACACUGACC
>cel-miR-254 MIMAT0000310 Caenorhabditis elegans miR-254
UGCAAAUCUUUCGCGACUGUAGG
>cel-miR-256 MIMAT0000311 Caenorhabditis elegans miR-256
UGGAAUGCAUAGAAGACUGUA
>cel-miR-257 MIMAT0000312 Caenorhabditis elegans miR-257
GAGUAUCAGGAGUACCCAGUGA
>cel-miR-258 MIMAT0000313 Caenorhabditis elegans miR-258
GGUUUUGAGAGGAAUCCUUUU
>cel-miR-259 MIMAT0000314 Caenorhabditis elegans miR-259
AAAUCUCAUCCUAAUCUGGUA
>cel-miR-260 MIMAT0000315 Caenorhabditis elegans miR-260
GUGAUGUCGAACUCUUGUAG
>cel-miR-261 MIMAT0000316 Caenorhabditis elegans miR-261
UAGCUUUUUAGUUUUCACG
>cel-miR-262 MIMAT0000317 Caenorhabditis elegans miR-262
GUUUCUCGAUGUUUUCUGAU
>dme-miR-263a MIMAT0000319 Drosophila melanogaster miR-263adps-miR-263a MIMAT0001235 Drosophila pseudoobscura miR-263a
GUUAAUGGCACUGGAAGAAUUCAC
>cel-miR-264 MIMAT0000320 Caenorhabditis elegans miR-264
GGCGGGUGGUUGUUGUUAUG
>cel-miR-265 MIMAT0000321 Caenorhabditis elegans miR-265
UGAGGGAGGAAGGGUGGUAU
>cel-miR-266 MIMAT0000322 Caenorhabditis elegans miR-266
AGGCAAGACUUUGGCAAAGC
>cel-miR-267 MIMAT0000323 Caenorhabditis elegans miR-267
CCCGUGAAGUGUCUGCUGCA
>cel-miR-268 MIMAT0000324 Caenorhabditis elegans miR-268
GGCAAGAAUUAGAAGCAGUUUGGU
>cel-miR-269 MIMAT0000325 Caenorhabditis elegans miR-269
GGCAAGACUCUGGCAAAACU
>cel-miR-270 MIMAT0000326 Caenorhabditis elegans miR-270
GGCAUGAUGUAGCAGUGGAG
>cel-miR-271 MIMAT0000327 Caenorhabditis elegans miR-271
UCGCCGGGUGGGAAAGCAUU
>cel-miR-272 MIMAT0000328 Caenorhabditis elegans miR-272
UGUAGGCAUGGGUGUUUG
>cel-miR-273 MIMAT0000329 Caenorhabditis elegans miR-273
UGCCCGUACUGUGUCGGCUG
>dme-miR-184* MIMAT0000330 Drosophila melanogaster miR-184*
CCUUAUCAUUCUCUCGCCCCG
>dme-miR-184 MIMAT0000331 Drosophila melanogaster miR-184dps-miR-184 MIMAT0001232 Drosophila pseudoobscura miR-184ame-miR-184 MIMAT0001476 Apis mellifera miR-184dre-miR-184 MIMAT0001853 Danio rerio miR-184
UGGACGGAGAACUGAUAAGGGC
>dme-miR-274 MIMAT0000332 Drosophila melanogaster miR-274dps-miR-274 MIMAT0001237 Drosophila pseudoobscura miR-274
UUUUGUGACCGACACUAACGGGUAAU
>dme-miR-275 MIMAT0000333 Drosophila melanogaster miR-275dps-miR-275 MIMAT0001238 Drosophila pseudoobscura miR-275aga-miR-275 MIMAT0001508 Anopheles gambiae miR-275
UCAGGUACCUGAAGUAGCGCGCG
>dme-miR-92a MIMAT0000334 Drosophila melanogaster miR-92adps-miR-92a MIMAT0001226 Drosophila pseudoobscura miR-92a
CAUUGCACUUGUCCCGGCCUAU
>dme-miR-219 MIMAT0000335 Drosophila melanogaster miR-219dps-miR-219 MIMAT0001234 Drosophila pseudoobscura miR-219ame-miR-219 MIMAT0001478 Apis mellifera miR-219aga-miR-219 MIMAT0001506 Anopheles gambiae miR-219
UGAUUGUCCAAACGCAAUUCUUG
>dme-miR-276* MIMAT0000336 Drosophila melanogaster miR-276*aga-miR-276 MIMAT0001509 Anopheles gambiae miR-276
CAGCGAGGUAUAGAGUUCCUACG
>dme-miR-276a MIMAT0000337 Drosophila melanogaster miR-276adps-miR-276a MIMAT0001239 Drosophila pseudoobscura miR-276aame-miR-276 MIMAT0001480 Apis mellifera miR-276
UAGGAACUUCAUACCGUGCUCU
>dme-miR-277 MIMAT0000338 Drosophila melanogaster miR-277dps-miR-277 MIMAT0001241 Drosophila pseudoobscura miR-277ame-miR-277 MIMAT0001481 Apis mellifera miR-277aga-miR-277 MIMAT0001510 Anopheles gambiae miR-277
UAAAUGCACUAUCUGGUACGACA
>dme-miR-278 MIMAT0000339 Drosophila melanogaster miR-278dps-miR-278 MIMAT0001242 Drosophila pseudoobscura miR-278ame-miR-278 MIMAT0001482 Apis mellifera miR-278aga-miR-278 MIMAT0001511 Anopheles gambiae miR-278
UCGGUGGGACUUUCGUCCGUUU
>dme-miR-279 MIMAT0000341 Drosophila melanogaster miR-279dps-miR-279 MIMAT0001243 Drosophila pseudoobscura miR-279aga-miR-279 MIMAT0001512 Anopheles gambiae miR-279
UGACUAGAUCCACACUCAUUAA
>dme-miR-33 MIMAT0000342 Drosophila melanogaster miR-33dps-miR-33 MIMAT0001222 Drosophila pseudoobscura miR-33
AGGUGCAUUGUAGUCGCAUUG
>dme-miR-280 MIMAT0000343 Drosophila melanogaster miR-280dps-miR-280 MIMAT0001244 Drosophila pseudoobscura miR-280
UGUAUUUACGUUGCAUAUGAAAUGAUA
>dme-miR-281-1* MIMAT0000344 Drosophila melanogaster miR-281-1*
AAGAGAGCUGUCCGUCGACAGU
>dme-miR-281 MIMAT0000345 Drosophila melanogaster miR-281dps-miR-281 MIMAT0001245 Drosophila pseudoobscura miR-281
UGUCAUGGAAUUGCUCUCUUUGU
>dme-miR-282 MIMAT0000346 Drosophila melanogaster miR-282dps-miR-282 MIMAT0001246 Drosophila pseudoobscura miR-282
AAUCUAGCCUCUACUAGGCUUUGUCUGU
>dme-miR-283 MIMAT0000347 Drosophila melanogaster miR-283dps-miR-283 MIMAT0001247 Drosophila pseudoobscura miR-283aga-miR-283 MIMAT0001515 Anopheles gambiae miR-283
UAAAUAUCAGCUGGUAAUUCU
>dme-miR-284 MIMAT0000348 Drosophila melanogaster miR-284dps-miR-284 MIMAT0001248 Drosophila pseudoobscura miR-284
UGAAGUCAGCAACUUGAUUCCAGCAAUUG
>dme-miR-281-2* MIMAT0000349 Drosophila melanogaster miR-281-2*
AAGAGAGCUAUCCGUCGACAGU
>dme-miR-34 MIMAT0000350 Drosophila melanogaster miR-34dps-miR-34 MIMAT0001223 Drosophila pseudoobscura miR-34
UGGCAGUGUGGUUAGCUGGUUG
>dme-miR-124 MIMAT0000351 Drosophila melanogaster miR-124dps-miR-124 MIMAT0001229 Drosophila pseudoobscura miR-124ame-miR-124 MIMAT0001473 Apis mellifera miR-124aga-miR-124 MIMAT0001499 Anopheles gambiae miR-124
UAAGGCACGCGGUGAAUGCCAAG
>dme-miR-79 MIMAT0000352 Drosophila melanogaster miR-79dps-miR-79 MIMAT0001224 Drosophila pseudoobscura miR-79aga-miR-79 MIMAT0001524 Anopheles gambiae miR-79
UAAAGCUAGAUUACCAAAGCAU
>dme-miR-276b MIMAT0000354 Drosophila melanogaster miR-276bdps-miR-276b MIMAT0001240 Drosophila pseudoobscura miR-276b
UAGGAACUUAAUACCGUGCUCU
>dme-miR-210 MIMAT0000355 Drosophila melanogaster miR-210dps-miR-210 MIMAT0001233 Drosophila pseudoobscura miR-210ame-miR-210 MIMAT0001477 Apis mellifera miR-210
UUGUGCGUGUGACAGCGGCUA
>dme-miR-285 MIMAT0000356 Drosophila melanogaster miR-285dps-miR-285 MIMAT0001249 Drosophila pseudoobscura miR-285
UAGCACCAUUCGAAAUCAGUGC
>dme-miR-100 MIMAT0000357 Drosophila melanogaster miR-100
AACCCGUAAAUCCGAACUUGUG
>dme-miR-92b MIMAT0000358 Drosophila melanogaster miR-92bdps-miR-92b MIMAT0001227 Drosophila pseudoobscura miR-92b
AAUUGCACUAGUCCCGGCCUGC
>dme-miR-286 MIMAT0000359 Drosophila melanogaster miR-286dps-miR-286 MIMAT0001250 Drosophila pseudoobscura miR-286
UGACUAGACCGAACACUCGUGCU
>dme-miR-287 MIMAT0000360 Drosophila melanogaster miR-287dps-miR-287 MIMAT0001251 Drosophila pseudoobscura miR-287
UGUGUUGAAAAUCGUUUGCAC
>dme-miR-87 MIMAT0000361 Drosophila melanogaster miR-87dps-miR-87 MIMAT0001225 Drosophila pseudoobscura miR-87
UUGAGCAAAAUUUCAGGUGUG
>dme-miR-263b MIMAT0000362 Drosophila melanogaster miR-263bdps-miR-263b MIMAT0001236 Drosophila pseudoobscura miR-263b
CUUGGCACUGGGAGAAUUCAC
>dme-miR-288 MIMAT0000363 Drosophila melanogaster miR-288dps-miR-288 MIMAT0001252 Drosophila pseudoobscura miR-288
UUUCAUGUCGAUUUCAUUUCAUG
>dme-miR-289 MIMAT0000364 Drosophila melanogaster miR-289dps-miR-289 MIMAT0001253 Drosophila pseudoobscura miR-289
UAAAUAUUUAAGUGGAGCCUGCGACU
>dme-bantam MIMAT0000365 Drosophila melanogaster bantamdps-bantam MIMAT0001197 Drosophila pseudoobscura bantam
UGAGAUCAUUUUGAAAGCUGAUU
>mmu-miR-290 MIMAT0000366 Mus musculus miR-290rno-miR-290 MIMAT0000893 Rattus norvegicus miR-290
CUCAAACUAUGGGGGCACUUUUU
>mmu-miR-291a-5p MIMAT0000367 Mus musculus miR-291a-5prno-miR-291-5p MIMAT0000894 Rattus norvegicus miR-291-5p
CAUCAAAGUGGAGGCCCUCUCU
>mmu-miR-291a-3p MIMAT0000368 Mus musculus miR-291a-3prno-miR-291-3p MIMAT0000895 Rattus norvegicus miR-291-3p
AAAGUGCUUCCACUUUGUGUGCC
>mmu-miR-292-5p MIMAT0000369 Mus musculus miR-292-5prno-miR-292-5p MIMAT0000896 Rattus norvegicus miR-292-5p
ACUCAAACUGGGGGCUCUUUUG
>mmu-miR-292-3p MIMAT0000370 Mus musculus miR-292-3prno-miR-292-3p MIMAT0000897 Rattus norvegicus miR-292-3p
AAGUGCCGCCAGGUUUUGAGUGU
>mmu-miR-293 MIMAT0000371 Mus musculus miR-293
AGUGCCGCAGAGUUUGUAGUGU
>mmu-miR-294 MIMAT0000372 Mus musculus miR-294
AAAGUGCUUCCCUUUUGUGUGU
>mmu-miR-295 MIMAT0000373 Mus musculus miR-295
AAAGUGCUACUACUUUUGAGUCU
>mmu-miR-296 MIMAT0000374 Mus musculus miR-296hsa-miR-296 MIMAT0000690 Homo sapiens miR-296rno-miR-296 MIMAT0000898 Rattus norvegicus miR-296
AGGGCCCCCCCUCAAUCCUGU
>mmu-miR-297 MIMAT0000375 Mus musculus miR-297
AUGUAUGUGUGCAUGUGCAUG
>mmu-miR-298 MIMAT0000376 Mus musculus miR-298rno-miR-298 MIMAT0000900 Rattus norvegicus miR-298
GGCAGAGGAGGGCUGUUCUUCC
>mmu-miR-299 MIMAT0000377 Mus musculus miR-299hsa-miR-299-5p MIMAT0002890 Homo sapiens miR-299-5prno-miR-299 MIMAT0000901 Rattus norvegicus miR-299
UGGUUUACCGUCCCACAUACAU
>mmu-miR-300 MIMAT0000378 Mus musculus miR-300rno-miR-300 MIMAT0000902 Rattus norvegicus miR-300
UAUGCAAGGGCAAGCUCUCUUC
>mmu-miR-301 MIMAT0000379 Mus musculus miR-301hsa-miR-301 MIMAT0000688 Homo sapiens miR-301
CAGUGCAAUAGUAUUGUCAAAGC
>mmu-miR-302 MIMAT0000380 Mus musculus miR-302hsa-miR-302a MIMAT0000684 Homo sapiens miR-302a
UAAGUGCUUCCAUGUUUUGGUGA
>mmu-miR-34c MIMAT0000381 Mus musculus miR-34chsa-miR-34c MIMAT0000686 Homo sapiens miR-34crno-miR-34c MIMAT0000814 Rattus norvegicus miR-34cgga-miR-34c MIMAT0001180 Gallus gallus miR-34c
AGGCAGUGUAGUUAGCUGAUUGC
>mmu-miR-34b MIMAT0000382 Mus musculus miR-34brno-miR-34b MIMAT0000813 Rattus norvegicus miR-34b
UAGGCAGUGUAAUUAGCUGAUUG
>mmu-let-7d* MIMAT0000384 Mus musculus let-7d*rno-let-7d* MIMAT0000563 Rattus norvegicus let-7d*
CUAUACGACCUGCUGCCUUUCU
>mmu-miR-106a MIMAT0000385 Mus musculus miR-106a
CAAAGUGCUAACAGUGCAGGUA
>mmu-miR-106b MIMAT0000386 Mus musculus miR-106bhsa-miR-106b MIMAT0000680 Homo sapiens miR-106brno-miR-106b MIMAT0000825 Rattus norvegicus miR-106bggo-miR-106b MIMAT0002758 Gorilla gorilla miR-106bage-miR-106b MIMAT0002761 Ateles geoffroyi miR-106bppa-miR-106b MIMAT0002763 Pan paniscus miR-106bppy-miR-106b MIMAT0002766 Pongo pygmaeus miR-106bptr-miR-106b MIMAT0002769 Pan troglodytes miR-106bmml-miR-106b MIMAT0002772 Macaca mulatta miR-106bsla-miR-106b MIMAT0002775 Saguinus labiatus miR-106blla-miR-106b MIMAT0002777 Lagothrix lagotricha miR-106bmne-miR-106b MIMAT0002780 Macaca nemestrina miR-106b
UAAAGUGCUGACAGUGCAGAU
>mmu-miR-130b MIMAT0000387 Mus musculus miR-130bhsa-miR-130b MIMAT0000691 Homo sapiens miR-130brno-miR-130b MIMAT0000837 Rattus norvegicus miR-130b
CAGUGCAAUGAUGAAAGGGCAU
>dme-miR-303 MIMAT0000388 Drosophila melanogaster miR-303
UUUAGGUUUCACAGGAAACUGGU
>dme-miR-31b MIMAT0000389 Drosophila melanogaster miR-31b
UGGCAAGAUGUCGGAAUAGCUG
>dme-miR-304 MIMAT0000390 Drosophila melanogaster miR-304dps-miR-304 MIMAT0001254 Drosophila pseudoobscura miR-304
UAAUCUCAAUUUGUAAAUGUGAG
>dme-miR-305 MIMAT0000391 Drosophila melanogaster miR-305dps-miR-305 MIMAT0001255 Drosophila pseudoobscura miR-305ame-miR-305 MIMAT0001486 Apis mellifera miR-305aga-miR-305 MIMAT0001518 Anopheles gambiae miR-305
AUUGUACUUCAUCAGGUGCUCUG
>dme-miR-9c MIMAT0000392 Drosophila melanogaster miR-9cdps-miR-9c MIMAT0001213 Drosophila pseudoobscura miR-9caga-miR-9c MIMAT0001530 Anopheles gambiae miR-9c
UCUUUGGUAUUCUAGCUGUAGA
>dme-miR-306 MIMAT0000393 Drosophila melanogaster miR-306dps-miR-306 MIMAT0001256 Drosophila pseudoobscura miR-306
UCAGGUACUUAGUGACUCUCAA
>dme-miR-306* MIMAT0000394 Drosophila melanogaster miR-306*
GGGGGUCACUCUGUGCCUGUGC
>dme-miR-9b MIMAT0000395 Drosophila melanogaster miR-9bdps-miR-9b MIMAT0001212 Drosophila pseudoobscura miR-9b
UCUUUGGUGAUUUUAGCUGUAUG
>dme-let-7 MIMAT0000396 Drosophila melanogaster let-7mmu-let-7a MIMAT0000521 Mus musculus let-7adps-let-7 MIMAT0001198 Drosophila pseudoobscura let-7
UGAGGUAGUAGGUUGUAUAGU
>dme-miR-307 MIMAT0000398 Drosophila melanogaster miR-307dps-miR-307 MIMAT0001257 Drosophila pseudoobscura miR-307aga-miR-307 MIMAT0001519 Anopheles gambiae miR-307
UCACAACCUCCUUGAGUGAG
>dme-miR-308 MIMAT0000399 Drosophila melanogaster miR-308dps-miR-308 MIMAT0001258 Drosophila pseudoobscura miR-308
AAUCACAGGAUUAUACUGUGAG
>dme-miR-31a MIMAT0000400 Drosophila melanogaster miR-31adps-miR-31a MIMAT0001220 Drosophila pseudoobscura miR-31a
UGGCAAGAUGUCGGCAUAGCUGA
>dme-miR-309 MIMAT0000401 Drosophila melanogaster miR-309
GCACUGGGUAAAGUUUGUCCUA
>dme-miR-310 MIMAT0000402 Drosophila melanogaster miR-310
UAUUGCACACUUCCCGGCCUUU
>dme-miR-311 MIMAT0000403 Drosophila melanogaster miR-311
UAUUGCACAUUCACCGGCCUGA
>dme-miR-312 MIMAT0000404 Drosophila melanogaster miR-312
UAUUGCACUUGAGACGGCCUGA
>dme-miR-313 MIMAT0000405 Drosophila melanogaster miR-313
UAUUGCACUUUUCACAGCCCGA
>dme-miR-314 MIMAT0000406 Drosophila melanogaster miR-314dps-miR-314 MIMAT0001260 Drosophila pseudoobscura miR-314
UAUUCGAGCCAAUAAGUUCGG
>dme-miR-315 MIMAT0000407 Drosophila melanogaster miR-315dps-miR-315 MIMAT0001261 Drosophila pseudoobscura miR-315ame-miR-315 MIMAT0001487 Apis mellifera miR-315aga-miR-315 MIMAT0001521 Anopheles gambiae miR-315
UUUUGAUUGUUGCUCAGAAAGC
>dme-miR-316 MIMAT0000408 Drosophila melanogaster miR-316dps-miR-316 MIMAT0001262 Drosophila pseudoobscura miR-316
UGUCUUUUUCCGCUUACUGGCG
>dme-miR-317 MIMAT0000409 Drosophila melanogaster miR-317
UGAACACAGCUGGUGGUAUCCAGU
>dme-miR-318 MIMAT0000410 Drosophila melanogaster miR-318dps-miR-318 MIMAT0001264 Drosophila pseudoobscura miR-318
UCACUGGGCUUUGUUUAUCUCA
>dme-miR-2c MIMAT0000411 Drosophila melanogaster miR-2cdps-miR-2c MIMAT0001202 Drosophila pseudoobscura miR-2c
UAUCACAGCCAGCUUUGAUGGGC
>dme-miR-iab-4-5p MIMAT0000412 Drosophila melanogaster miR-iab-4-5pdps-miR-iab-4-5p MIMAT0001205 Drosophila pseudoobscura miR-iab-4-5pame-miR-iab-4 MIMAT0001493 Apis mellifera miR-iab-4aga-miR-iab-4 MIMAT0001531 Anopheles gambiae miR-iab-4
ACGUAUACUGAAUGUAUCCUGA
>dme-miR-iab-4-3p MIMAT0000413 Drosophila melanogaster miR-iab-4-3pdps-miR-iab-4-3p MIMAT0001206 Drosophila pseudoobscura miR-iab-4-3p
CGGUAUACCUUCAGUAUACGUAAC
>hsa-miR-124a MIMAT0000422 Homo sapiens miR-124arno-miR-124a MIMAT0000828 Rattus norvegicus miR-124agga-miR-124a MIMAT0001128 Gallus gallus miR-124assc-miR-124a MIMAT0002156 Sus scrofa miR-124aggo-miR-124a MIMAT0002465 Gorilla gorilla miR-124aage-miR-124a MIMAT0002466 Ateles geoffroyi miR-124appa-miR-124a MIMAT0002467 Pan paniscus miR-124appy-miR-124a MIMAT0002468 Pongo pygmaeus miR-124aptr-miR-124a MIMAT0002469 Pan troglodytes miR-124amml-miR-124a MIMAT0002470 Macaca mulatta miR-124alla-miR-124a MIMAT0002471 Lagothrix lagotricha miR-124a
UUAAGGCACGCGGUGAAUGCCA
>hsa-miR-137 MIMAT0000429 Homo sapiens miR-137rno-miR-137 MIMAT0000843 Rattus norvegicus miR-137gga-miR-137 MIMAT0001153 Gallus gallus miR-137
UAUUGCUUAAGAAUACGCGUAG
>hsa-miR-140 MIMAT0000431 Homo sapiens miR-140rno-miR-140 MIMAT0000573 Rattus norvegicus miR-140gga-miR-140 MIMAT0001159 Gallus gallus miR-140ssc-miR-140 MIMAT0002143 Sus scrofa miR-140ptr-miR-140 MIMAT0002255 Pan troglodytes miR-140
AGUGGUUUUACCCUAUGGUAG
>hsa-miR-142-3p MIMAT0000434 Homo sapiens miR-142-3prno-miR-142-3p MIMAT0000848 Rattus norvegicus miR-142-3pgga-miR-142-3p MIMAT0001194 Gallus gallus miR-142-3pdre-miR-142a-3p MIMAT0003160 Danio rerio miR-142a-3p
UGUAGUGUUUCCUACUUUAUGGA
>hsa-miR-153 MIMAT0000439 Homo sapiens miR-153rno-miR-153 MIMAT0000855 Rattus norvegicus miR-153gga-miR-153 MIMAT0001119 Gallus gallus miR-153ssc-miR-153 MIMAT0002160 Sus scrofa miR-153mml-miR-153 MIMAT0002271 Macaca mulatta miR-153ppy-miR-153 MIMAT0002272 Pongo pygmaeus miR-153mne-miR-153 MIMAT0002273 Macaca nemestrina miR-153ggo-miR-153 MIMAT0002274 Gorilla gorilla miR-153
UUGCAUAGUCACAAAAGUGA
>hsa-miR-191* MIMAT0001618 Homo sapiens miR-191*
GCUGCGCUUGGAUUUCGUCCCC
>hsa-miR-127 MIMAT0000446 Homo sapiens miR-127rno-miR-127 MIMAT0000833 Rattus norvegicus miR-127mml-miR-127 MIMAT0002281 Macaca mulatta miR-127ptr-miR-127 MIMAT0002282 Pan troglodytes miR-127ppy-miR-127 MIMAT0002283 Pongo pygmaeus miR-127sla-miR-127 MIMAT0002284 Saguinus labiatus miR-127lla-miR-127 MIMAT0002285 Lagothrix lagotricha miR-127mne-miR-127 MIMAT0002286 Macaca nemestrina miR-127age-miR-127 MIMAT0002287 Ateles geoffroyi miR-127
UCGGAUCCGUCUGAGCUUGGCU
>hsa-miR-134 MIMAT0000447 Homo sapiens miR-134rno-miR-134 MIMAT0000840 Rattus norvegicus miR-134ggo-miR-134 MIMAT0002288 Gorilla gorilla miR-134ppy-miR-134 MIMAT0002289 Pongo pygmaeus miR-134mne-miR-134 MIMAT0002290 Macaca nemestrina miR-134ppa-miR-134 MIMAT0002291 Pan paniscus miR-134
UGUGACUGGUUGACCAGAGGG
>hsa-miR-154* MIMAT0000453 Homo sapiens miR-154*
AAUCAUACACGGUUGACCUAUU
>cbr-miR-50 MIMAT0000475 Caenorhabditis briggsae miR-50
UGAUAUGUCUGAUAUUCUUGGGUU
>cbr-miR-60 MIMAT0000479 Caenorhabditis briggsae miR-60
UAUUAUGCACAUUUUCUAGUCCA
>cbr-miR-73 MIMAT0000482 Caenorhabditis briggsae miR-73
UGGCAAGAUGUUGGCAGUUCAGU
>cbr-miR-74 MIMAT0000483 Caenorhabditis briggsae miR-74
UGGCAAGAAAUGGCAGUCUAGA
>cbr-miR-75 MIMAT0000484 Caenorhabditis briggsae miR-75
UUAAAGCUACCAACCGCCUUCA
>cbr-miR-85 MIMAT0000490 Caenorhabditis briggsae miR-85
UACAAAGUAUUUGAAAAGGCGUGC
>cbr-miR-230 MIMAT0000496 Caenorhabditis briggsae miR-230
GUAUUAGUUGUGCGACCAGGAAA
>cbr-miR-241 MIMAT0000501 Caenorhabditis briggsae miR-241
UGAGGUAGGUGUGAGAAAUGA
>cbr-miR-248 MIMAT0000504 Caenorhabditis briggsae miR-248
UACACGUGCUCGGAUAACGCUCA
>cbr-miR-250 MIMAT0000505 Caenorhabditis briggsae miR-250
UCACAGUCAACUGUUGGCACGG
>cbr-miR-259 MIMAT0000508 Caenorhabditis briggsae miR-259
AAAUCUCAUCCUAAUCUGGUU
>cbr-miR-268 MIMAT0000509 Caenorhabditis briggsae miR-268
GGCAAGAAUUAGAAGCAGUUUUGGU
>hsa-miR-320 MIMAT0000510 Homo sapiens miR-320mmu-miR-320 MIMAT0000666 Mus musculus miR-320rno-miR-320 MIMAT0000903 Rattus norvegicus miR-320
AAAAGCUGGGUUGAGAGGGCGAA
>ath-miR319a MIMAT0000511 Arabidopsis thaliana miR319aath-miR319b MIMAT0000512 Arabidopsis thaliana miR319bmtr-miR319 MIMAT0001653 Medicago truncatula miR319gma-miR319a MIMAT0001684 Glycine max miR319agma-miR319b MIMAT0001685 Glycine max miR319bptc-miR319a MIMAT0002002 Populus trichocarpa miR319aptc-miR319b MIMAT0002003 Populus trichocarpa miR319bptc-miR319c MIMAT0002004 Populus trichocarpa miR319cptc-miR319d MIMAT0002005 Populus trichocarpa miR319d
UUGGACUGAAGGGAGCUCCC
>mmu-miR-192 MIMAT0000517 Mus musculus miR-192
CUGACCUAUGAAUUGACA
>mmu-miR-200a MIMAT0000519 Mus musculus miR-200ahsa-miR-200a MIMAT0000682 Homo sapiens miR-200arno-miR-200a MIMAT0000874 Rattus norvegicus miR-200agga-miR-200a MIMAT0001171 Gallus gallus miR-200adre-miR-200a MIMAT0001861 Danio rerio miR-200afru-miR-200a MIMAT0002981 Fugu rubripes miR-200atni-miR-200a MIMAT0002982 Tetraodon nigroviridis miR-200a
UAACACUGUCUGGUAACGAUGU
>mmu-let-7f MIMAT0000525 Mus musculus let-7f
UGAGGUAGUAGAUUGUAUAGU
>mmu-miR-29c MIMAT0000536 Mus musculus miR-29chsa-miR-29c MIMAT0000681 Homo sapiens miR-29crno-miR-29c MIMAT0000803 Rattus norvegicus miR-29cgga-miR-29c MIMAT0001183 Gallus gallus miR-29c
UAGCACCAUUUGAAAUCGGU
>mmu-miR-31 MIMAT0000538 Mus musculus miR-31rno-miR-31 MIMAT0000810 Rattus norvegicus miR-31
AGGCAAGAUGCUGGCAUAGCUG
>mmu-miR-93 MIMAT0000540 Mus musculus miR-93rno-miR-93 MIMAT0000817 Rattus norvegicus miR-93
CAAAGUGCUGUUCGUGCAGGUAG
>mmu-miR-96 MIMAT0000541 Mus musculus miR-96rno-miR-96 MIMAT0000818 Rattus norvegicus miR-96dre-miR-96 MIMAT0001811 Danio rerio miR-96fru-miR-96 MIMAT0003091 Fugu rubripes miR-96tni-miR-96 MIMAT0003092 Tetraodon nigroviridis miR-96
UUUGGCACUAGCACAUUUUUGCU
>mmu-miR-129-3p MIMAT0000544 Mus musculus miR-129-3prno-miR-129* MIMAT0000601 Rattus norvegicus miR-129*dre-miR-129* MIMAT0003158 Danio rerio miR-129*
AAGCCCUUACCCCAAAAAGCAU
>rno-miR-424 MIMAT0001619 Rattus norvegicus miR-424mmu-miR-424 MIMAT0000548 Mus musculus miR-424
CAGCAGCAAUUCAUGUUUUGGA
>rno-miR-322 MIMAT0000547 Rattus norvegicus miR-322mmu-miR-322 MIMAT0000549 Mus musculus miR-322
AAACAUGAAGCGCUGCAACA
>rno-miR-323 MIMAT0000550 Rattus norvegicus miR-323mmu-miR-323 MIMAT0000551 Mus musculus miR-323hsa-miR-323 MIMAT0000755 Homo sapiens miR-323ssc-miR-323 MIMAT0002139 Sus scrofa miR-323
GCACAUUACACGGUCGACCUCU
>rno-miR-301 MIMAT0000552 Rattus norvegicus miR-301
CAGUGCAAUAGUAUUGUCAAAGCAU
>rno-miR-324-5p MIMAT0000553 Rattus norvegicus miR-324-5phsa-miR-324-5p MIMAT0000761 Homo sapiens miR-324-5p
CGCAUCCCCUAGGGCAUUGGUGU
>rno-miR-324-3p MIMAT0000554 Rattus norvegicus miR-324-3pmmu-miR-324-3p MIMAT0000556 Mus musculus miR-324-3phsa-miR-324-3p MIMAT0000762 Homo sapiens miR-324-3p
CCACUGCCCCAGGUGCUGCUGG
>mmu-miR-324-5p MIMAT0000555 Mus musculus miR-324-5p
CGCAUCCCCUAGGGCAUUGGUG
>rno-miR-325 MIMAT0000557 Rattus norvegicus miR-325mmu-miR-325 MIMAT0000558 Mus musculus miR-325
CCUAGUAGGUGCUCAGUAAGUGU
>mmu-miR-326 MIMAT0000559 Mus musculus miR-326rno-miR-326 MIMAT0000560 Rattus norvegicus miR-326
CCUCUGGGCCCUUCCUCCAGU
>rno-miR-327 MIMAT0000561 Rattus norvegicus miR-327
CCUUGAGGGGCAUGAGGGU
>rno-miR-328 MIMAT0000564 Rattus norvegicus miR-328mmu-miR-328 MIMAT0000565 Mus musculus miR-328hsa-miR-328 MIMAT0000752 Homo sapiens miR-328
CUGGCCCUCUCUGCCCUUCCGU
>rno-miR-329 MIMAT0000566 Rattus norvegicus miR-329mmu-miR-329 MIMAT0000567 Mus musculus miR-329
AACACACCCAGCUAACCUUUUU
>rno-miR-330 MIMAT0000568 Rattus norvegicus miR-330mmu-miR-330 MIMAT0000569 Mus musculus miR-330
GCAAAGCACAGGGCCUGCAGAGA
>rno-miR-331 MIMAT0000570 Rattus norvegicus miR-331mmu-miR-331 MIMAT0000571 Mus musculus miR-331hsa-miR-331 MIMAT0000760 Homo sapiens miR-331
GCCCCUGGGCCUAUCCUAGAA
>rno-miR-333 MIMAT0000572 Rattus norvegicus miR-333
GUGGUGUGCUAGUUACUUUU
>rno-miR-140* MIMAT0000574 Rattus norvegicus miR-140*
UACCACAGGGUAGAACCACGGACA
>rno-miR-335 MIMAT0000575 Rattus norvegicus miR-335hsa-miR-335 MIMAT0000765 Homo sapiens miR-335mmu-miR-335 MIMAT0000766 Mus musculus miR-335
UCAAGAGCAAUAACGAAAAAUGU
>rno-miR-336 MIMAT0000576 Rattus norvegicus miR-336
UCACCCUUCCAUAUCUAGUCU
>rno-miR-337 MIMAT0000577 Rattus norvegicus miR-337mmu-miR-337 MIMAT0000578 Mus musculus miR-337
UUCAGCUCCUAUAUGAUGCCUUU
>rno-miR-148b MIMAT0000579 Rattus norvegicus miR-148bmmu-miR-148b MIMAT0000580 Mus musculus miR-148bhsa-miR-148b MIMAT0000759 Homo sapiens miR-148b
UCAGUGCAUCACAGAACUUUGU
>rno-miR-338 MIMAT0000581 Rattus norvegicus miR-338mmu-miR-338 MIMAT0000582 Mus musculus miR-338hsa-miR-338 MIMAT0000763 Homo sapiens miR-338
UCCAGCAUCAGUGAUUUUGUUGA
>rno-miR-339 MIMAT0000583 Rattus norvegicus miR-339mmu-miR-339 MIMAT0000584 Mus musculus miR-339hsa-miR-339 MIMAT0000764 Homo sapiens miR-339
UCCCUGUCCUCCAGGAGCUCA
>rno-miR-340 MIMAT0000585 Rattus norvegicus miR-340mmu-miR-340 MIMAT0000586 Mus musculus miR-340hsa-miR-340 MIMAT0000750 Homo sapiens miR-340
UCCGUCUCAGUUACUUUAUAGCC
>rno-miR-341 MIMAT0000587 Rattus norvegicus miR-341mmu-miR-341 MIMAT0000588 Mus musculus miR-341
UCGAUCGGUCGGUCGGUCAGU
>rno-miR-342 MIMAT0000589 Rattus norvegicus miR-342mmu-miR-342 MIMAT0000590 Mus musculus miR-342hsa-miR-342 MIMAT0000753 Homo sapiens miR-342
UCUCACACAGAAAUCGCACCCGUC
>rno-miR-343 MIMAT0000591 Rattus norvegicus miR-343
UCUCCCUCCGUGUGCCCAGA
>rno-miR-344 MIMAT0000592 Rattus norvegicus miR-344
UGAUCUAGCCAAAGCCUGACCGU
>mmu-miR-344 MIMAT0000593 Mus musculus miR-344
UGAUCUAGCCAAAGCCUGACUGU
>rno-miR-345 MIMAT0000594 Rattus norvegicus miR-345mmu-miR-345 MIMAT0000595 Mus musculus miR-345
UGCUGACCCCUAGUCCAGUGC
>rno-miR-346 MIMAT0000596 Rattus norvegicus miR-346
UGUCUGCCUGAGUGCCUGCCUCU
>mmu-miR-346 MIMAT0000597 Mus musculus miR-346
UGUCUGCCCGAGUGCCUGCCUCU
>rno-miR-347 MIMAT0000598 Rattus norvegicus miR-347
UGUCCCUCUGGGUCGCCCA
>rno-miR-349 MIMAT0000599 Rattus norvegicus miR-349
CAGCCCUGCUGUCUUAACCUCU
>rno-miR-20a* MIMAT0000603 Rattus norvegicus miR-20a*
ACUGCAUUACGAGCACUUACA
>rno-miR-350 MIMAT0000604 Rattus norvegicus miR-350
UUCACAAAGCCCAUACACUUUCAC
>mmu-miR-350 MIMAT0000605 Mus musculus miR-350
UUCACAAAGCCCAUACACUUUCA
>rno-miR-7 MIMAT0000606 Rattus norvegicus miR-7ssc-miR-7 MIMAT0002141 Sus scrofa miR-7ggo-miR-7 MIMAT0002479 Gorilla gorilla miR-7ppy-miR-7 MIMAT0002480 Pongo pygmaeus miR-7sla-miR-7 MIMAT0002481 Saguinus labiatus miR-7lla-miR-7 MIMAT0002482 Lagothrix lagotricha miR-7mne-miR-7 MIMAT0002483 Macaca nemestrina miR-7ppa-miR-7 MIMAT0002484 Pan paniscus miR-7ptr-miR-7 MIMAT0002485 Pan troglodytes miR-7fru-miR-7 MIMAT0003009 Fugu rubripes miR-7
UGGAAGACUAGUGAUUUUGUU
>rno-miR-7* MIMAT0000607 Rattus norvegicus miR-7*
CAACAAAUCACAGUCUGCCAUA
>rno-miR-351 MIMAT0000608 Rattus norvegicus miR-351mmu-miR-351 MIMAT0000609 Mus musculus miR-351
UCCCUGAGGAGCCCUUUGAGCCUG
>rno-miR-352 MIMAT0000610 Rattus norvegicus miR-352
AGAGUAGUAGGUUGCAUAGUA
>rno-miR-135b MIMAT0000611 Rattus norvegicus miR-135bmmu-miR-135b MIMAT0000612 Mus musculus miR-135bhsa-miR-135b MIMAT0000758 Homo sapiens miR-135b
UAUGGCUUUUCAUUCCUAUGUG
>rno-miR-151* MIMAT0000613 Rattus norvegicus miR-151*
UCGAGGAGCUCACAGUCUAGUA
>rno-miR-151 MIMAT0000614 Rattus norvegicus miR-151
ACUAGACUGAGGCUCCUUGAGG
>rno-miR-101b MIMAT0000615 Rattus norvegicus miR-101bmmu-miR-101b MIMAT0000616 Mus musculus miR-101b
UACAGUACUGUGAUAGCUGAAG
>hsa-miR-200c MIMAT0000617 Homo sapiens miR-200cmmu-miR-200c MIMAT0000657 Mus musculus miR-200crno-miR-200c MIMAT0000873 Rattus norvegicus miR-200c
UAAUACUGCCGGGUAAUGAUGG
>hsa-miR-155 MIMAT0000646 Homo sapiens miR-155gga-miR-155 MIMAT0001106 Gallus gallus miR-155dre-miR-155 MIMAT0001851 Danio rerio miR-155
UUAAUGCUAAUCGUGAUAGGGG
>mmu-miR-17-3p MIMAT0000650 Mus musculus miR-17-3p
ACUGCAGUGAGGGCACUUGUA
>mmu-miR-211 MIMAT0000668 Mus musculus miR-211rno-miR-211 MIMAT0000882 Rattus norvegicus miR-211mml-miR-211 MIMAT0002547 Macaca mulatta miR-211
UUCCCUUUGUCAUCCUUUGCCU
>mmu-miR-221 MIMAT0000669 Mus musculus miR-221
AGCUACAUUGUCUGCUGGGUUU
>mmu-miR-224 MIMAT0000671 Mus musculus miR-224
UAAGUCACUAGUGGUUCCGUUUA
>mmu-miR-199b MIMAT0000672 Mus musculus miR-199b
CCCAGUGUUUAGACUACCUGUUC
>mmu-miR-128b MIMAT0000675 Mus musculus miR-128bhsa-miR-128b MIMAT0000676 Homo sapiens miR-128brno-miR-128b MIMAT0000835 Rattus norvegicus miR-128b
UCACAGUGAACCGGUCUCUUUC
>mmu-miR-7b MIMAT0000678 Mus musculus miR-7brno-miR-7b MIMAT0000780 Rattus norvegicus miR-7bdre-miR-7b MIMAT0001265 Danio rerio miR-7b
UGGAAGACUUGUGAUUUUGUU
>mmu-miR-217 MIMAT0000679 Mus musculus miR-217rno-miR-217 MIMAT0000887 Rattus norvegicus miR-217
UACUGCAUCAGGAACUGACUGGAU
>hsa-miR-200a* MIMAT0001620 Homo sapiens miR-200a*
CAUCUUACCGGACAGUGCUGGA
>hsa-miR-302a* MIMAT0000683 Homo sapiens miR-302a*
UAAACGUGGAUGUACUUGCUUU
>hsa-miR-34b MIMAT0000685 Homo sapiens miR-34b
UAGGCAGUGUCAUUAGCUGAUUG
>hsa-miR-299-3p MIMAT0000687 Homo sapiens miR-299-3p
UAUGUGGGAUGGUAAACCGCUU
>hsa-miR-30e-3p MIMAT0000693 Homo sapiens miR-30e-3p
CUUUCAGUCGGAUGUUUACAGC
>cbr-miR-72 MIMAT0000694 Caenorhabditis briggsae miR-72
AGGCAGAUGUUGGCAUAGC
>cel-miR-353 MIMAT0000695 Caenorhabditis elegans miR-353
CAAUUGCCAUGUGUUGGUAUU
>cel-miR-354 MIMAT0000696 Caenorhabditis elegans miR-354cbr-miR-354 MIMAT0001312 Caenorhabditis briggsae miR-354
ACCUUGUUUGUUGCUGCUCCU
>cel-miR-355 MIMAT0000697 Caenorhabditis elegans miR-355cbr-miR-355 MIMAT0001319 Caenorhabditis briggsae miR-355
UUUGUUUUAGCCUGAGCUAUG
>cel-miR-356 MIMAT0000698 Caenorhabditis elegans miR-356
UUGAGCAACGCGAACAAAUCA
>cel-miR-357 MIMAT0000699 Caenorhabditis elegans miR-357
UAAAUGCCAGUCGUUGCAGGA
>cel-miR-358 MIMAT0000700 Caenorhabditis elegans miR-358
CAAUUGGUAUCCCUGUCAAGG
>cel-miR-359 MIMAT0000701 Caenorhabditis elegans miR-359
UCACUGGUCUUUCUCUGACGA
>cel-miR-360 MIMAT0000702 Caenorhabditis elegans miR-360cbr-miR-360 MIMAT0001303 Caenorhabditis briggsae miR-360
UGACCGUAAUCCCGUUCACAA
>hsa-miR-361 MIMAT0000703 Homo sapiens miR-361mmu-miR-361 MIMAT0000704 Mus musculus miR-361rno-miR-361 MIMAT0003117 Rattus norvegicus miR-361
UUAUCAGAAUCUCCAGGGGUAC
>hsa-miR-362 MIMAT0000705 Homo sapiens miR-362
AAUCCUUGGAACCUAGGUGUGAGU
>mmu-miR-362 MIMAT0000706 Mus musculus miR-362
AAUCCUUGGAACCUAGGUGUGAA
>hsa-miR-363* MIMAT0003385 Homo sapiens miR-363*rno-miR-363-5p MIMAT0003209 Rattus norvegicus miR-363-5p
CGGGUGGAUCACGAUGCAAUUU
>hsa-miR-363 MIMAT0000707 Homo sapiens miR-363dre-miR-363 MIMAT0001874 Danio rerio miR-363
AAUUGCACGGUAUCCAUCUGUA
>mmu-miR-363 MIMAT0000708 Mus musculus miR-363
AUUGCACGGUAUCCAUCUGUAA
>hsa-miR-365 MIMAT0000710 Homo sapiens miR-365mmu-miR-365 MIMAT0000711 Mus musculus miR-365cfa-miR-365 MIMAT0001540 Canis familiaris miR-365rno-miR-365 MIMAT0001549 Rattus norvegicus miR-365dre-miR-365 MIMAT0001875 Danio rerio miR-365fru-miR-365 MIMAT0002967 Fugu rubripes miR-365tni-miR-365 MIMAT0002968 Tetraodon nigroviridis miR-365gga-miR-365 MIMAT0003361 Gallus gallus miR-365
UAAUGCCCCUAAAAAUCCUUAU
>hsa-miR-302b* MIMAT0000714 Homo sapiens miR-302b*
ACUUUAACAUGGAAGUGCUUUCU
>hsa-miR-302b MIMAT0000715 Homo sapiens miR-302bgga-miR-302b MIMAT0003357 Gallus gallus miR-302bmmu-miR-302b MIMAT0003374 Mus musculus miR-302b
UAAGUGCUUCCAUGUUUUAGUAG
>hsa-miR-302c* MIMAT0000716 Homo sapiens miR-302c*
UUUAACAUGGGGGUACCUGCUG
>hsa-miR-302c MIMAT0000717 Homo sapiens miR-302cgga-miR-302c MIMAT0003359 Gallus gallus miR-302c
UAAGUGCUUCCAUGUUUCAGUGG
>hsa-miR-302d MIMAT0000718 Homo sapiens miR-302dmmu-miR-302d MIMAT0003377 Mus musculus miR-302d
UAAGUGCUUCCAUGUUUGAGUGU
>hsa-miR-367 MIMAT0000719 Homo sapiens miR-367
AAUUGCACUUUAGCAAUGGUGA
>hsa-miR-368 MIMAT0000720 Homo sapiens miR-368
ACAUAGAGGAAAUUCCACGUUU
>hsa-miR-369-5p MIMAT0001621 Homo sapiens miR-369-5p
AGAUCGACCGUGUUAUAUUCGC
>hsa-miR-369-3p MIMAT0000721 Homo sapiens miR-369-3p
AAUAAUACAUGGUUGAUCUUU
>hsa-miR-370 MIMAT0000722 Homo sapiens miR-370
GCCUGCUGGGGUGGAACCUGG
>hsa-miR-371 MIMAT0000723 Homo sapiens miR-371
GUGCCGCCAUCUUUUGAGUGU
>hsa-miR-372 MIMAT0000724 Homo sapiens miR-372
AAAGUGCUGCGACAUUUGAGCGU
>hsa-miR-373* MIMAT0000725 Homo sapiens miR-373*
ACUCAAAAUGGGGGCGCUUUCC
>hsa-miR-373 MIMAT0000726 Homo sapiens miR-373
GAAGUGCUUCGAUUUUGGGGUGU
>hsa-miR-374 MIMAT0000727 Homo sapiens miR-374
UUAUAAUACAACCUGAUAAGUG
>hsa-miR-375 MIMAT0000728 Homo sapiens miR-375mmu-miR-375 MIMAT0000739 Mus musculus miR-375
UUUGUUCGUUCGGCUCGCGUGA
>hsa-miR-376a* MIMAT0003386 Homo sapiens miR-376a*mmu-miR-376a* MIMAT0003387 Mus musculus miR-376a*rno-miR-376a* MIMAT0003197 Rattus norvegicus miR-376a*
GGUAGAUUCUCCUUCUAUGAG
>hsa-miR-376a MIMAT0000729 Homo sapiens miR-376a
AUCAUAGAGGAAAAUCCACGU
>hsa-miR-377 MIMAT0000730 Homo sapiens miR-377mmu-miR-377 MIMAT0000741 Mus musculus miR-377
AUCACACAAAGGCAACUUUUGU
>hsa-miR-378 MIMAT0000731 Homo sapiens miR-378mmu-miR-378 MIMAT0000742 Mus musculus miR-378rno-miR-378 MIMAT0003378 Rattus norvegicus miR-378
CUCCUGACUCCAGGUCCUGUGU
>hsa-miR-422b MIMAT0000732 Homo sapiens miR-422bmmu-miR-422b MIMAT0003151 Mus musculus miR-422b
CUGGACUUGGAGUCAGAAGGCC
>hsa-miR-379 MIMAT0000733 Homo sapiens miR-379rno-miR-379 MIMAT0003192 Rattus norvegicus miR-379
UGGUAGACUAUGGAACGUA
>hsa-miR-380-5p MIMAT0000734 Homo sapiens miR-380-5pmmu-miR-380-5p MIMAT0000744 Mus musculus miR-380-5p
UGGUUGACCAUAGAACAUGCGC
>hsa-miR-380-3p MIMAT0000735 Homo sapiens miR-380-3p
UAUGUAAUAUGGUCCACAUCUU
>hsa-miR-381 MIMAT0000736 Homo sapiens miR-381mmu-miR-381 MIMAT0000746 Mus musculus miR-381
UAUACAAGGGCAAGCUCUCUGU
>hsa-miR-382 MIMAT0000737 Homo sapiens miR-382mmu-miR-382 MIMAT0000747 Mus musculus miR-382
GAAGUUGUUCGUGGUGGAUUCG
>hsa-miR-383 MIMAT0000738 Homo sapiens miR-383gga-miR-383 MIMAT0003363 Gallus gallus miR-383
AGAUCAGAAGGUGAUUGUGGCU
>mmu-miR-376a MIMAT0000740 Mus musculus miR-376a
AUCGUAGAGGAAAAUCCACGU
>mmu-miR-379 MIMAT0000743 Mus musculus miR-379
UGGUAGACUAUGGAACGUAGG
>mmu-miR-380-3p MIMAT0000745 Mus musculus miR-380-3p
UAUGUAGUAUGGUCCACAUCUU
>mmu-miR-383 MIMAT0000748 Mus musculus miR-383rno-miR-383 MIMAT0003114 Rattus norvegicus miR-383
AGAUCAGAAGGUGACUGUGGCU
>cel-lsy-6 MIMAT0000749 Caenorhabditis elegans lsy-6
UUUUGUAUGAGACGCAUUUCG
>hsa-miR-330 MIMAT0000751 Homo sapiens miR-330
GCAAAGCACACGGCCUGCAGAGA
>hsa-miR-337 MIMAT0000754 Homo sapiens miR-337
UCCAGCUCCUAUAUGAUGCCUUU
>hsa-miR-326 MIMAT0000756 Homo sapiens miR-326ssc-miR-326 MIMAT0002140 Sus scrofa miR-326
CCUCUGGGCCCUUCCUCCAG
>hsa-miR-151 MIMAT0000757 Homo sapiens miR-151
ACUAGACUGAAGCUCCUUGAGG
>cbr-lsy-6 MIMAT0000767 Caenorhabditis briggsae lsy-6
UUUUGUAUGAGACGCAUUCCG
>cel-miR-392 MIMAT0000768 Caenorhabditis elegans miR-392
UAUCAUCGAUCACGUGUGAUGA
>mmu-miR-133b MIMAT0000769 Mus musculus miR-133bhsa-miR-133b MIMAT0000770 Homo sapiens miR-133bgga-miR-133b MIMAT0001138 Gallus gallus miR-133brno-miR-133b MIMAT0003126 Rattus norvegicus miR-133b
UUGGUCCCCUUCAACCAGCUA
>hsa-miR-325 MIMAT0000771 Homo sapiens miR-325
CCUAGUAGGUGUCCAGUAAGUGU
>hsa-miR-345 MIMAT0000772 Homo sapiens miR-345
UGCUGACUCCUAGUCCAGGGC
>hsa-miR-346 MIMAT0000773 Homo sapiens miR-346
UGUCUGCCCGCAUGCCUGCCUCU
>rno-miR-22* MIMAT0003152 Rattus norvegicus miR-22*
AGUUCUUCAGUGGCAAGCUUU
>rno-miR-29c* MIMAT0003154 Rattus norvegicus miR-29c*
UGACCGAUUUCUCCUGGUGUUC
>rno-miR-297 MIMAT0000899 Rattus norvegicus miR-297
AUGUAUGUGUGCAUGUAUGCAUG
>mmu-miR-215 MIMAT0000904 Mus musculus miR-215rno-miR-215 MIMAT0003118 Rattus norvegicus miR-215
AUGACCUAUGAUUUGACAGAC
>ath-miR167d MIMAT0000905 Arabidopsis thaliana miR167d
UGAAGCUGCCAGCAUGAUCUGG
>ath-miR169b MIMAT0000906 Arabidopsis thaliana miR169bath-miR169c MIMAT0000907 Arabidopsis thaliana miR169cosa-miR169b MIMAT0001047 Oryza sativa miR169bosa-miR169c MIMAT0001048 Oryza sativa miR169csbi-miR169b MIMAT0001409 Sorghum bicolor miR169bgma-miR169 MIMAT0001693 Glycine max miR169zma-miR169c MIMAT0001728 Zea mays miR169cptc-miR169d MIMAT0001960 Populus trichocarpa miR169dptc-miR169e MIMAT0001961 Populus trichocarpa miR169eptc-miR169f MIMAT0001962 Populus trichocarpa miR169fptc-miR169g MIMAT0001963 Populus trichocarpa miR169gptc-miR169h MIMAT0001964 Populus trichocarpa miR169h
CAGCCAAGGAUGACUUGCCGG
>ath-miR169d MIMAT0000908 Arabidopsis thaliana miR169dath-miR169e MIMAT0000909 Arabidopsis thaliana miR169eath-miR169f MIMAT0000910 Arabidopsis thaliana miR169fath-miR169g MIMAT0000911 Arabidopsis thaliana miR169gptc-miR169n MIMAT0001970 Populus trichocarpa miR169n
UGAGCCAAGGAUGACUUGCCG
>ath-miR169g* MIMAT0000912 Arabidopsis thaliana miR169g*
UCCGGCAAGUUGACCUUGGCU
>ath-miR169h MIMAT0000913 Arabidopsis thaliana miR169hath-miR169i MIMAT0000914 Arabidopsis thaliana miR169iath-miR169j MIMAT0000915 Arabidopsis thaliana miR169jath-miR169k MIMAT0000916 Arabidopsis thaliana miR169kath-miR169l MIMAT0000917 Arabidopsis thaliana miR169lath-miR169m MIMAT0000918 Arabidopsis thaliana miR169math-miR169n MIMAT0000919 Arabidopsis thaliana miR169nosa-miR169h MIMAT0001053 Oryza sativa miR169hosa-miR169i MIMAT0001054 Oryza sativa miR169iosa-miR169j MIMAT0001055 Oryza sativa miR169josa-miR169k MIMAT0001056 Oryza sativa miR169kosa-miR169l MIMAT0001057 Oryza sativa miR169losa-miR169m MIMAT0001058 Oryza sativa miR169msbi-miR169e MIMAT0001455 Sorghum bicolor miR169esbi-miR169f MIMAT0001456 Sorghum bicolor miR169fsbi-miR169g MIMAT0001457 Sorghum bicolor miR169gsbi-miR169h MIMAT0001458 Sorghum bicolor miR169hzma-miR169i MIMAT0001732 Zea mays miR169izma-miR169k MIMAT0001733 Zea mays miR169kzma-miR169j MIMAT0001734 Zea mays miR169jptc-miR169i MIMAT0001965 Populus trichocarpa miR169iptc-miR169j MIMAT0001966 Populus trichocarpa miR169jptc-miR169k MIMAT0001967 Populus trichocarpa miR169kptc-miR169l MIMAT0001968 Populus trichocarpa miR169lptc-miR169m MIMAT0001969 Populus trichocarpa miR169m
UAGCCAAGGAUGACUUGCCUG
>ath-miR171b MIMAT0000920 Arabidopsis thaliana miR171bath-miR171c MIMAT0000921 Arabidopsis thaliana miR171cptc-miR171a MIMAT0001983 Populus trichocarpa miR171aptc-miR171b MIMAT0001984 Populus trichocarpa miR171b
UUGAGCCGUGCCAAUAUCACG
>ath-miR172c MIMAT0000922 Arabidopsis thaliana miR172cath-miR172d MIMAT0000923 Arabidopsis thaliana miR172d
AGAAUCUUGAUGAUGCUGCAG
>ath-miR390a MIMAT0000931 Arabidopsis thaliana miR390aath-miR390b MIMAT0000932 Arabidopsis thaliana miR390bosa-miR390 MIMAT0001588 Oryza sativa miR390ptc-miR390a MIMAT0002011 Populus trichocarpa miR390aptc-miR390b MIMAT0002012 Populus trichocarpa miR390bptc-miR390c MIMAT0002013 Populus trichocarpa miR390cptc-miR390d MIMAT0002014 Populus trichocarpa miR390dppt-miR390a MIMAT0003131 Physcomitrella patens miR390appt-miR390b MIMAT0003132 Physcomitrella patens miR390b
AAGCUCAGGAGGGAUAGCGCC
>ath-miR393a MIMAT0000934 Arabidopsis thaliana miR393aath-miR393b MIMAT0000935 Arabidopsis thaliana miR393bosa-miR393 MIMAT0000957 Oryza sativa miR393sbi-miR393 MIMAT0001426 Sorghum bicolor miR393mtr-miR393 MIMAT0001647 Medicago truncatula miR393ptc-miR393a MIMAT0002015 Populus trichocarpa miR393aptc-miR393b MIMAT0002016 Populus trichocarpa miR393bptc-miR393c MIMAT0002017 Populus trichocarpa miR393cptc-miR393d MIMAT0002018 Populus trichocarpa miR393d
UCCAAAGGGAUCGCAUUGAUC
>ath-miR394a MIMAT0000936 Arabidopsis thaliana miR394aath-miR394b MIMAT0000937 Arabidopsis thaliana miR394bosa-miR394 MIMAT0000958 Oryza sativa miR394sbi-miR394a MIMAT0001427 Sorghum bicolor miR394asbi-miR394b MIMAT0001428 Sorghum bicolor miR394bzma-miR394a MIMAT0001696 Zea mays miR394azma-miR394b MIMAT0001697 Zea mays miR394bptc-miR394a MIMAT0002019 Populus trichocarpa miR394aptc-miR394b MIMAT0002020 Populus trichocarpa miR394b
UUGGCAUUCUGUCCACCUCC
>ath-miR395a MIMAT0000938 Arabidopsis thaliana miR395aath-miR395d MIMAT0000941 Arabidopsis thaliana miR395dath-miR395e MIMAT0000942 Arabidopsis thaliana miR395eptc-miR395b MIMAT0002022 Populus trichocarpa miR395bptc-miR395c MIMAT0002023 Populus trichocarpa miR395cptc-miR395d MIMAT0002024 Populus trichocarpa miR395dptc-miR395e MIMAT0002025 Populus trichocarpa miR395eptc-miR395f MIMAT0002026 Populus trichocarpa miR395fptc-miR395g MIMAT0002027 Populus trichocarpa miR395gptc-miR395h MIMAT0002028 Populus trichocarpa miR395hptc-miR395i MIMAT0002029 Populus trichocarpa miR395iptc-miR395j MIMAT0002030 Populus trichocarpa miR395j
CUGAAGUGUUUGGGGGAACUC
>ath-miR395b MIMAT0000939 Arabidopsis thaliana miR395bath-miR395c MIMAT0000940 Arabidopsis thaliana miR395cath-miR395f MIMAT0000943 Arabidopsis thaliana miR395f
CUGAAGUGUUUGGGGGGACUC
>ath-miR396a MIMAT0000944 Arabidopsis thaliana miR396aosa-miR396a MIMAT0000977 Oryza sativa miR396aosa-miR396b MIMAT0000978 Oryza sativa miR396bsbi-miR396b MIMAT0001434 Sorghum bicolor miR396bsbi-miR396a MIMAT0001435 Sorghum bicolor miR396asof-miR396 MIMAT0001657 Saccharum officinarum miR396gma-miR396a MIMAT0001687 Glycine max miR396azma-miR396b MIMAT0001702 Zea mays miR396bzma-miR396a MIMAT0001703 Zea mays miR396aptc-miR396a MIMAT0002031 Populus trichocarpa miR396aptc-miR396b MIMAT0002032 Populus trichocarpa miR396b
UUCCACAGCUUUCUUGAACUG
>ath-miR396b MIMAT0000945 Arabidopsis thaliana miR396bosa-miR396c MIMAT0000979 Oryza sativa miR396csbi-miR396c MIMAT0001436 Sorghum bicolor miR396cgma-miR396b MIMAT0001688 Glycine max miR396bptc-miR396c MIMAT0002033 Populus trichocarpa miR396cptc-miR396d MIMAT0002034 Populus trichocarpa miR396dptc-miR396e MIMAT0002035 Populus trichocarpa miR396e
UUCCACAGCUUUCUUGAACUU
>ath-miR397a MIMAT0000946 Arabidopsis thaliana miR397aosa-miR397a MIMAT0000980 Oryza sativa miR397aptc-miR397a MIMAT0002038 Populus trichocarpa miR397a
UCAUUGAGUGCAGCGUUGAUG
>ath-miR397b MIMAT0000947 Arabidopsis thaliana miR397b
UCAUUGAGUGCAUCGUUGAUG
>ath-miR398a MIMAT0000948 Arabidopsis thaliana miR398aosa-miR398a MIMAT0000982 Oryza sativa miR398agma-miR398a MIMAT0001689 Glycine max miR398agma-miR398b MIMAT0001690 Glycine max miR398bptc-miR398a MIMAT0002041 Populus trichocarpa miR398a
UGUGUUCUCAGGUCACCCCUU
>ath-miR398b MIMAT0000949 Arabidopsis thaliana miR398bath-miR398c MIMAT0000950 Arabidopsis thaliana miR398c
UGUGUUCUCAGGUCACCCCUG
>ath-miR399a MIMAT0000951 Arabidopsis thaliana miR399amtr-miR399c MIMAT0001650 Medicago truncatula miR399c
UGCCAAAGGAGAUUUGCCCUG
>ath-miR399b MIMAT0000952 Arabidopsis thaliana miR399bath-miR399c MIMAT0000953 Arabidopsis thaliana miR399cosa-miR399d MIMAT0000987 Oryza sativa miR399dsbi-miR399d MIMAT0001439 Sorghum bicolor miR399dzma-miR399e MIMAT0001708 Zea mays miR399esbi-miR399i MIMAT0001752 Sorghum bicolor miR399i
UGCCAAAGGAGAGUUGCCCUG
>ath-miR399d MIMAT0000954 Arabidopsis thaliana miR399dptc-miR399a MIMAT0002044 Populus trichocarpa miR399a
UGCCAAAGGAGAUUUGCCCCG
>ath-miR399e MIMAT0000955 Arabidopsis thaliana miR399e
UGCCAAAGGAGAUUUGCCUCG
>ath-miR399f MIMAT0000956 Arabidopsis thaliana miR399fosa-miR399g MIMAT0000990 Oryza sativa miR399gptc-miR399b MIMAT0002045 Populus trichocarpa miR399bptc-miR399c MIMAT0002046 Populus trichocarpa miR399c
UGCCAAAGGAGAUUUGCCCGG
>osa-miR395b MIMAT0000959 Oryza sativa miR395bosa-miR395d MIMAT0000960 Oryza sativa miR395dosa-miR395e MIMAT0000961 Oryza sativa miR395eosa-miR395g MIMAT0000962 Oryza sativa miR395gosa-miR395h MIMAT0000963 Oryza sativa miR395hosa-miR395i MIMAT0000964 Oryza sativa miR395iosa-miR395j MIMAT0000965 Oryza sativa miR395josa-miR395k MIMAT0000966 Oryza sativa miR395kosa-miR395l MIMAT0000967 Oryza sativa miR395losa-miR395m MIMAT0000968 Oryza sativa miR395msbi-miR395b MIMAT0001429 Sorghum bicolor miR395bsbi-miR395a MIMAT0001430 Sorghum bicolor miR395asbi-miR395c MIMAT0001431 Sorghum bicolor miR395csbi-miR395d MIMAT0001432 Sorghum bicolor miR395dsbi-miR395e MIMAT0001433 Sorghum bicolor miR395ezma-miR395b MIMAT0001698 Zea mays miR395bzma-miR395c MIMAT0001699 Zea mays miR395czma-miR395a MIMAT0001701 Zea mays miR395a
GUGAAGUGUUUGGGGGAACUC
>osa-miR395n MIMAT0000969 Oryza sativa miR395nosa-miR395o MIMAT0000970 Oryza sativa miR395oosa-miR395r MIMAT0000971 Oryza sativa miR395r
GUGAAGUGUUUGGGGAAACUC
>osa-miR395q MIMAT0000972 Oryza sativa miR395qzma-miR395d MIMAT0001700 Zea mays miR395d
GUGAAGUGUUUGGAGGAACUC
>osa-miR395c MIMAT0000973 Oryza sativa miR395c
GUGAAGUGCUUGGGGGAACUC
>osa-miR395a MIMAT0000974 Oryza sativa miR395a
GUGAAGUAUUUGGGGGAACUC
>osa-miR395f MIMAT0000975 Oryza sativa miR395fosa-miR395p MIMAT0000976 Oryza sativa miR395posa-miR395s MIMAT0001083 Oryza sativa miR395s
GUGAAGCGUUUGGGGGAAAUC
>osa-miR397b MIMAT0000981 Oryza sativa miR397b
UUAUUGAGUGCAGCGUUGAUG
>osa-miR398b MIMAT0000983 Oryza sativa miR398bptc-miR398b MIMAT0002042 Populus trichocarpa miR398bptc-miR398c MIMAT0002043 Populus trichocarpa miR398c
UGUGUUCUCAGGUCGCCCCUG
>osa-miR399a MIMAT0000984 Oryza sativa miR399aosa-miR399b MIMAT0000985 Oryza sativa miR399bosa-miR399c MIMAT0000986 Oryza sativa miR399csbi-miR399a MIMAT0001437 Sorghum bicolor miR399asbi-miR399c MIMAT0001438 Sorghum bicolor miR399czma-miR399a MIMAT0001704 Zea mays miR399azma-miR399c MIMAT0001705 Zea mays miR399csbi-miR399h MIMAT0001751 Sorghum bicolor miR399hptc-miR399f MIMAT0002049 Populus trichocarpa miR399fptc-miR399g MIMAT0002050 Populus trichocarpa miR399g
UGCCAAAGGAGAAUUGCCCUG
>osa-miR399e MIMAT0000988 Oryza sativa miR399eosa-miR399f MIMAT0000989 Oryza sativa miR399fsbi-miR399e MIMAT0001440 Sorghum bicolor miR399esbi-miR399f MIMAT0001441 Sorghum bicolor miR399fmtr-miR399a MIMAT0001651 Medicago truncatula miR399amtr-miR399e MIMAT0001652 Medicago truncatula miR399e
UGCCAAAGGAGAUUUGCCCAG
>osa-miR399h MIMAT0000991 Oryza sativa miR399h
UGCCAAAGGAGACUUGCCCAG
>osa-miR399i MIMAT0000992 Oryza sativa miR399isbi-miR399b MIMAT0001442 Sorghum bicolor miR399bmtr-miR399b MIMAT0001645 Medicago truncatula miR399bzma-miR399d MIMAT0001707 Zea mays miR399d
UGCCAAAGGAGAGCUGCCCUG
>osa-miR399j MIMAT0000993 Oryza sativa miR399jptc-miR399i MIMAT0002052 Populus trichocarpa miR399i
UGCCAAAGGAGAGUUGCCCUA
>osa-miR399k MIMAT0000994 Oryza sativa miR399ksbi-miR399g MIMAT0001443 Sorghum bicolor miR399gzma-miR399f MIMAT0001709 Zea mays miR399f
UGCCAAAGGAAAUUUGCCCCG
>ebv-miR-BHRF1-1 MIMAT0000995 Epstein Barr miR-BHRF1-1
UAACCUGAUCAGCCCCGGAGUU
>ebv-miR-BHRF1-2* MIMAT0000996 Epstein Barr miR-BHRF1-2*
AAAUUCUGUUGCAGCAGAUAGC
>ebv-miR-BHRF1-2 MIMAT0000997 Epstein Barr miR-BHRF1-2
UAUCUUUUGCGGCAGAAAUUGAA
>ebv-miR-BHRF1-3 MIMAT0000998 Epstein Barr miR-BHRF1-3
UAACGGGAAGUGUGUAAGCACAC
>ebv-miR-BART1 MIMAT0000999 Epstein Barr miR-BART1
UCUUAGUGGAAGUGACGUGCU
>ebv-miR-BART2 MIMAT0001000 Epstein Barr miR-BART2
UAUUUUCUGCAUUCGCCCUUGC
>ath-miR400 MIMAT0001001 Arabidopsis thaliana miR400
UAUGAGAGUAUUAUAAGUCAC
>ath-miR401 MIMAT0001002 Arabidopsis thaliana miR401
CGAAACUGGUGUCGACCGACA
>ath-miR402 MIMAT0001003 Arabidopsis thaliana miR402
UUCGAGGCCUAUUAAACCUCUG
>ath-miR403 MIMAT0001004 Arabidopsis thaliana miR403ptc-miR403a MIMAT0002056 Populus trichocarpa miR403aptc-miR403b MIMAT0002057 Populus trichocarpa miR403b
UUAGAUUCACGCACAAACUCG
>ath-miR404 MIMAT0001005 Arabidopsis thaliana miR404
AUUAACGCUGGCGGUUGCGGCAGC
>ath-miR405a MIMAT0001006 Arabidopsis thaliana miR405aath-miR405b MIMAT0001007 Arabidopsis thaliana miR405bath-miR405d MIMAT0001008 Arabidopsis thaliana miR405d
AUGAGUUGGGUCUAACCCAUAACU
>ath-miR406 MIMAT0001009 Arabidopsis thaliana miR406
UAGAAUGCUAUUGUAAUCCAG
>ath-miR407 MIMAT0001010 Arabidopsis thaliana miR407
UUUAAAUCAUAUACUUUUGGU
>ath-miR408 MIMAT0001011 Arabidopsis thaliana miR408ptc-miR408 MIMAT0002058 Populus trichocarpa miR408
AUGCACUGCCUCUUCCCUGGC
>ath-miR156g MIMAT0001012 Arabidopsis thaliana miR156g
CGACAGAAGAGAGUGAGCACA
>ath-miR156h MIMAT0001013 Arabidopsis thaliana miR156h
UUGACAGAAGAAAGAGAGCAC
>ath-miR158b MIMAT0001014 Arabidopsis thaliana miR158b
CCCCAAAUGUAGACAAAGCA
>ath-miR159c MIMAT0001015 Arabidopsis thaliana miR159c
UUUGGAUUGAAGGGAGCUCCU
>ath-miR319c MIMAT0001016 Arabidopsis thaliana miR319cptc-miR319e MIMAT0002006 Populus trichocarpa miR319eptc-miR319f MIMAT0002007 Populus trichocarpa miR319fptc-miR319g MIMAT0002008 Populus trichocarpa miR319gptc-miR319h MIMAT0002009 Populus trichocarpa miR319h
UUGGACUGAAGGGAGCUCCU
>ath-miR164c MIMAT0001017 Arabidopsis thaliana miR164c
UGGAGAAGCAGGGCACGUGCG
>ath-miR167c MIMAT0001018 Arabidopsis thaliana miR167c
UUAAGCUGCCAGCAUGAUCUU
>ath-miR172e MIMAT0001019 Arabidopsis thaliana miR172eosa-miR172b MIMAT0001070 Oryza sativa miR172bzma-miR172e MIMAT0001742 Zea mays miR172eptc-miR172d MIMAT0001996 Populus trichocarpa miR172dptc-miR172e MIMAT0001997 Populus trichocarpa miR172e
GGAAUCUUGAUGAUGCUGCAU
>osa-miR156k MIMAT0001020 Oryza sativa miR156ksbi-miR156d MIMAT0001444 Sorghum bicolor miR156dmtr-miR156 MIMAT0001654 Medicago truncatula miR156gma-miR156b MIMAT0001692 Glycine max miR156bzma-miR156j MIMAT0001710 Zea mays miR156j
UGACAGAAGAGAGAGAGCACA
>osa-miR156l MIMAT0001021 Oryza sativa miR156l
CGACAGAAGAGAGUGAGCAUA
>osa-miR159a MIMAT0001022 Oryza sativa miR159aosa-miR159b MIMAT0001023 Oryza sativa miR159bsbi-miR159 MIMAT0001468 Sorghum bicolor miR159sof-miR159a MIMAT0001658 Saccharum officinarum miR159asof-miR159b MIMAT0001659 Saccharum officinarum miR159bsof-miR159d MIMAT0001660 Saccharum officinarum miR159dzma-miR159a MIMAT0001711 Zea mays miR159azma-miR159b MIMAT0001712 Zea mays miR159b
UUUGGAUUGAAGGGAGCUCUG
>osa-miR159c MIMAT0001024 Oryza sativa miR159c
AUUGGAUUGAAGGGAGCUCCA
>osa-miR159d MIMAT0001025 Oryza sativa miR159d
AUUGGAUUGAAGGGAGCUCCG
>osa-miR159e MIMAT0001026 Oryza sativa miR159e
AUUGGAUUGAAGGGAGCUCCU
>osa-miR159f MIMAT0001027 Oryza sativa miR159f
CUUGGAUUGAAGGGAGCUCUA
>osa-miR319a MIMAT0001028 Oryza sativa miR319aosa-miR319b MIMAT0001029 Oryza sativa miR319bsbi-miR319 MIMAT0001469 Sorghum bicolor miR319zma-miR319a MIMAT0001715 Zea mays miR319azma-miR319c MIMAT0001716 Zea mays miR319czma-miR319b MIMAT0001717 Zea mays miR319bzma-miR319d MIMAT0001718 Zea mays miR319d
UUGGACUGAAGGGUGCUCCC
>osa-miR160e MIMAT0001030 Oryza sativa miR160ezma-miR160f MIMAT0001750 Zea mays miR160f
UGCCUGGCUCCCUGUAUGCCG
>osa-miR160f MIMAT0001031 Oryza sativa miR160fptc-miR160e MIMAT0001911 Populus trichocarpa miR160eptc-miR160f MIMAT0001912 Populus trichocarpa miR160f
UGCCUGGCUCCCUGAAUGCCA
>osa-miR162b MIMAT0001032 Oryza sativa miR162b
UCGAUAAGCCUCUGCAUCCAG
>osa-miR164c MIMAT0001033 Oryza sativa miR164c
UGGAGAAGCAGGGUACGUGCA
>osa-miR164d MIMAT0001034 Oryza sativa miR164dsbi-miR164b MIMAT0001445 Sorghum bicolor miR164b
UGGAGAAGCAGGGCACGUGCU
>osa-miR164e MIMAT0001035 Oryza sativa miR164e
UGGAGAAGCAGGGCACGUGAG
>osa-miR166j MIMAT0001036 Oryza sativa miR166josa-miR166i MIMAT0001074 Oryza sativa miR166i
UCGGAUCAGGCUUCAUUCCUC
>osa-miR166k MIMAT0001037 Oryza sativa miR166kosa-miR166l MIMAT0001038 Oryza sativa miR166lsbi-miR166e MIMAT0001446 Sorghum bicolor miR166ezma-miR166k MIMAT0001719 Zea mays miR166kzma-miR166j MIMAT0001720 Zea mays miR166jsbi-miR166g MIMAT0001755 Sorghum bicolor miR166g
UCGGACCAGGCUUCAAUCCCU
>osa-miR167d MIMAT0001039 Oryza sativa miR167dosa-miR167e MIMAT0001040 Oryza sativa miR167eosa-miR167f MIMAT0001041 Oryza sativa miR167fosa-miR167g MIMAT0001042 Oryza sativa miR167gosa-miR167h MIMAT0001043 Oryza sativa miR167hosa-miR167i MIMAT0001044 Oryza sativa miR167iosa-miR167j MIMAT0001086 Oryza sativa miR167jsbi-miR167d MIMAT0001447 Sorghum bicolor miR167dsbi-miR167f MIMAT0001448 Sorghum bicolor miR167fsbi-miR167g MIMAT0001449 Sorghum bicolor miR167gsbi-miR167e MIMAT0001450 Sorghum bicolor miR167esbi-miR167c MIMAT0001451 Sorghum bicolor miR167csof-miR167a MIMAT0001663 Saccharum officinarum miR167asof-miR167b MIMAT0001664 Saccharum officinarum miR167bzma-miR167e MIMAT0001721 Zea mays miR167ezma-miR167f MIMAT0001722 Zea mays miR167fzma-miR167g MIMAT0001723 Zea mays miR167gzma-miR167h MIMAT0001724 Zea mays miR167hzma-miR167i MIMAT0001725 Zea mays miR167iptc-miR167e MIMAT0001945 Populus trichocarpa miR167e
UGAAGCUGCCAGCAUGAUCUG
>osa-miR168a MIMAT0001045 Oryza sativa miR168asbi-miR168 MIMAT0001452 Sorghum bicolor miR168sof-miR168a MIMAT0001665 Saccharum officinarum miR168azma-miR168a MIMAT0001726 Zea mays miR168azma-miR168b MIMAT0001727 Zea mays miR168b
UCGCUUGGUGCAGAUCGGGAC
>osa-miR168b MIMAT0001046 Oryza sativa miR168b
AGGCUUGGUGCAGCUCGGGAA
>osa-miR169d MIMAT0001049 Oryza sativa miR169d
UAGCCAAGGAUGAAUUGCCGG
>osa-miR169e MIMAT0001050 Oryza sativa miR169e
UAGCCAAGGAUGACUUGCCGG
>osa-miR169f MIMAT0001051 Oryza sativa miR169fosa-miR169g MIMAT0001052 Oryza sativa miR169gsbi-miR169c MIMAT0001453 Sorghum bicolor miR169csbi-miR169d MIMAT0001454 Sorghum bicolor miR169dzma-miR169f MIMAT0001729 Zea mays miR169fzma-miR169g MIMAT0001730 Zea mays miR169gzma-miR169h MIMAT0001731 Zea mays miR169hptc-miR169r MIMAT0001974 Populus trichocarpa miR169r
UAGCCAAGGAUGACUUGCCUA
>osa-miR169n MIMAT0001059 Oryza sativa miR169nosa-miR169o MIMAT0001060 Oryza sativa miR169osbi-miR169i MIMAT0001459 Sorghum bicolor miR169i
UAGCCAAGAAUGACUUGCCUA
>osa-miR169p MIMAT0001061 Oryza sativa miR169p
UAGCCAAGGACAAACUUGCCGG
>osa-miR169q MIMAT0001062 Oryza sativa miR169q
UAGCCAAGGAGACUGCCCAUG
>osa-miR171b MIMAT0001063 Oryza sativa miR171bosa-miR171c MIMAT0001064 Oryza sativa miR171cosa-miR171d MIMAT0001065 Oryza sativa miR171dosa-miR171e MIMAT0001066 Oryza sativa miR171eosa-miR171f MIMAT0001067 Oryza sativa miR171fsbi-miR171b MIMAT0001460 Sorghum bicolor miR171bsbi-miR171d MIMAT0001461 Sorghum bicolor miR171dsbi-miR171a MIMAT0001462 Sorghum bicolor miR171azma-miR171d MIMAT0001694 Zea mays miR171dzma-miR171j MIMAT0001738 Zea mays miR171jzma-miR171e MIMAT0001739 Zea mays miR171ezma-miR171i MIMAT0001740 Zea mays miR171iptc-miR171e MIMAT0001987 Populus trichocarpa miR171eptc-miR171f MIMAT0001988 Populus trichocarpa miR171fptc-miR171g MIMAT0001989 Populus trichocarpa miR171gptc-miR171h MIMAT0001990 Populus trichocarpa miR171hptc-miR171i MIMAT0001991 Populus trichocarpa miR171i
UGAUUGAGCCGUGCCAAUAUC
>osa-miR171g MIMAT0001068 Oryza sativa miR171gsbi-miR171c MIMAT0001463 Sorghum bicolor miR171czma-miR171g MIMAT0001741 Zea mays miR171g
GAGGUGAGCCGAGCCAAUAUC
>osa-miR172c MIMAT0001071 Oryza sativa miR172csbi-miR172e MIMAT0001464 Sorghum bicolor miR172e
UGAAUCUUGAUGAUGCUGCAC
>osa-miR166g MIMAT0001072 Oryza sativa miR166gosa-miR166h MIMAT0001073 Oryza sativa miR166hsbi-miR166f MIMAT0001465 Sorghum bicolor miR166fzma-miR166l MIMAT0001743 Zea mays miR166lzma-miR166m MIMAT0001744 Zea mays miR166m
UCGGACCAGGCUUCAUUCCUC
>hsa-miR-384 MIMAT0001075 Homo sapiens miR-384
AUUCCUAGAAAUUGUUCAUA
>mmu-miR-384 MIMAT0001076 Mus musculus miR-384
AUUCCUAGAAAUUGUUCACA
>osa-miR171h MIMAT0001077 Oryza sativa miR171hsbi-miR171e MIMAT0001466 Sorghum bicolor miR171ezma-miR171k MIMAT0001745 Zea mays miR171kzma-miR171h MIMAT0001746 Zea mays miR171h
GUGAGCCGAACCAAUAUCACU
>osa-miR393b MIMAT0001078 Oryza sativa miR393bzma-miR393 MIMAT0001747 Zea mays miR393
UCCAAAGGGAUCGCAUUGAUCU
>osa-miR408 MIMAT0001079 Oryza sativa miR408sof-miR408a MIMAT0001667 Saccharum officinarum miR408asof-miR408b MIMAT0001668 Saccharum officinarum miR408bsof-miR408c MIMAT0001669 Saccharum officinarum miR408csof-miR408d MIMAT0001670 Saccharum officinarum miR408dzma-miR408 MIMAT0001748 Zea mays miR408
CUGCACUGCCUCUUCCCUGGC
>hsa-miR-196b MIMAT0001080 Homo sapiens miR-196bmmu-miR-196b MIMAT0001081 Mus musculus miR-196brno-miR-196b MIMAT0001082 Rattus norvegicus miR-196b
UAGGUAGUUUCCUGUUGUUGG
>osa-miR171i MIMAT0001085 Oryza sativa miR171i
GGAUUGAGCCGCGUCAAUAUC
>osa-miR166m MIMAT0001087 Oryza sativa miR166m
UCGGACCAGGCUUCAUUCCCU
>mmu-miR-409 MIMAT0001090 Mus musculus miR-409
GAAUGUUGCUCGGUGAACCCCUU
>mmu-miR-410 MIMAT0001091 Mus musculus miR-410
AAUAUAACACAGAUGGCCUGUU
>mmu-miR-376b* MIMAT0003388 Mus musculus miR-376b*rno-miR-376b* MIMAT0003195 Rattus norvegicus miR-376b*
GUGGAUAUUCCUUCUAUGGUU
>mmu-miR-376b MIMAT0001092 Mus musculus miR-376b
AUCAUAGAGGAACAUCCACUUU
>mmu-miR-411 MIMAT0001093 Mus musculus miR-411
AACACGGUCCACUAACCCUCAGU
>mmu-miR-412 MIMAT0001094 Mus musculus miR-412hsa-miR-412 MIMAT0002170 Homo sapiens miR-412rno-miR-412 MIMAT0003124 Rattus norvegicus miR-412
ACUUCACCUGGUCCACUAGCCGU
>mmu-miR-370 MIMAT0001095 Mus musculus miR-370rno-miR-370 MIMAT0003122 Rattus norvegicus miR-370
GCCUGCUGGGGUGGAACCUGGUU
>gga-miR-29a MIMAT0001096 Gallus gallus miR-29a
UAGCACCAUUUGAAAUCGGUU
>gga-miR-16 MIMAT0001116 Gallus gallus miR-16dre-miR-16a MIMAT0001774 Danio rerio miR-16alca-miR-16 MIMAT0002649 Lemur catta miR-16
UAGCAGCACGUAAAUAUUGGUG
>gga-miR-187 MIMAT0001124 Gallus gallus miR-187dre-miR-187 MIMAT0001274 Danio rerio miR-187fru-miR-187 MIMAT0002930 Fugu rubripes miR-187tni-miR-187 MIMAT0002931 Tetraodon nigroviridis miR-187
UCGUGUCUUGUGUUGCAGCC
>gga-miR-18b MIMAT0001141 Gallus gallus miR-18bhsa-miR-18b MIMAT0001412 Homo sapiens miR-18b
UAAGGUGCAUCUAGUGCAGUUA
>gga-miR-106 MIMAT0001142 Gallus gallus miR-106
AAAAGUGCUUACAGUGCAGGUA
>gga-miR-302a MIMAT0001143 Gallus gallus miR-302a
AAGUGCUUCCAUGUUUUAGUGA
>gga-miR-203 MIMAT0001146 Gallus gallus miR-203dre-miR-203a MIMAT0001278 Danio rerio miR-203afru-miR-203 MIMAT0003075 Fugu rubripes miR-203tni-miR-203 MIMAT0003076 Tetraodon nigroviridis miR-203
GUGAAAUGUUUAGGACCACUUG
>gga-miR-15b MIMAT0001154 Gallus gallus miR-15b
UAGCAGCACAUCAUGGUUUGCA
>gga-let-7d MIMAT0001161 Gallus gallus let-7d
AGAGGUAGUGGGUUGCAUAGU
>gga-miR-205b MIMAT0001164 Gallus gallus miR-205b
CCCUUCAUUCCACCGGAAUCUG
>gga-miR-130b MIMAT0001165 Gallus gallus miR-130b
CAGUGCAAUAAUGAAAGGGCGU
>gga-miR-301 MIMAT0001166 Gallus gallus miR-301
CAGUGCAAUAAUAUUGUCAAAGCAU
>gga-miR-130a MIMAT0001167 Gallus gallus miR-130adre-miR-130c MIMAT0001828 Danio rerio miR-130cfru-miR-130 MIMAT0002989 Fugu rubripes miR-130tni-miR-130 MIMAT0002990 Tetraodon nigroviridis miR-130
CAGUGCAAUAUUAAAAGGGCAU
>gga-miR-200b MIMAT0001172 Gallus gallus miR-200b
UAAUACUGCCUGGUAAUGAUGAU
>gga-miR-124b MIMAT0001174 Gallus gallus miR-124b
UUAAGGCACGCAGUGAAUGCCA
>gga-miR-1b MIMAT0001175 Gallus gallus miR-1b
UGGAAUGUUAAGAAGUAUGUA
>gga-miR-133c MIMAT0001176 Gallus gallus miR-133c
UUGGUCCCCUUCAACCAGCUGC
>gga-miR-34b MIMAT0001179 Gallus gallus miR-34b
CAGGCAGUGUAGUUAGCUGAUUG
>gga-let-7k MIMAT0001182 Gallus gallus let-7kdre-let-7e MIMAT0001763 Danio rerio let-7efru-let-7e MIMAT0002898 Fugu rubripes let-7etni-let-7e MIMAT0002899 Tetraodon nigroviridis let-7e
UGAGGUAGUAGAUUGAAUAGUU
>gga-miR-31 MIMAT0001189 Gallus gallus miR-31
AGGCAAGAUGUUGGCAUAGCUG
>gga-miR-7b MIMAT0001192 Gallus gallus miR-7b
UGGAAGACUAGUGAUUUUUGUU
>gga-miR-222b MIMAT0001196 Gallus gallus miR-222b
AACUACAUCUGGCUACUGGGUCUC
>dps-miR-31b MIMAT0001221 Drosophila pseudoobscura miR-31b
UGGCAAGAUGUCGGAAUAGCUGA
>dps-miR-100 MIMAT0001228 Drosophila pseudoobscura miR-100
AACCCGUAAUUCCGAACUUGUG
>dps-miR-309 MIMAT0001259 Drosophila pseudoobscura miR-309
GCACUGGGUGAAGUUUGUCUUA
>dps-miR-317 MIMAT0001263 Drosophila pseudoobscura miR-317
UGAACACAGCUGGUGGUAUCCAAU
>dre-miR-10a MIMAT0001267 Danio rerio miR-10a
UACCCUGUAGAUCCGAAUUUGU
>dre-miR-10b MIMAT0001268 Danio rerio miR-10bfru-miR-10b MIMAT0002963 Fugu rubripes miR-10btni-miR-10b MIMAT0002964 Tetraodon nigroviridis miR-10b
UACCCUGUAGAACCGAAUUUGUG
>dre-miR-34 MIMAT0001269 Danio rerio miR-34ggo-miR-34a MIMAT0002494 Gorilla gorilla miR-34aage-miR-34a MIMAT0002495 Ateles geoffroyi miR-34appa-miR-34a MIMAT0002496 Pan paniscus miR-34appy-miR-34a MIMAT0002497 Pongo pygmaeus miR-34aptr-miR-34a MIMAT0002498 Pan troglodytes miR-34amml-miR-34a MIMAT0002499 Macaca mulatta miR-34asla-miR-34a MIMAT0002500 Saguinus labiatus miR-34alla-miR-34a MIMAT0002501 Lagothrix lagotricha miR-34amne-miR-34a MIMAT0002502 Macaca nemestrina miR-34a
UGGCAGUGUCUUAGCUGGUUGU
>dre-miR-192 MIMAT0001275 Danio rerio miR-192fru-miR-192 MIMAT0002941 Fugu rubripes miR-192tni-miR-192 MIMAT0002942 Tetraodon nigroviridis miR-192
AUGACCUAUGAAUUGACAGCC
>dre-miR-196a MIMAT0001276 Danio rerio miR-196aptr-miR-196 MIMAT0002522 Pan troglodytes miR-196ppy-miR-196-2 MIMAT0002523 Pongo pygmaeus miR-196-2lla-miR-196 MIMAT0002524 Lagothrix lagotricha miR-196age-miR-196 MIMAT0002525 Ateles geoffroyi miR-196ppa-miR-196 MIMAT0002526 Pan paniscus miR-196fru-miR-196a MIMAT0002955 Fugu rubripes miR-196atni-miR-196a MIMAT0002956 Tetraodon nigroviridis miR-196a
UAGGUAGUUUCAUGUUGUUGGG
>dre-miR-210 MIMAT0001281 Danio rerio miR-210fru-miR-210 MIMAT0003095 Fugu rubripes miR-210tni-miR-210 MIMAT0003096 Tetraodon nigroviridis miR-210
CUGUGCGUGUGACAGCGGCUAA
>dre-miR-213 MIMAT0001282 Danio rerio miR-213
ACCAUUGACCGUUGAUUGUACC
>dre-miR-216a MIMAT0001284 Danio rerio miR-216a
UAAUCUCAGCUGGCAACUGUGA
>dre-miR-217 MIMAT0001285 Danio rerio miR-217fru-miR-217 MIMAT0002971 Fugu rubripes miR-217tni-miR-217 MIMAT0002972 Tetraodon nigroviridis miR-217
UACUGCAUCAGGAACUGAUUGG
>dre-miR-219 MIMAT0001286 Danio rerio miR-219fru-miR-219 MIMAT0002900 Fugu rubripes miR-219tni-miR-219 MIMAT0002901 Tetraodon nigroviridis miR-219
UGAUUGUCCAAACGCAAUUCUU
>dre-miR-220 MIMAT0001287 Danio rerio miR-220
CCACAACCGUAUCGGACACUU
>cbr-miR-353 MIMAT0001291 Caenorhabditis briggsae miR-353
CAAGUAUCAUGUGUUGGUAUC
>cbr-miR-64 MIMAT0001292 Caenorhabditis briggsae miR-64
CAUGACACUGAAGCGUGUACGGA
>cbr-miR-231 MIMAT0001293 Caenorhabditis briggsae miR-231
UAAGCUCGUGAACAACAGGCAGGA
>cbr-miR-356 MIMAT0001294 Caenorhabditis briggsae miR-356
AUGAGCAACGCGAACAAAUCC
>cbr-miR-83 MIMAT0001295 Caenorhabditis briggsae miR-83
UAGCACCAUAUAAAUUCAGUGU
>cbr-miR-246 MIMAT0001296 Caenorhabditis briggsae miR-246
UUACAUGUAUUGGGUAGGAGCU
>cbr-miR-51 MIMAT0001297 Caenorhabditis briggsae miR-51
UACCCGUAGCUCCUUGCCAUGUU
>cbr-miR-357 MIMAT0001298 Caenorhabditis briggsae miR-357
AAAAUGCCAGUCAUUGACGGA
>cbr-miR-253 MIMAT0001299 Caenorhabditis briggsae miR-253
CACACCUCACUAACACUAACU
>cbr-miR-70 MIMAT0001300 Caenorhabditis briggsae miR-70
UAAUACGUGAUUGGUGUUCCCAG
>cbr-miR-358 MIMAT0001301 Caenorhabditis briggsae miR-358
CAAUUGGUAUCCUUAGUCGUGG
>cbr-miR-61 MIMAT0001302 Caenorhabditis briggsae miR-61
UGACUAGAACCUUGACUCUGCUC
>cbr-miR-239a MIMAT0001304 Caenorhabditis briggsae miR-239a
UUUGUACUACAAUUAGGUACUGG
>cbr-miR-249 MIMAT0001305 Caenorhabditis briggsae miR-249
UCACAGGAUUUUUGAGUGUUGC
>cbr-miR-240 MIMAT0001306 Caenorhabditis briggsae miR-240
UACUGGCCUCCAAAUUUUCGCU
>cbr-miR-254 MIMAT0001307 Caenorhabditis briggsae miR-254
UGCAAAUCUUUUGCAACUGUAUA
>cbr-miR-239b MIMAT0001308 Caenorhabditis briggsae miR-239b
UUGUACUGCACAAAAGUACUG
>cbr-miR-55 MIMAT0001310 Caenorhabditis briggsae miR-55
UACCCGUAUAUUUUUCUGCCGAG
>cbr-miR-84 MIMAT0001311 Caenorhabditis briggsae miR-84
UGAGGUAGUUUGCAAUGCUGUC
>cbr-miR-35 MIMAT0001313 Caenorhabditis briggsae miR-35
UCACCGGGUGAAAACUUGCAAG
>cbr-miR-36 MIMAT0001314 Caenorhabditis briggsae miR-36
UCACCGGGUGAAAAUUCGCAAU
>cbr-miR-38 MIMAT0001315 Caenorhabditis briggsae miR-38
UCACCGGGAGACAACCUGGUAU
>cbr-miR-39 MIMAT0001316 Caenorhabditis briggsae miR-39
UCACCGGGUGAAAAACGGUUAG
>cbr-miR-40 MIMAT0001317 Caenorhabditis briggsae miR-40
UCACCGGGUGUCAAUCAGCUAG
>cbr-miR-41 MIMAT0001318 Caenorhabditis briggsae miR-41
UCACCGGGUGAAAAACUCCCA
>rno-miR-421 MIMAT0001320 Rattus norvegicus miR-421
GGCCUCAUUAAAUGUUUGUUG
>ath-miR413 MIMAT0001321 Arabidopsis thaliana miR413
AUAGUUUCUCUUGUUCUGCAC
>ath-miR414 MIMAT0001322 Arabidopsis thaliana miR414
UCAUCUUCAUCAUCAUCGUCA
>ath-miR415 MIMAT0001323 Arabidopsis thaliana miR415
AACAGAGCAGAAACAGAACAU
>ath-miR416 MIMAT0001324 Arabidopsis thaliana miR416
GGUUCGUACGUACACUGUUCA
>ath-miR417 MIMAT0001325 Arabidopsis thaliana miR417
GAAGGUAGUGAAUUUGUUCGA
>ath-miR418 MIMAT0001326 Arabidopsis thaliana miR418
UAAUGUGAUGAUGAACUGACC
>ath-miR419 MIMAT0001327 Arabidopsis thaliana miR419
UUAUGAAUGCUGAGGAUGUUG
>ath-miR420 MIMAT0001328 Arabidopsis thaliana miR420
UAAACUAAUCACGGAAAUGCA
>osa-miR413 MIMAT0001329 Oryza sativa miR413
CUAGUUUCACUUGUUCUGCAC
>osa-miR414 MIMAT0001330 Oryza sativa miR414
UCAUCCUCAUCAUCAUCGUCC
>osa-miR415 MIMAT0001331 Oryza sativa miR415
AACAGAACAGAAGCAGAGCAG
>osa-miR416 MIMAT0001332 Oryza sativa miR416
UGUUCGUCCGUACACUGUUCA
>osa-miR417 MIMAT0001333 Oryza sativa miR417
GAAUGUAGUGAAUUUGUUCCA
>osa-miR418 MIMAT0001334 Oryza sativa miR418
UAAUGUGAUGAUGAAAUGACG
>osa-miR419 MIMAT0001335 Oryza sativa miR419
UGAUGAAUGCUGACGAUGUUG
>osa-miR420 MIMAT0001336 Oryza sativa miR420
UAAAUUAAUCACGGAAAUGAU
>ath-miR426 MIMAT0001337 Arabidopsis thaliana miR426
UUUUGGAAAUUUGUCCUUACG
>osa-miR426 MIMAT0001338 Oryza sativa miR426
UUUUGGAAGUUUGUCCUUACG
>hsa-miR-422a MIMAT0001339 Homo sapiens miR-422a
CUGGACUUAGGGUCAGAAGGCC
>hsa-miR-423 MIMAT0001340 Homo sapiens miR-423
AGCUCGGUCUGAGGCCCCUCAG
>hsa-miR-424 MIMAT0001341 Homo sapiens miR-424
CAGCAGCAAUUCAUGUUUUGAA
>mmu-miR-425 MIMAT0001342 Mus musculus miR-425hsa-miR-425 MIMAT0001343 Homo sapiens miR-425
AUCGGGAAUGUCGUGUCCGCC
>xla-miR-427 MIMAT0001344 Xenopus laevis miR-427
GAAAGUGCUUUCUGUUUUGGGCG
>xla-miR-428 MIMAT0001345 Xenopus laevis miR-428
UAAGUGCUCUCUAGUUCGGUUG
>xla-miR-429 MIMAT0001346 Xenopus laevis miR-429
UAAUACUGUCUGGUAAUGCCG
>xla-miR-20 MIMAT0001348 Xenopus laevis miR-20gga-miR-20b MIMAT0001411 Gallus gallus miR-20bhsa-miR-20b MIMAT0001413 Homo sapiens miR-20b
CAAAGUGCUCAUAGUGCAGGUAG
>xla-miR-18 MIMAT0001349 Xenopus laevis miR-18
UAAGGUGCAUCUAGUGCAGUUAG
>zma-miR162 MIMAT0001376 Zea mays miR162
UCGAUAAACCUCUGCAUCCA
>zma-miR166h MIMAT0001377 Zea mays miR166hzma-miR166e MIMAT0001378 Zea mays miR166ezma-miR166i MIMAT0001379 Zea mays miR166izma-miR166f MIMAT0001380 Zea mays miR166fzma-miR166g MIMAT0001381 Zea mays miR166gzma-miR166b MIMAT0001382 Zea mays miR166bzma-miR166c MIMAT0001383 Zea mays miR166czma-miR166d MIMAT0001384 Zea mays miR166dsbi-miR166d MIMAT0001391 Sorghum bicolor miR166dsbi-miR166c MIMAT0001392 Sorghum bicolor miR166csbi-miR166b MIMAT0001393 Sorghum bicolor miR166bsbi-miR166a MIMAT0001394 Sorghum bicolor miR166a
UCGGACCAGGCUUCAUUCCC
>zma-miR171a MIMAT0001385 Zea mays miR171a
UGAUUGAGCCGCGCCAAUAU
>zma-miR171b MIMAT0001386 Zea mays miR171b
UUGAGCCGUGCCAAUAUCAC
>zma-miR172a MIMAT0001387 Zea mays miR172azma-miR172d MIMAT0001388 Zea mays miR172dzma-miR172b MIMAT0001389 Zea mays miR172bzma-miR172c MIMAT0001390 Zea mays miR172csbi-miR172c MIMAT0001396 Sorghum bicolor miR172csbi-miR172a MIMAT0001397 Sorghum bicolor miR172asbi-miR172d MIMAT0001467 Sorghum bicolor miR172d
AGAAUCUUGAUGAUGCUGCA
>sbi-miR172b MIMAT0001395 Sorghum bicolor miR172b
GGAAUCUUGAUGAUGCUGCA
>oar-miR-431 MIMAT0001414 Ovis aries miR-431mmu-miR-431 MIMAT0001418 Mus musculus miR-431
UGUCUUGCAGGCCGUCAUGCAGG
>oar-miR-127 MIMAT0001415 Ovis aries miR-127
AUCGGAUCCGUCUGAGCUUGGCU
>oar-miR-432 MIMAT0001416 Ovis aries miR-432hsa-miR-432 MIMAT0002814 Homo sapiens miR-432
UCUUGGAGUAGGUCAUUGGGUGG
>mmu-miR-433-5p MIMAT0001419 Mus musculus miR-433-5p
UACGGUGAGCCUGUCAUUAUUC
>mmu-miR-433-3p MIMAT0001420 Mus musculus miR-433-3phsa-miR-433 MIMAT0001627 Homo sapiens miR-433rno-miR-433 MIMAT0001628 Rattus norvegicus miR-433
AUCAUGAUGGGCUCCUCGGUGU
>mmu-miR-434-5p MIMAT0001421 Mus musculus miR-434-5p
AGCUCGACUCAUGGUUUGAACC
>mmu-miR-434-3p MIMAT0001422 Mus musculus miR-434-3p
UUUGAACCAUCACUCGACUCC
>dre-miR-430a MIMAT0001423 Danio rerio miR-430a
UAAGUGCUAUUUGUUGGGGUAG
>dre-miR-430b MIMAT0001424 Danio rerio miR-430b
AAAGUGCUAUCAAGUUGGGGUAG
>dre-miR-430c MIMAT0001425 Danio rerio miR-430c
UAAGUGCUUCUCUUUGGGGUAG
>ame-bantam MIMAT0001470 Apis mellifera bantam
UGAGAUCAUUGUGAAAGCUGAUU
>ame-miR-125 MIMAT0001474 Apis mellifera miR-125
CCCCUGAGACCCUAACUUGUGA
>ame-miR-263 MIMAT0001479 Apis mellifera miR-263
GUAAAUGGCACUGGAAGAAUUCAC
>ame-miR-281 MIMAT0001483 Apis mellifera miR-281
UGUCAUGGAGUUGCUCUCUUUGU
>ame-miR-282 MIMAT0001484 Apis mellifera miR-282
GAUUUAGCCUCUCCUAGGCUUUGUCUGU
>ame-miR-317 MIMAT0001488 Apis mellifera miR-317
UGAACACAGCUGGUGGUAUCUCAGU
>ame-miR-9b MIMAT0001492 Apis mellifera miR-9b
GCUUUGGUAAUCUAGCUUUAUGA
>aga-bantam MIMAT0001494 Anopheles gambiae bantam
UGAGAUCACUUUGAAAGCUGAUU
>aga-let-7 MIMAT0001495 Anopheles gambiae let-7
UGAGGUAGUUGGUUGUAUAGU
>aga-miR-184 MIMAT0001504 Anopheles gambiae miR-184fru-miR-184 MIMAT0002926 Fugu rubripes miR-184tni-miR-184 MIMAT0002927 Tetraodon nigroviridis miR-184
UGGACGGAGAACUGAUAAGGG
>aga-miR-210 MIMAT0001505 Anopheles gambiae miR-210
UUGUGCGUGUGACAACGGCUA
>aga-miR-263 MIMAT0001507 Anopheles gambiae miR-263
UGUAAUGGCACUGGAAGAAUUCAC
>aga-miR-281 MIMAT0001513 Anopheles gambiae miR-281
UGUCAUGGAAUUGCUCUCUUUAU
>aga-miR-282 MIMAT0001514 Anopheles gambiae miR-282
AAUCUAGCCUCUUCUAGGCUUUGUCUGU
>aga-miR-2 MIMAT0001516 Anopheles gambiae miR-2
GCUCAUCAAAGCUGGCUGUGAUA
>aga-miR-308 MIMAT0001520 Anopheles gambiae miR-308
AAUCACAGGAGUAUACUGUGAG
>aga-miR-317 MIMAT0001522 Anopheles gambiae miR-317
UGAACACAUCUGGUGGUAUCUCAGU
>aga-miR-92a MIMAT0001527 Anopheles gambiae miR-92a
UAUUGCACUUGUCCCGGCCUAU
>aga-miR-92b MIMAT0001528 Anopheles gambiae miR-92b
AAUUGCACUUGUCCCGGCCUGC
>aga-miR-9b MIMAT0001529 Anopheles gambiae miR-9b
ACUUUGGUGAUUUUAGCUGUAUG
>hsa-miR-448 MIMAT0001532 Homo sapiens miR-448mmu-miR-448 MIMAT0001533 Mus musculus miR-448rno-miR-448 MIMAT0001534 Rattus norvegicus miR-448cfa-miR-448 MIMAT0001535 Canis familiaris miR-448
UUGCAUAUGUAGGAUGUCCCAU
>hsa-miR-429 MIMAT0001536 Homo sapiens miR-429
UAAUACUGUCUGGUAAAACCGU
>mmu-miR-429 MIMAT0001537 Mus musculus miR-429rno-miR-429 MIMAT0001538 Rattus norvegicus miR-429cfa-miR-429 MIMAT0001539 Canis familiaris miR-429dre-miR-429 MIMAT0001624 Danio rerio miR-429fru-miR-429 MIMAT0002979 Fugu rubripes miR-429tni-miR-429 MIMAT0002980 Tetraodon nigroviridis miR-429gga-miR-429 MIMAT0003371 Gallus gallus miR-429
UAAUACUGUCUGGUAAUGCCGU
>hsa-miR-449 MIMAT0001541 Homo sapiens miR-449mmu-miR-449 MIMAT0001542 Mus musculus miR-449rno-miR-449 MIMAT0001543 Rattus norvegicus miR-449cfa-miR-449 MIMAT0001544 Canis familiaris miR-449
UGGCAGUGUAUUGUUAGCUGGU
>hsa-miR-450 MIMAT0001545 Homo sapiens miR-450mmu-miR-450 MIMAT0001546 Mus musculus miR-450cfa-miR-450 MIMAT0001548 Canis familiaris miR-450
UUUUUGCGAUGUGUUCCUAAUA
>rno-miR-450 MIMAT0001547 Rattus norvegicus miR-450
UUUUUGCGAUGUGUUCCUAAUG
>mghv-miR-M1-1 MIMAT0001564 Mouse gammaherpesvirus miR-M1-1
UAGAAAUGGCCGUACUUCCUUU
>mghv-miR-M1-2 MIMAT0001565 Mouse gammaherpesvirus miR-M1-2
CAGACCCCCUCUCCCCCUCUUU
>mghv-miR-M1-3 MIMAT0001566 Mouse gammaherpesvirus miR-M1-3
GAGGUGAGCAGGAGUUGCGCUU
>mghv-miR-M1-4 MIMAT0001567 Mouse gammaherpesvirus miR-M1-4
UCGAGGAGCACGUGUUAUUCUA
>mghv-miR-M1-5 MIMAT0001568 Mouse gammaherpesvirus miR-M1-5
AGAGUUGAGAUCGGGUCGUCUC
>mghv-miR-M1-6 MIMAT0001569 Mouse gammaherpesvirus miR-M1-6
UGAAACUGUGUGAGGUGGUUUU
>mghv-miR-M1-7-5p MIMAT0001570 Mouse gammaherpesvirus miR-M1-7-5p
AAAGGUGGAGGUGCGGUAACCU
>mghv-miR-M1-7-3p MIMAT0001571 Mouse gammaherpesvirus miR-M1-7-3p
GAUAUCGCGCCCACCUUUAUU
>mghv-miR-M1-8 MIMAT0001572 Mouse gammaherpesvirus miR-M1-8
AGCACUCACUGGGGGUUUGGUC
>mghv-miR-M1-9 MIMAT0001573 Mouse gammaherpesvirus miR-M1-9
UCACAUUUGCCUGGACCUUUUU
>hcmv-miR-UL22A MIMAT0001574 Human cytomegalovirus miR-UL22A
UAACUAGCCUUCCCGUGAGA
>hcmv-miR-UL22A* MIMAT0001575 Human cytomegalovirus miR-UL22A*
UCACCAGAAUGCUAGUUUGUAG
>hcmv-miR-UL36 MIMAT0001576 Human cytomegalovirus miR-UL36
UCGUUGAAGACACCUGGAAAGA
>hcmv-miR-UL112 MIMAT0001577 Human cytomegalovirus miR-UL112
AAGUGACGGUGAGAUCCAGGCU
>hcmv-miR-UL148D MIMAT0001578 Human cytomegalovirus miR-UL148D
UCGUCCUCCCCUUCUUCACCG
>hcmv-miR-US5-1 MIMAT0001579 Human cytomegalovirus miR-US5-1
UGACAAGCCUGACGAGAGCGU
>hcmv-miR-US5-2 MIMAT0001580 Human cytomegalovirus miR-US5-2
UUAUGAUAGGUGUGACGAUGUC
>hcmv-miR-US25-1 MIMAT0001581 Human cytomegalovirus miR-US25-1
AACCGCUCAGUGGCUCGGACC
>hcmv-miR-US25-2-5p MIMAT0001582 Human cytomegalovirus miR-US25-2-5p
AGCGGUCUGUUCAGGUGGAUGA
>hcmv-miR-US25-2-3p MIMAT0001583 Human cytomegalovirus miR-US25-2-3p
AUCCACUUGGAGAGCUCCCGCGG
>hcmv-miR-US33 MIMAT0001584 Human cytomegalovirus miR-US33
GAUUGUGCCCGGACCGUGGGCG
>osa-miR435 MIMAT0001585 Oryza sativa miR435
UUAUCCGGUAUUGGAGUUGA
>osa-miR437 MIMAT0001586 Oryza sativa miR437
AAAGUUAGAGAAGUUUGACUU
>osa-miR438 MIMAT0001587 Oryza sativa miR438
UUCCCACGCGUUAUAGUGAAA
>osa-miR439a MIMAT0001589 Oryza sativa miR439aosa-miR439b MIMAT0001590 Oryza sativa miR439bosa-miR439c MIMAT0001591 Oryza sativa miR439cosa-miR439d MIMAT0001592 Oryza sativa miR439dosa-miR439e MIMAT0001593 Oryza sativa miR439eosa-miR439f MIMAT0001594 Oryza sativa miR439fosa-miR439g MIMAT0001595 Oryza sativa miR439gosa-miR439h MIMAT0001596 Oryza sativa miR439hosa-miR439i MIMAT0001597 Oryza sativa miR439iosa-miR439j MIMAT0001598 Oryza sativa miR439j
UGUCGAACCGCGGUUGUUCGA
>osa-miR440 MIMAT0001599 Oryza sativa miR440
AGUGUCUCCUGAUGAUCGGGACAA
>osa-miR396d MIMAT0001600 Oryza sativa miR396dosa-miR396e MIMAT0001601 Oryza sativa miR396e
UCCACAGGCUUUCUUGAACUG
>osa-miR441a MIMAT0001602 Oryza sativa miR441aosa-miR441b MIMAT0001603 Oryza sativa miR441bosa-miR441c MIMAT0001604 Oryza sativa miR441c
UACCAUCAAUAUAAAUGUGGGAAA
>osa-miR442 MIMAT0001605 Oryza sativa miR442
UGACGUGUAAAUUGCGAGACGAAU
>osa-miR443 MIMAT0001606 Oryza sativa miR443
AUCACAAUACAAUAAAUCUGGA
>osa-miR445a MIMAT0001607 Oryza sativa miR445aosa-miR445b MIMAT0001608 Oryza sativa miR445bosa-miR445c MIMAT0001609 Oryza sativa miR445cosa-miR445d MIMAT0001610 Oryza sativa miR445dosa-miR445e MIMAT0001611 Oryza sativa miR445eosa-miR445f MIMAT0001612 Oryza sativa miR445fosa-miR445g MIMAT0001613 Oryza sativa miR445gosa-miR445h MIMAT0001614 Oryza sativa miR445hosa-miR445i MIMAT0001615 Oryza sativa miR445i
UAAAUUAGUGUAUAAACAUCCGAU
>osa-miR446 MIMAT0001616 Oryza sativa miR446
CAUCAAUAUGAAUAUGGGAAAUGG
>osa-miR444 MIMAT0001617 Oryza sativa miR444
UUGCUGCCUCAAGCUUGCUGC
>hsa-miR-431 MIMAT0001625 Homo sapiens miR-431rno-miR-431 MIMAT0001626 Rattus norvegicus miR-431
UGUCUUGCAGGCCGUCAUGCA
>hsa-miR-329 MIMAT0001629 Homo sapiens miR-329
AACACACCUGGUUAACCUCUUU
>hsa-miR-453 MIMAT0001630 Homo sapiens miR-453
GAGGUUGUCCGUGGUGAGUUCG
>hsa-miR-451 MIMAT0001631 Homo sapiens miR-451
AAACCGUUACCAUUACUGAGUUU
>mmu-miR-451 MIMAT0001632 Mus musculus miR-451rno-miR-451 MIMAT0001633 Rattus norvegicus miR-451dre-miR-451 MIMAT0001634 Danio rerio miR-451
AAACCGUUACCAUUACUGAGUU
>hsa-miR-452 MIMAT0001635 Homo sapiens miR-452mmu-miR-452 MIMAT0001637 Mus musculus miR-452
UGUUUGCAGAGGAAACUGAGAC
>hsa-miR-452* MIMAT0001636 Homo sapiens miR-452*
UCAGUCUCAUCUGCAAAGAAG
>hsa-miR-409-5p MIMAT0001638 Homo sapiens miR-409-5p
AGGUUACCCGAGCAACUUUGCA
>hsa-miR-409-3p MIMAT0001639 Homo sapiens miR-409-3p
CGAAUGUUGCUCGGUGAACCCCU
>mtr-miR399d MIMAT0001646 Medicago truncatula miR399d
UGCCAAAGGAGAGCUGCCCUA
>mtr-miR395a MIMAT0001648 Medicago truncatula miR395asbi-miR395f MIMAT0001757 Sorghum bicolor miR395f
AUGAAGUGUUUGGGGGAACUC
>mtr-miR395b MIMAT0001649 Medicago truncatula miR395b
AUGAAGUAUUUGGGGGAACUC
>mtr-miR171 MIMAT0001655 Medicago truncatula miR171
UGAUUGAGUCGUGCCAAUAUC
>sof-miR159e MIMAT0001661 Saccharum officinarum miR159e
UUUGGAUUGAAAGGAGCUCUU
>sof-miR159c MIMAT0001662 Saccharum officinarum miR159czma-miR159c MIMAT0001713 Zea mays miR159czma-miR159d MIMAT0001714 Zea mays miR159dsbi-miR159b MIMAT0001753 Sorghum bicolor miR159bptc-miR159d MIMAT0001904 Populus trichocarpa miR159d
CUUGGAUUGAAGGGAGCUCCU
>sof-miR168b MIMAT0001666 Saccharum officinarum miR168b
UCGCUUGGGCAGAUCGGGAC
>sof-miR408e MIMAT0001671 Saccharum officinarum miR408e
CUGCACUGACUCUUCCCUGGC
>gma-miR319c MIMAT0001691 Glycine max miR319c
UUGGACUGAAAGGAGCUCCU
>zma-miR171f MIMAT0001695 Zea mays miR171f
UUGAGCCGUGCCAAUAUCACA
>zma-miR399b MIMAT0001706 Zea mays miR399b
UGCCAAAGGAGAGCUGUCCUG
>zma-miR169d MIMAT0001735 Zea mays miR169d
UAGCCAAGGAGACUGCCUAUG
>zma-miR169e MIMAT0001736 Zea mays miR169e
UAGCCAAGGAGACUGCCUACG
>zma-miR171c MIMAT0001737 Zea mays miR171c
UGACUGAGCCGUGCCAAUAUC
>zma-miR156k MIMAT0001749 Zea mays miR156ksbi-miR156e MIMAT0001758 Sorghum bicolor miR156e
UGACAGAAGAGAGCGAGCAC
>sbi-miR164c MIMAT0001754 Sorghum bicolor miR164c
UGGAGAAGCAGGACACGUGAG
>sbi-miR171f MIMAT0001756 Sorghum bicolor miR171f
AUGAGCCGAACCAAUAUCACU
>dre-let-7d MIMAT0001762 Danio rerio let-7dfru-let-7d MIMAT0002995 Fugu rubripes let-7dtni-let-7d MIMAT0002996 Tetraodon nigroviridis let-7d
UGAGGUAGUUGGUUGUAUGGUU
>dre-let-7g MIMAT0001765 Danio rerio let-7gfru-let-7g MIMAT0003097 Fugu rubripes let-7gtni-let-7g MIMAT0003098 Tetraodon nigroviridis let-7g
UGAGGUAGUAGUUUGUAUAGUU
>dre-let-7h MIMAT0001766 Danio rerio let-7hfru-let-7h MIMAT0002892 Fugu rubripes let-7htni-let-7h MIMAT0002893 Tetraodon nigroviridis let-7h
UGAGGUAGUAAGUUGUGUUGUU
>dre-let-7i MIMAT0001767 Danio rerio let-7ifru-let-7i MIMAT0002977 Fugu rubripes let-7itni-let-7i MIMAT0002978 Tetraodon nigroviridis let-7i
UGAGGUAGUAGUUUGUGCUGUU
>dre-miR-1 MIMAT0001768 Danio rerio miR-1fru-miR-1 MIMAT0003071 Fugu rubripes miR-1tni-miR-1 MIMAT0003072 Tetraodon nigroviridis miR-1
UGGAAUGUAAAGAAGUAUGUAU
>dre-miR-10c MIMAT0001770 Danio rerio miR-10cfru-miR-10c MIMAT0003087 Fugu rubripes miR-10ctni-miR-10c MIMAT0003088 Tetraodon nigroviridis miR-10c
UACCCUGUAGAUCCGGAUUUGU
>dre-miR-10d MIMAT0001771 Danio rerio miR-10d
UACCCUGUAGAACCGAAUGUGUG
>dre-miR-15a MIMAT0001772 Danio rerio miR-15a
UAGCAGCACAGAAUGGUUUGUG
>dre-miR-15b MIMAT0001773 Danio rerio miR-15b
UAGCAGCACAUCAUGGUUUGUA
>dre-miR-16b MIMAT0001775 Danio rerio miR-16bfru-miR-16 MIMAT0003107 Fugu rubripes miR-16tni-miR-16 MIMAT0003108 Tetraodon nigroviridis miR-16
UAGCAGCACGUAAAUAUUGGAG
>dre-miR-16c MIMAT0001776 Danio rerio miR-16c
UAGCAGCAUGUAAAUAUUGGAG
>dre-miR-17a MIMAT0001777 Danio rerio miR-17afru-miR-17 MIMAT0002916 Fugu rubripes miR-17tni-miR-17 MIMAT0002917 Tetraodon nigroviridis miR-17
CAAAGUGCUUACAGUGCAGGUA
>dre-miR-20b MIMAT0001778 Danio rerio miR-20b
CAAAGUGCUCACAGUGCAGGUAG
>dre-miR-18b MIMAT0001780 Danio rerio miR-18b
UAAGGUGCAUUUAGUGCAGAUA
>dre-miR-18c MIMAT0001781 Danio rerio miR-18c
UAAGGUGCAUCUUGUGUAGUUA
>dre-miR-19c MIMAT0001784 Danio rerio miR-19c
UGUGCAAAUCCAUGCAAAACUCG
>dre-miR-19d MIMAT0001785 Danio rerio miR-19d
UGUGCAAACCCAUGCAAAACUGA
>dre-miR-21 MIMAT0001787 Danio rerio miR-21fru-miR-21 MIMAT0002999 Fugu rubripes miR-21tni-miR-21 MIMAT0003000 Tetraodon nigroviridis miR-21
UAGCUUAUCAGACUGGUGUUGGC
>dre-miR-22a MIMAT0001788 Danio rerio miR-22afru-miR-22a MIMAT0003099 Fugu rubripes miR-22atni-miR-22a MIMAT0003100 Tetraodon nigroviridis miR-22a
AAGCUGCCAGCUGAAGAACUGU
>dre-miR-22b MIMAT0001789 Danio rerio miR-22bfru-miR-22b MIMAT0003045 Fugu rubripes miR-22btni-miR-22b MIMAT0003046 Tetraodon nigroviridis miR-22b
AAGCUGCCAGUUGAAGAGCUGU
>dre-miR-23a MIMAT0001790 Danio rerio miR-23afru-miR-23a MIMAT0002912 Fugu rubripes miR-23atni-miR-23a MIMAT0002913 Tetraodon nigroviridis miR-23a
AUCACAUUGCCAGGGAUUUCCA
>dre-miR-23b MIMAT0001791 Danio rerio miR-23bfru-miR-23b MIMAT0002953 Fugu rubripes miR-23btni-miR-23b MIMAT0002954 Tetraodon nigroviridis miR-23b
AUCACAUUGCCAGGGAUUACCA
>dre-miR-26a MIMAT0001794 Danio rerio miR-26assc-miR-26a MIMAT0002135 Sus scrofa miR-26aptr-miR-26a MIMAT0002344 Pan troglodytes miR-26aggo-miR-26a MIMAT0002345 Gorilla gorilla miR-26appy-miR-26a MIMAT0002346 Pongo pygmaeus miR-26alla-miR-26a MIMAT0002347 Lagothrix lagotricha miR-26amne-miR-26a MIMAT0002348 Macaca nemestrina miR-26amml-miR-26a MIMAT0002349 Macaca mulatta miR-26appa-miR-26a MIMAT0002350 Pan paniscus miR-26afru-miR-26 MIMAT0003037 Fugu rubripes miR-26tni-miR-26 MIMAT0003038 Tetraodon nigroviridis miR-26
UUCAAGUAAUCCAGGAUAGGCU
>dre-miR-26b MIMAT0001795 Danio rerio miR-26b
UUCAAGUAAUCCAGGAUAGGUU
>dre-miR-27a MIMAT0001796 Danio rerio miR-27a
UUCACAGUGGCUAAGUUCCGCU
>dre-miR-27b MIMAT0001797 Danio rerio miR-27bfru-miR-27b MIMAT0002951 Fugu rubripes miR-27btni-miR-27b MIMAT0002952 Tetraodon nigroviridis miR-27b
UUCACAGUGGCUAAGUUCUGCA
>dre-miR-27c MIMAT0001798 Danio rerio miR-27cfru-miR-27c MIMAT0003077 Fugu rubripes miR-27ctni-miR-27c MIMAT0003078 Tetraodon nigroviridis miR-27c
UUCACAGUGGUUAAGUUCUGC
>dre-miR-27d MIMAT0001799 Danio rerio miR-27d
UUCACAGUGGCUAAGUUCUUCA
>dre-miR-27e MIMAT0001800 Danio rerio miR-27efru-miR-27e MIMAT0003067 Fugu rubripes miR-27etni-miR-27e MIMAT0003068 Tetraodon nigroviridis miR-27e
UUCACAGUGGCUAAGUUCAGUG
>dre-miR-29b MIMAT0001801 Danio rerio miR-29bfru-miR-29b MIMAT0003055 Fugu rubripes miR-29btni-miR-29b MIMAT0003056 Tetraodon nigroviridis miR-29b
UAGCACCAUUUGAAAUCAGUGU
>dre-miR-29a MIMAT0001802 Danio rerio miR-29assc-miR-29c MIMAT0002166 Sus scrofa miR-29cfru-miR-29a MIMAT0003053 Fugu rubripes miR-29atni-miR-29a MIMAT0003054 Tetraodon nigroviridis miR-29a
UAGCACCAUUUGAAAUCGGUUA
>dre-miR-30a MIMAT0001803 Danio rerio miR-30a
UGUAAACAUUCCCGACUGGAAG
>dre-miR-30c MIMAT0001805 Danio rerio miR-30c
UGUAAACAUCCUACACUCUCAG
>dre-miR-30e MIMAT0001807 Danio rerio miR-30e
UGUAAACAUCCUUGACUGGAAG
>dre-miR-92a MIMAT0001808 Danio rerio miR-92aggo-miR-92 MIMAT0002664 Gorilla gorilla miR-92lca-miR-92 MIMAT0002671 Lemur catta miR-92age-miR-92 MIMAT0002678 Ateles geoffroyi miR-92ppa-miR-92 MIMAT0002685 Pan paniscus miR-92ppy-miR-92 MIMAT0002692 Pongo pygmaeus miR-92ptr-miR-92 MIMAT0002699 Pan troglodytes miR-92mml-miR-92 MIMAT0002706 Macaca mulatta miR-92sla-miR-92 MIMAT0002713 Saguinus labiatus miR-92lla-miR-92 MIMAT0002720 Lagothrix lagotricha miR-92mne-miR-92 MIMAT0002803 Macaca nemestrina miR-92fru-miR-92 MIMAT0002924 Fugu rubripes miR-92tni-miR-92 MIMAT0002925 Tetraodon nigroviridis miR-92
UAUUGCACUUGUCCCGGCCUGU
>dre-miR-92b MIMAT0001809 Danio rerio miR-92b
UAUUGCACUCGUCCCGGCCUCC
>dre-miR-93 MIMAT0001810 Danio rerio miR-93
AAAAGUGCUGUUUGUGCAGGUA
>dre-miR-101b MIMAT0001815 Danio rerio miR-101bfru-miR-101b MIMAT0003039 Fugu rubripes miR-101btni-miR-101b MIMAT0003040 Tetraodon nigroviridis miR-101b
UACAGUACUAUGAUAACUGAAG
>dre-miR-122 MIMAT0001818 Danio rerio miR-122fru-miR-122 MIMAT0002991 Fugu rubripes miR-122tni-miR-122 MIMAT0002992 Tetraodon nigroviridis miR-122
UGGAGUGUGACAAUGGUGUUUG
>dre-miR-124 MIMAT0001819 Danio rerio miR-124fru-miR-124 MIMAT0002896 Fugu rubripes miR-124tni-miR-124 MIMAT0002897 Tetraodon nigroviridis miR-124
UAAGGCACGCGGUGAAUGCCAA
>dre-miR-125a MIMAT0001820 Danio rerio miR-125afru-miR-125a MIMAT0003081 Fugu rubripes miR-125atni-miR-125a MIMAT0003082 Tetraodon nigroviridis miR-125a
UCCCUGAGACCCUUAACCUGUG
>dre-miR-125c MIMAT0001822 Danio rerio miR-125c
UCCCUGAGACCCUAACUCGUGA
>dre-miR-130b MIMAT0001827 Danio rerio miR-130b
CAGUGCAAUAAUGAAAGGGCAU
>dre-miR-133a MIMAT0001830 Danio rerio miR-133afru-miR-133 MIMAT0003057 Fugu rubripes miR-133tni-miR-133 MIMAT0003058 Tetraodon nigroviridis miR-133
UUUGGUCCCCUUCAACCAGCUG
>dre-miR-133b MIMAT0001831 Danio rerio miR-133b
UUUGGUCCCCUUCAACCAGCUA
>dre-miR-133c MIMAT0001832 Danio rerio miR-133c
UUUGGUCCCUUUCAACCAGCUA
>dre-miR-135 MIMAT0001833 Danio rerio miR-135fru-miR-135a MIMAT0003051 Fugu rubripes miR-135atni-miR-135a MIMAT0003052 Tetraodon nigroviridis miR-135a
UAUGGCUUUCUAUUCCUAUGUG
>dre-miR-137 MIMAT0001834 Danio rerio miR-137fru-miR-137 MIMAT0002932 Fugu rubripes miR-137
UUAUUGCUUAAGAAUACGCGUA
>dre-miR-138 MIMAT0001835 Danio rerio miR-138fru-miR-138 MIMAT0003079 Fugu rubripes miR-138tni-miR-138 MIMAT0003080 Tetraodon nigroviridis miR-138
AGCUGGUGUUGUGAAUCAGGCC
>dre-miR-140* MIMAT0003159 Danio rerio miR-140*
UACCACAGGGUAGAACCACGGAC
>dre-miR-141 MIMAT0001837 Danio rerio miR-141
UAACACUGUCUGGUAACGAUGC
>dre-miR-142a-5p MIMAT0001838 Danio rerio miR-142a-5pfru-miR-142a MIMAT0002908 Fugu rubripes miR-142atni-miR-142a MIMAT0002909 Tetraodon nigroviridis miR-142a
CAUAAAGUAGAAAGCACUACU
>dre-miR-142b-5p MIMAT0001839 Danio rerio miR-142b-5p
CAUAAAGUAGACAGCACUACUA
>dre-miR-143 MIMAT0001840 Danio rerio miR-143
UGAGAUGAAGCACUGUAGCUC
>dre-miR-144 MIMAT0001841 Danio rerio miR-144fru-miR-144 MIMAT0003020 Fugu rubripes miR-144tni-miR-144 MIMAT0003021 Tetraodon nigroviridis miR-144
UACAGUAUAGAUGAUGUACU
>dre-miR-145 MIMAT0001842 Danio rerio miR-145
GUCCAGUUUUCCCAGGAAUCCC
>dre-miR-146a MIMAT0001843 Danio rerio miR-146a
UGAGAACUGAAUUCCAUAGAUGG
>dre-miR-146b MIMAT0001844 Danio rerio miR-146b
UGAGAACUGAAUUCCAAGGGUG
>dre-miR-148 MIMAT0001845 Danio rerio miR-148fru-miR-148 MIMAT0002961 Fugu rubripes miR-148tni-miR-148 MIMAT0002962 Tetraodon nigroviridis miR-148
UCAGUGCAUUACAGAACUUUGU
>dre-miR-150 MIMAT0001846 Danio rerio miR-150
UCUCCCAAUCCUUGUACCAGUG
>dre-miR-152 MIMAT0001847 Danio rerio miR-152
UCAGUGCAUGACAGAACUUUGG
>dre-miR-153b MIMAT0001848 Danio rerio miR-153bfru-miR-153b MIMAT0003001 Fugu rubripes miR-153btni-miR-153b MIMAT0003002 Tetraodon nigroviridis miR-153b
UUGCAUAGUCACAAAAAUGAGC
>dre-miR-153c MIMAT0001850 Danio rerio miR-153c
UUGCAUAGUCACAAAAAUGAUC
>dre-miR-181c MIMAT0001852 Danio rerio miR-181c
CACAUUCAUUGCUGUCGGUGGG
>dre-miR-462 MIMAT0001855 Danio rerio miR-462
UAACGGAACCCAUAAUGCAGCU
>dre-miR-193a MIMAT0001856 Danio rerio miR-193afru-miR-193 MIMAT0002969 Fugu rubripes miR-193tni-miR-193 MIMAT0002970 Tetraodon nigroviridis miR-193
AACUGGCCUACAAAGUCCCAGU
>dre-miR-193b MIMAT0001857 Danio rerio miR-193b
AACUGGCCCGCAAAGUCCCGCU
>dre-miR-194a MIMAT0001858 Danio rerio miR-194afru-miR-194 MIMAT0002943 Fugu rubripes miR-194tni-miR-194 MIMAT0002944 Tetraodon nigroviridis miR-194
UGUAACAGCAACUCCAUGUGG
>dre-miR-194b MIMAT0001859 Danio rerio miR-194b
UGUAACAGCCGCUCCAUGUGGA
>dre-miR-196b MIMAT0001860 Danio rerio miR-196bfru-miR-196b MIMAT0003033 Fugu rubripes miR-196btni-miR-196b MIMAT0003034 Tetraodon nigroviridis miR-196b
UAGGUAGUUUCAAGUUGUUGGG
>dre-miR-200b MIMAT0001862 Danio rerio miR-200bfru-miR-200b MIMAT0002983 Fugu rubripes miR-200btni-miR-200b MIMAT0002984 Tetraodon nigroviridis miR-200b
UAAUACUGCCUGGUAAUGAUGA
>dre-miR-200c MIMAT0001863 Danio rerio miR-200c
UAAUACUGCCUGGUAAUGAUGC
>dre-miR-202 MIMAT0001864 Danio rerio miR-202fru-miR-202 MIMAT0003073 Fugu rubripes miR-202tni-miR-202 MIMAT0003074 Tetraodon nigroviridis miR-202
AGAGGCAUAGGGCAUGGGAAAA
>dre-miR-203b MIMAT0001865 Danio rerio miR-203b
GUGAAAUGUUCAGGACCACUUG
>dre-miR-216b MIMAT0001867 Danio rerio miR-216bfru-miR-216b MIMAT0002975 Fugu rubripes miR-216btni-miR-216b MIMAT0002976 Tetraodon nigroviridis miR-216b
UAAUCUCUGCAGGCAACUGUGA
>dre-miR-218a MIMAT0001868 Danio rerio miR-218afru-miR-218a MIMAT0002993 Fugu rubripes miR-218atni-miR-218a MIMAT0002994 Tetraodon nigroviridis miR-218a
UUGUGCUUGAUCUAACCAUGUG
>dre-miR-218b MIMAT0001869 Danio rerio miR-218bfru-miR-218b MIMAT0002985 Fugu rubripes miR-218btni-miR-218b MIMAT0002986 Tetraodon nigroviridis miR-218b
UUGUGCUUGAUCUAACCAUGCA
>dre-miR-301a MIMAT0001870 Danio rerio miR-301a
CAGUGCAAUAGUAUUGUCAAAG
>dre-miR-301b MIMAT0001871 Danio rerio miR-301b
CAGUGCAAUAGUAUUGUCAUUG
>dre-miR-301c MIMAT0001872 Danio rerio miR-301cfru-miR-301 MIMAT0002987 Fugu rubripes miR-301tni-miR-301 MIMAT0002988 Tetraodon nigroviridis miR-301
CAGUGCAAUAGUAUUGUCAUAG
>dre-miR-338 MIMAT0001873 Danio rerio miR-338fru-miR-338 MIMAT0003007 Fugu rubripes miR-338tni-miR-338 MIMAT0003008 Tetraodon nigroviridis miR-338
UCCAGCAUCAGUGAUUUUGUUG
>dre-miR-375 MIMAT0001876 Danio rerio miR-375fru-miR-375 MIMAT0003069 Fugu rubripes miR-375tni-miR-375 MIMAT0003070 Tetraodon nigroviridis miR-375gga-miR-375 MIMAT0003362 Gallus gallus miR-375
UUUGUUCGUUCGGCUCGCGUUA
>dre-miR-454a MIMAT0001877 Danio rerio miR-454a
UAGUGCAAUAUUGCUAAUAGGG
>dre-miR-454b MIMAT0001878 Danio rerio miR-454b
UAGUGCAAUAUUGCUUAUAGGG
>dre-miR-455 MIMAT0001879 Danio rerio miR-455fru-miR-455 MIMAT0003028 Fugu rubripes miR-455tni-miR-455 MIMAT0003029 Tetraodon nigroviridis miR-455gga-miR-455 MIMAT0003364 Gallus gallus miR-455
UAUGUGCCCUUGGACUACAUCG
>dre-miR-430i MIMAT0001880 Danio rerio miR-430i
UAAGUGCUAUUUGUUGGCGUAG
>dre-miR-430j MIMAT0001881 Danio rerio miR-430j
AAAGUGCUAUCAAAUUGGGGUA
>dre-miR-456 MIMAT0001882 Danio rerio miR-456
CAGGCUGGUUAGAUGGUUGUCA
>dre-miR-457a MIMAT0001883 Danio rerio miR-457a
AAGCAGCACAUCAAUAUUGGCA
>dre-miR-457b MIMAT0001884 Danio rerio miR-457b
AAGCAGCACAUAAAUACUGGAG
>dre-miR-458 MIMAT0001885 Danio rerio miR-458
AUAGCUCUUUGAAUGGUACUGC
>dre-miR-459 MIMAT0001886 Danio rerio miR-459
UCAGUAACAAGGAUUCAUCCUG
>dre-miR-460-5p MIMAT0001887 Danio rerio miR-460-5p
CCUGCAUUGUACACACUGUGCG
>dre-miR-460-3p MIMAT0001888 Danio rerio miR-460-3pfru-miR-460 MIMAT0002997 Fugu rubripes miR-460tni-miR-460 MIMAT0002998 Tetraodon nigroviridis miR-460
CACAGCGCAUACAAUGUGGAUG
>dre-miR-461 MIMAT0001889 Danio rerio miR-461
UCAGGAAUGGGCUAAAUGCCAA
>ptc-miR156k MIMAT0001900 Populus trichocarpa miR156k
UGACAGAAGAGAGGGAGCAC
>ptc-miR159e MIMAT0001905 Populus trichocarpa miR159e
CUUGGGGUGAAGGGAGCUCCU
>ptc-miR159f MIMAT0001906 Populus trichocarpa miR159f
AUUGGAGUGAAGGGAGCUCGA
>ptc-miR160g MIMAT0001913 Populus trichocarpa miR160g
UGCCUGGCUCCCUGGAUGCCA
>ptc-miR160h MIMAT0001914 Populus trichocarpa miR160h
UGCCUGGCUCCCUGCAUGCCA
>ptc-miR164f MIMAT0001923 Populus trichocarpa miR164f
UGGAGAAGCAGGGCACAUGCU
>ptc-miR166n MIMAT0001937 Populus trichocarpa miR166nptc-miR166o MIMAT0001938 Populus trichocarpa miR166optc-miR166q MIMAT0001940 Populus trichocarpa miR166q
UCGGACCAGGCUUCAUUCCUU
>ptc-miR166p MIMAT0001939 Populus trichocarpa miR166p
UCGGACCAGGCUCCAUUCCUU
>ptc-miR167f MIMAT0001946 Populus trichocarpa miR167fptc-miR167g MIMAT0001947 Populus trichocarpa miR167g
UGAAGCUGCCAGCAUGAUCUU
>ptc-miR167h MIMAT0001948 Populus trichocarpa miR167h
UGAAGCUGCCAACAUGAUCUG
>ptc-miR169aa MIMAT0001952 Populus trichocarpa miR169aa
GAGCCAAGAAUGACUUGUCGG
>ptc-miR169ab MIMAT0001953 Populus trichocarpa miR169abptc-miR169ac MIMAT0001954 Populus trichocarpa miR169acptc-miR169ad MIMAT0001955 Populus trichocarpa miR169adptc-miR169ae MIMAT0001956 Populus trichocarpa miR169aeptc-miR169af MIMAT0001957 Populus trichocarpa miR169af
UAGCCAAGGACGACUUGCCCA
>ptc-miR169o MIMAT0001971 Populus trichocarpa miR169optc-miR169p MIMAT0001972 Populus trichocarpa miR169p
AAGCCAAGGAUGACUUGCCUG
>ptc-miR169q MIMAT0001973 Populus trichocarpa miR169q
UAGCCAAGGACGACUUGCCUG
>ptc-miR169s MIMAT0001975 Populus trichocarpa miR169s
UCAGCCAAGGAUGACUUGCCG
>ptc-miR169t MIMAT0001976 Populus trichocarpa miR169t
GAGCCAAGAAUGACUUGCCGG
>ptc-miR169u MIMAT0001977 Populus trichocarpa miR169u
UAGCCAAGGACGACUUGCCUA
>ptc-miR169v MIMAT0001978 Populus trichocarpa miR169vptc-miR169w MIMAT0001979 Populus trichocarpa miR169w
UAGCCAAGGAUGACUUGCCCA
>ptc-miR169x MIMAT0001980 Populus trichocarpa miR169x
UAGCCAAGGAUGACUUGCUCG
>ptc-miR169y MIMAT0001981 Populus trichocarpa miR169y
UAGCCAUGGAUGAAUUGCCUG
>ptc-miR169z MIMAT0001982 Populus trichocarpa miR169z
CAGCCAAGAAUGAUUUGCCGG
>ptc-miR171c MIMAT0001985 Populus trichocarpa miR171cptc-miR171d MIMAT0001986 Populus trichocarpa miR171d
AGAUUGAGCCGCGCCAAUAUC
>ptc-miR171j MIMAT0001992 Populus trichocarpa miR171j
GGAUUGAGCCGCGCCAAUACU
>ptc-miR172g MIMAT0001999 Populus trichocarpa miR172gptc-miR172h MIMAT0002000 Populus trichocarpa miR172h
GGAAUCUUGAUGAUGCUGCAG
>ptc-miR172i MIMAT0002001 Populus trichocarpa miR172i
AGAAUCCUGAUGAUGCUGCAA
>ptc-miR319i MIMAT0002010 Populus trichocarpa miR319i
UUGGGCUGAAGGGAGCUCCC
>ptc-miR395a MIMAT0002021 Populus trichocarpa miR395a
CUGAAGGGUUUGGAGGAACUC
>ptc-miR396f MIMAT0002036 Populus trichocarpa miR396f
UUCCACGGCUUUCUUGAACUG
>ptc-miR396g MIMAT0002037 Populus trichocarpa miR396g
UUCCACGGCUUUCUUGAACUU
>ptc-miR397b MIMAT0002039 Populus trichocarpa miR397b
CCAUUGAGUGCAGCGUUGAUG
>ptc-miR397c MIMAT0002040 Populus trichocarpa miR397c
UCAUUGAGUGGAGCUUUGAUG
>ptc-miR399d MIMAT0002047 Populus trichocarpa miR399dptc-miR399e MIMAT0002048 Populus trichocarpa miR399e
UGCCAAAGAAGAUUUGCCCCG
>ptc-miR399h MIMAT0002051 Populus trichocarpa miR399h
UGCCAAAGGAGAGUUUCCCUG
>ptc-miR399j MIMAT0002053 Populus trichocarpa miR399j
UGCCAAAGGAGAUUUGUCCGG
>ptc-miR399k MIMAT0002054 Populus trichocarpa miR399k
UGCCAAAGGAGAUUUGCUCAC
>ptc-miR399l MIMAT0002055 Populus trichocarpa miR399l
CGCCAAAGGAGAGUUGCCCUC
>ptc-miR472a MIMAT0002060 Populus trichocarpa miR472a
UUUUCCCUACUCCACCCAUCCC
>ptc-miR472b MIMAT0002061 Populus trichocarpa miR472b
UUUUCCCAACUCCACCCAUCCC
>ptc-miR473a MIMAT0002062 Populus trichocarpa miR473a
ACUCUCCCUCAAGGCUUCCA
>ptc-miR473b MIMAT0002063 Populus trichocarpa miR473b
GCUCUCCCUCAGGGCUUCCA
>ptc-miR474a MIMAT0002064 Populus trichocarpa miR474a
CAAAAGUUGCUGGGUUUGGCUGGG
>ptc-miR474b MIMAT0002065 Populus trichocarpa miR474b
CAAAAGUUGUUGGGUUUGGCUGGG
>ptc-miR474c MIMAT0002066 Populus trichocarpa miR474c
CAAAAGCUGUUGGGUUUGGCUGGG
>ptc-miR475a MIMAT0002067 Populus trichocarpa miR475aptc-miR475b MIMAT0002068 Populus trichocarpa miR475b
UUACAGUGCCCAUUGAUUAAG
>ptc-miR475c MIMAT0002069 Populus trichocarpa miR475c
UUACAAUGUCCAUUGAUUAAG
>ptc-miR475d MIMAT0002070 Populus trichocarpa miR475d
UUACAGAGUCCAUUGAUUAAG
>ptc-miR476a MIMAT0002071 Populus trichocarpa miR476a
UAGUAAUCCUUCUUUGCAAAG
>ptc-miR476b MIMAT0002072 Populus trichocarpa miR476bptc-miR476c MIMAT0002073 Populus trichocarpa miR476c
UAGUAAUUCUUCUUUGCAAAA
>ptc-miR477a MIMAT0002074 Populus trichocarpa miR477aptc-miR477b MIMAT0002075 Populus trichocarpa miR477b
AUCUCCCUCAGAGGCUUCCAA
>ptc-miR478a MIMAT0002076 Populus trichocarpa miR478aptc-miR478b MIMAT0002077 Populus trichocarpa miR478bptc-miR478c MIMAT0002078 Populus trichocarpa miR478c
UGACGUGUCUUCUAUUUUUAGGGA
>ptc-miR478d MIMAT0002079 Populus trichocarpa miR478d
UGACGUGUCUUCUAUUUUUAGGAA
>ptc-miR478e MIMAT0002080 Populus trichocarpa miR478e
UGACGAGUCUUCUAUUUUUAGGGA
>ptc-miR478f MIMAT0002081 Populus trichocarpa miR478f
UGACAUGUCUUCUAUUUUUAGGGA
>ptc-miR478h MIMAT0002082 Populus trichocarpa miR478hptc-miR478i MIMAT0002083 Populus trichocarpa miR478iptc-miR478j MIMAT0002084 Populus trichocarpa miR478jptc-miR478k MIMAT0002085 Populus trichocarpa miR478kptc-miR478l MIMAT0002086 Populus trichocarpa miR478lptc-miR478m MIMAT0002087 Populus trichocarpa miR478mptc-miR478n MIMAT0002088 Populus trichocarpa miR478nptc-miR478o MIMAT0002089 Populus trichocarpa miR478optc-miR478p MIMAT0002090 Populus trichocarpa miR478pptc-miR478q MIMAT0002091 Populus trichocarpa miR478qptc-miR478r MIMAT0002092 Populus trichocarpa miR478rptc-miR478s MIMAT0002093 Populus trichocarpa miR478sptc-miR478u MIMAT0002094 Populus trichocarpa miR478u
UAACGUGUCUCCUAUUUUUAGGGA
>ptc-miR479 MIMAT0002095 Populus trichocarpa miR479
UGUGAUAUUGGUCCGGCUCAUC
>ptc-miR480a MIMAT0002096 Populus trichocarpa miR480a
ACUACUACAUCAUUGACGUUGAAC
>ptc-miR480b MIMAT0002097 Populus trichocarpa miR480b
ACUACUACAUCAUUGAUGUUGAAC
>ptc-miR481a MIMAT0002098 Populus trichocarpa miR481aptc-miR481b MIMAT0002099 Populus trichocarpa miR481bptc-miR481c MIMAT0002100 Populus trichocarpa miR481c
AGGACCUCACUUAACAGCUUAAGC
>ptc-miR481d MIMAT0002101 Populus trichocarpa miR481d
AAGACCUCACCUAACAGCUUAAGC
>ptc-miR481e MIMAT0002102 Populus trichocarpa miR481e
AGGACCUCACCUAACAGCUUAAGC
>ptc-miR482 MIMAT0002103 Populus trichocarpa miR482
CCUACUCCUCCCAUUCC
>mmu-miR-463 MIMAT0002104 Mus musculus miR-463
UACCUAAUUUGUUGUCCAUCA
>mmu-miR-464 MIMAT0002105 Mus musculus miR-464
UACCAAGUUUAUUCUGUGAGAUA
>mmu-miR-465 MIMAT0002106 Mus musculus miR-465
UAUUUAGAAUGGCACUGAUGUGA
>mmu-miR-466 MIMAT0002107 Mus musculus miR-466
AUACAUACACGCACACAUAAGAC
>mmu-miR-467 MIMAT0002108 Mus musculus miR-467
AUAUACAUACACACACCUACAC
>mmu-miR-468 MIMAT0002109 Mus musculus miR-468
UAUGACUGAUGUGCGUGUGUCUG
>mmu-miR-469 MIMAT0002110 Mus musculus miR-469
UGCCUCUUUCAUUGAUCUUGGUGUCC
>mmu-miR-470 MIMAT0002111 Mus musculus miR-470
UUCUUGGACUGGCACUGGUGA
>mmu-miR-471 MIMAT0002112 Mus musculus miR-471
UACGUAGUAUAGUGCUUUUCACA
>ath-miR447a MIMAT0002113 Arabidopsis thaliana miR447aath-miR447b MIMAT0002114 Arabidopsis thaliana miR447b
UUGGGGACGAGAUGUUUUGUUG
>ath-miR447c MIMAT0002115 Arabidopsis thaliana miR447c
UUGGGGACGACAUCUUUUGUUG
>ssc-miR-105-2 MIMAT0002117 Sus scrofa miR-105-2
UCAAAUGCUCAGACUCCUUG
>ssc-miR-15b MIMAT0002125 Sus scrofa miR-15b
CCGCAGCACAUCAUGGUUUACA
>ssc-miR-181b MIMAT0002126 Sus scrofa miR-181bmml-miR-181b MIMAT0002623 Macaca mulatta miR-181bptr-miR-181b MIMAT0002625 Pan troglodytes miR-181bppy-miR-181b MIMAT0002628 Pongo pygmaeus miR-181bggo-miR-181b MIMAT0002630 Gorilla gorilla miR-181blla-miR-181b MIMAT0002633 Lagothrix lagotricha miR-181bmne-miR-181b MIMAT0002635 Macaca nemestrina miR-181bppa-miR-181b MIMAT0002637 Pan paniscus miR-181b
AACAUUCAUUGCUGUCGGUGGGUU
>ssc-miR-20 MIMAT0002129 Sus scrofa miR-20ggo-miR-20 MIMAT0002662 Gorilla gorilla miR-20lca-miR-20 MIMAT0002669 Lemur catta miR-20age-miR-20 MIMAT0002676 Ateles geoffroyi miR-20ppa-miR-20 MIMAT0002683 Pan paniscus miR-20ppy-miR-20 MIMAT0002690 Pongo pygmaeus miR-20ptr-miR-20 MIMAT0002697 Pan troglodytes miR-20mml-miR-20 MIMAT0002704 Macaca mulatta miR-20sla-miR-20 MIMAT0002711 Saguinus labiatus miR-20lla-miR-20 MIMAT0002718 Lagothrix lagotricha miR-20mne-miR-20 MIMAT0002725 Macaca nemestrina miR-20
UAAAGUGCUUAUAGUGCAGGUA
>ssc-miR-28 MIMAT0002136 Sus scrofa miR-28
AAGGAGCUCACACUCUAUUGAG
>ssc-miR-29b MIMAT0002137 Sus scrofa miR-29bppy-miR-29b MIMAT0002434 Pongo pygmaeus miR-29bptr-miR-29b MIMAT0002435 Pan troglodytes miR-29bggo-miR-29b MIMAT0002436 Gorilla gorilla miR-29blla-miR-29b MIMAT0002437 Lagothrix lagotricha miR-29bage-miR-29b MIMAT0002438 Ateles geoffroyi miR-29bppa-miR-29b MIMAT0002439 Pan paniscus miR-29bsla-miR-29b MIMAT0002440 Saguinus labiatus miR-29bmne-miR-29b MIMAT0002441 Macaca nemestrina miR-29b
UAGCACCAUUUGAAAUCAGU
>ssc-miR-301 MIMAT0002138 Sus scrofa miR-301
CAGUCCAAUAGUAUUGUCAAAGC
>ssc-miR-325 MIMAT0002150 Sus scrofa miR-325
CCUAGUAGGUGUUCAGUAAGUGU
>ssc-let-7i MIMAT0002153 Sus scrofa let-7i
UGAGGUAGUAGUUUGUGCU
>hsa-miR-410 MIMAT0002171 Homo sapiens miR-410
AAUAUAACACAGAUGGCCUGU
>hsa-miR-376b MIMAT0002172 Homo sapiens miR-376b
AUCAUAGAGGAAAAUCCAUGUU
>hsa-miR-483 MIMAT0002173 Homo sapiens miR-483
UCACUCCUCUCCUCCCGUCUUCU
>hsa-miR-484 MIMAT0002174 Homo sapiens miR-484mmu-miR-484 MIMAT0003127 Mus musculus miR-484
UCAGGCUCAGUCCCCUCCCGAU
>hsa-miR-485-5p MIMAT0002175 Homo sapiens miR-485-5pmmu-miR-485-5p MIMAT0003128 Mus musculus miR-485-5prno-miR-485 MIMAT0003203 Rattus norvegicus miR-485
AGAGGCUGGCCGUGAUGAAUUC
>hsa-miR-485-3p MIMAT0002176 Homo sapiens miR-485-3p
GUCAUACACGGCUCUCCUCUCU
>hsa-miR-486 MIMAT0002177 Homo sapiens miR-486mmu-miR-486 MIMAT0003130 Mus musculus miR-486
UCCUGUACUGAGCUGCCCCGAG
>hsa-miR-487a MIMAT0002178 Homo sapiens miR-487a
AAUCAUACAGGGACAUCCAGUU
>kshv-miR-K12-10a MIMAT0002179 Kaposi sarcoma-associated miR-K12-10a
UAGUGUUGUCCCCCCGAGUGGC
>kshv-miR-K12-10b MIMAT0002180 Kaposi sarcoma-associated miR-K12-10b
UGGUGUUGUCCCCCCGAGUGGC
>kshv-miR-K12-11 MIMAT0002181 Kaposi sarcoma-associated miR-K12-11
UUAAUGCUUAGCCUGUGUCCGA
>kshv-miR-K12-1 MIMAT0002182 Kaposi sarcoma-associated miR-K12-1
AUUACAGGAAACUGGGUGUAAGC
>kshv-miR-K12-2 MIMAT0002183 Kaposi sarcoma-associated miR-K12-2
AACUGUAGUCCGGGUCGAUCUG
>kshv-miR-K12-9* MIMAT0002184 Kaposi sarcoma-associated miR-K12-9*
ACCCAGCUGCGUAAACCCCGCU
>kshv-miR-K12-9 MIMAT0002185 Kaposi sarcoma-associated miR-K12-9
CUGGGUAUACGCAGCUGCGUAA
>kshv-miR-K12-8 MIMAT0002186 Kaposi sarcoma-associated miR-K12-8
UAGGCGCGACUGAGAGAGCACG
>kshv-miR-K12-7 MIMAT0002187 Kaposi sarcoma-associated miR-K12-7
UGAUCCCAUGUUGCUGGCGCU
>kshv-miR-K12-6-5p MIMAT0002188 Kaposi sarcoma-associated miR-K12-6-5p
CCAGCAGCACCUAAUCCAUCGG
>kshv-miR-K12-6-3p MIMAT0002189 Kaposi sarcoma-associated miR-K12-6-3p
UGAUGGUUUUCGGGCUGUUGAG
>kshv-miR-K12-5 MIMAT0002190 Kaposi sarcoma-associated miR-K12-5
UAGGAUGCCUGGAACUUGCCGG
>kshv-miR-K12-4-5p MIMAT0002191 Kaposi sarcoma-associated miR-K12-4-5p
AGCUAAACCGCAGUACUCUAGG
>kshv-miR-K12-4-3p MIMAT0002192 Kaposi sarcoma-associated miR-K12-4-3p
UAGAAUACUGAGGCCUAGCUGA
>kshv-miR-K12-3 MIMAT0002193 Kaposi sarcoma-associated miR-K12-3
UCACAUUCUGAGGACGGCAGCG
>kshv-miR-K12-3* MIMAT0002194 Kaposi sarcoma-associated miR-K12-3*
UCGCGGUCACAGAAUGUGACA
>mml-miR-200c MIMAT0002195 Macaca mulatta miR-200cggo-miR-200c MIMAT0002197 Gorilla gorilla miR-200cppy-miR-200c MIMAT0002199 Pongo pygmaeus miR-200c
AAUACUGCCGGGUAAUGAUGGA
>mml-miR-141 MIMAT0002196 Macaca mulatta miR-141ggo-miR-141 MIMAT0002198 Gorilla gorilla miR-141ppy-miR-141 MIMAT0002200 Pongo pygmaeus miR-141
AACACUGUCUGGUAAAGAUGG
>ppa-miR-141 MIMAT0002201 Pan paniscus miR-141
AACACUGUCUGGUAAAGAUGC
>ptr-miR-23b MIMAT0002210 Pan troglodytes miR-23bppy-miR-23b MIMAT0002211 Pongo pygmaeus miR-23bppa-miR-23b MIMAT0002212 Pan paniscus miR-23b
AUCACAUUGCCAGGGAUUACCAC
>mml-miR-30b MIMAT0002213 Macaca mulatta miR-30bptr-miR-30b MIMAT0002214 Pan troglodytes miR-30bggo-miR-30b MIMAT0002215 Gorilla gorilla miR-30blla-miR-30b MIMAT0002216 Lagothrix lagotricha miR-30bmne-miR-30b MIMAT0002217 Macaca nemestrina miR-30bage-miR-30b MIMAT0002218 Ateles geoffroyi miR-30bppa-miR-30b MIMAT0002219 Pan paniscus miR-30b
UGUAAACAUCCUACACUCAGC
>mml-miR-130a MIMAT0002235 Macaca mulatta miR-130aggo-miR-130a MIMAT0002236 Gorilla gorilla miR-130amne-miR-130a MIMAT0002237 Macaca nemestrina miR-130appa-miR-130a MIMAT0002238 Pan paniscus miR-130a
CAGUGCAAUGUUAAAAGGGC
>ppy-miR-133a MIMAT0002242 Pongo pygmaeus miR-133amml-miR-133a MIMAT0002244 Macaca mulatta miR-133a
UUGUCCCCUUCAACCAGCUGU
>ptr-miR-133a MIMAT0002243 Pan troglodytes miR-133a
UUGGUCCCCUUCAACCAGCUG
>mne-miR-140 MIMAT0002256 Macaca nemestrina miR-140
AGUGGUUCUACCCUAUGGUAG
>ppa-miR-144 MIMAT0002265 Pan paniscus miR-144
UACAGUAUAGAUGAUGUACUAC
>ggo-miR-29a MIMAT0002360 Gorilla gorilla miR-29aage-miR-29a MIMAT0002361 Ateles geoffroyi miR-29appa-miR-29a MIMAT0002362 Pan paniscus miR-29appy-miR-29a MIMAT0002363 Pongo pygmaeus miR-29aptr-miR-29a MIMAT0002364 Pan troglodytes miR-29amml-miR-29a MIMAT0002365 Macaca mulatta miR-29asla-miR-29a MIMAT0002366 Saguinus labiatus miR-29alla-miR-29a MIMAT0002367 Lagothrix lagotricha miR-29amne-miR-29a MIMAT0002368 Macaca nemestrina miR-29a
CUAGCACCAUCUGAAAUCGGUU
>ppy-miR-10a MIMAT0002487 Pongo pygmaeus miR-10a
UACCCCGUAGAUCCGAAUUUGUG
>mml-miR-220 MIMAT0002578 Macaca mulatta miR-220mne-miR-220 MIMAT0002581 Macaca nemestrina miR-220
CCACCACCAUGUCUGACACUUU
>ggo-miR-220 MIMAT0002580 Gorilla gorilla miR-220
CCACACCGUGUCUGACACUUU
>mne-miR-197 MIMAT0002602 Macaca nemestrina miR-197
UUCACCACCUUCUCCACCCGGC
>age-miR-198 MIMAT0002606 Ateles geoffroyi miR-198
GGUCCAGAGGGGAGCUAGG
>mml-miR-198 MIMAT0002610 Macaca mulatta miR-198mne-miR-198 MIMAT0002613 Macaca nemestrina miR-198
GGUCCAGAGGGGAAAUAGG
>sla-miR-198 MIMAT0002611 Saguinus labiatus miR-198
GGUCCAGAGGGGAGCUCGA
>lla-miR-198 MIMAT0002612 Lagothrix lagotricha miR-198
GGUCCAGAAGGGAGCUAGG
>ggo-miR-27a MIMAT0002739 Gorilla gorilla miR-27aage-miR-27a MIMAT0002742 Ateles geoffroyi miR-27appa-miR-27a MIMAT0002744 Pan paniscus miR-27alca-miR-27a MIMAT0002746 Lemur catta miR-27appy-miR-27a MIMAT0002748 Pongo pygmaeus miR-27aptr-miR-27a MIMAT0002750 Pan troglodytes miR-27amml-miR-27a MIMAT0002753 Macaca mulatta miR-27asla-miR-27a MIMAT0002755 Saguinus labiatus miR-27amne-miR-27a MIMAT0002757 Macaca nemestrina miR-27a
UUCACAGUGGCUAAGUUCCGCC
>hsa-miR-488 MIMAT0002804 Homo sapiens miR-488
CCCAGAUAAUGGCACUCUCAA
>hsa-miR-489 MIMAT0002805 Homo sapiens miR-489
AGUGACAUCACAUAUACGGCAGC
>hsa-miR-490 MIMAT0002806 Homo sapiens miR-490gga-miR-490 MIMAT0003366 Gallus gallus miR-490
CAACCUGGAGGACUCCAUGCUG
>hsa-miR-491 MIMAT0002807 Homo sapiens miR-491
AGUGGGGAACCCUUCCAUGAGGA
>hsa-miR-511 MIMAT0002808 Homo sapiens miR-511
GUGUCUUUUGCUCUGCAGUCA
>hsa-miR-146b MIMAT0002809 Homo sapiens miR-146b
UGAGAACUGAAUUCCAUAGGCU
>hsa-miR-202* MIMAT0002810 Homo sapiens miR-202*gga-miR-202* MIMAT0003354 Gallus gallus miR-202*
UUUCCUAUGCAUAUACUUCUUU
>hsa-miR-202 MIMAT0002811 Homo sapiens miR-202
AGAGGUAUAGGGCAUGGGAAAA
>hsa-miR-492 MIMAT0002812 Homo sapiens miR-492
AGGACCUGCGGGACAAGAUUCUU
>hsa-miR-493-5p MIMAT0002813 Homo sapiens miR-493-5p
UUGUACAUGGUAGGCUUUCAUU
>hsa-miR-493-3p MIMAT0003161 Homo sapiens miR-493-3prno-miR-493 MIMAT0003191 Rattus norvegicus miR-493
UGAAGGUCUACUGUGUGCCAG
>hsa-miR-432* MIMAT0002815 Homo sapiens miR-432*
CUGGAUGGCUCCUCCAUGUCU
>hsa-miR-494 MIMAT0002816 Homo sapiens miR-494
UGAAACAUACACGGGAAACCUCUU
>hsa-miR-495 MIMAT0002817 Homo sapiens miR-495
AAACAAACAUGGUGCACUUCUUU
>hsa-miR-496 MIMAT0002818 Homo sapiens miR-496
AUUACAUGGCCAAUCUC
>hsa-miR-193b MIMAT0002819 Homo sapiens miR-193b
AACUGGCCCUCAAAGUCCCGCUUU
>hsa-miR-497 MIMAT0002820 Homo sapiens miR-497
CAGCAGCACACUGUGGUUUGU
>hsa-miR-181d MIMAT0002821 Homo sapiens miR-181d
AACAUUCAUUGUUGUCGGUGGGUU
>hsa-miR-512-5p MIMAT0002822 Homo sapiens miR-512-5p
CACUCAGCCUUGAGGGCACUUUC
>hsa-miR-512-3p MIMAT0002823 Homo sapiens miR-512-3p
AAGUGCUGUCAUAGCUGAGGUC
>hsa-miR-498 MIMAT0002824 Homo sapiens miR-498
UUUCAAGCCAGGGGGCGUUUUUC
>hsa-miR-520e MIMAT0002825 Homo sapiens miR-520e
AAAGUGCUUCCUUUUUGAGGG
>hsa-miR-515-5p MIMAT0002826 Homo sapiens miR-515-5p
UUCUCCAAAAGAAAGCACUUUCUG
>hsa-miR-515-3p MIMAT0002827 Homo sapiens miR-515-3p
GAGUGCCUUCUUUUGGAGCGU
>hsa-miR-519e* MIMAT0002828 Homo sapiens miR-519e*
UUCUCCAAAAGGGAGCACUUUC
>hsa-miR-519e MIMAT0002829 Homo sapiens miR-519e
AAAGUGCCUCCUUUUAGAGUGU
>hsa-miR-520f MIMAT0002830 Homo sapiens miR-520f
AAGUGCUUCCUUUUAGAGGGUU
>hsa-miR-526c MIMAT0002831 Homo sapiens miR-526c
CUCUAGAGGGAAGCGCUUUCUGUU
>hsa-miR-519c MIMAT0002832 Homo sapiens miR-519c
AAAGUGCAUCUUUUUAGAGGAU
>hsa-miR-520a* MIMAT0002833 Homo sapiens miR-520a*
CUCCAGAGGGAAGUACUUUCU
>hsa-miR-520a MIMAT0002834 Homo sapiens miR-520a
AAAGUGCUUCCCUUUGGACUGU
>hsa-miR-526b MIMAT0002835 Homo sapiens miR-526b
CUCUUGAGGGAAGCACUUUCUGUU
>hsa-miR-526b* MIMAT0002836 Homo sapiens miR-526b*
AAAGUGCUUCCUUUUAGAGGC
>hsa-miR-519b MIMAT0002837 Homo sapiens miR-519b
AAAGUGCAUCCUUUUAGAGGUUU
>hsa-miR-525 MIMAT0002838 Homo sapiens miR-525
CUCCAGAGGGAUGCACUUUCU
>hsa-miR-525* MIMAT0002839 Homo sapiens miR-525*
GAAGGCGCUUCCCUUUAGAGC
>hsa-miR-523 MIMAT0002840 Homo sapiens miR-523
AACGCGCUUCCCUAUAGAGGG
>hsa-miR-518f* MIMAT0002841 Homo sapiens miR-518f*
CUCUAGAGGGAAGCACUUUCUCU
>hsa-miR-518f MIMAT0002842 Homo sapiens miR-518f
AAAGCGCUUCUCUUUAGAGGA
>hsa-miR-520b MIMAT0002843 Homo sapiens miR-520b
AAAGUGCUUCCUUUUAGAGGG
>hsa-miR-518b MIMAT0002844 Homo sapiens miR-518b
CAAAGCGCUCCCCUUUAGAGGU
>hsa-miR-526a MIMAT0002845 Homo sapiens miR-526a
CUCUAGAGGGAAGCACUUUCU
>hsa-miR-520c MIMAT0002846 Homo sapiens miR-520c
AAAGUGCUUCCUUUUAGAGGGUU
>hsa-miR-518c* MIMAT0002847 Homo sapiens miR-518c*
UCUCUGGAGGGAAGCACUUUCUG
>hsa-miR-518c MIMAT0002848 Homo sapiens miR-518c
CAAAGCGCUUCUCUUUAGAGUG
>hsa-miR-524* MIMAT0002849 Homo sapiens miR-524*
CUACAAAGGGAAGCACUUUCUC
>hsa-miR-524 MIMAT0002850 Homo sapiens miR-524
GAAGGCGCUUCCCUUUGGAGU
>hsa-miR-517* MIMAT0002851 Homo sapiens miR-517*
CCUCUAGAUGGAAGCACUGUCU
>hsa-miR-517a MIMAT0002852 Homo sapiens miR-517a
AUCGUGCAUCCCUUUAGAGUGUU
>hsa-miR-519d MIMAT0002853 Homo sapiens miR-519d
CAAAGUGCCUCCCUUUAGAGUGU
>hsa-miR-521 MIMAT0002854 Homo sapiens miR-521
AACGCACUUCCCUUUAGAGUGU
>hsa-miR-520d* MIMAT0002855 Homo sapiens miR-520d*
UCUACAAAGGGAAGCCCUUUCUG
>hsa-miR-520d MIMAT0002856 Homo sapiens miR-520d
AAAGUGCUUCUCUUUGGUGGGUU
>hsa-miR-517b MIMAT0002857 Homo sapiens miR-517b
UCGUGCAUCCCUUUAGAGUGUU
>hsa-miR-520g MIMAT0002858 Homo sapiens miR-520g
ACAAAGUGCUUCCCUUUAGAGUGU
>hsa-miR-516-5p MIMAT0002859 Homo sapiens miR-516-5p
CAUCUGGAGGUAAGAAGCACUUU
>hsa-miR-516-3p MIMAT0002860 Homo sapiens miR-516-3p
UGCUUCCUUUCAGAGGGU
>hsa-miR-518e MIMAT0002861 Homo sapiens miR-518e
AAAGCGCUUCCCUUCAGAGUGU
>hsa-miR-527 MIMAT0002862 Homo sapiens miR-527
CUGCAAAGGGAAGCCCUUUCU
>hsa-miR-518a MIMAT0002863 Homo sapiens miR-518a
AAAGCGCUUCCCUUUGCUGGA
>hsa-miR-518d MIMAT0002864 Homo sapiens miR-518d
CAAAGCGCUUCCCUUUGGAGC
>hsa-miR-518a-2* MIMAT0002865 Homo sapiens miR-518a-2*
UCUGCAAAGGGAAGCCCUUU
>hsa-miR-517c MIMAT0002866 Homo sapiens miR-517c
AUCGUGCAUCCUUUUAGAGUGU
>hsa-miR-520h MIMAT0002867 Homo sapiens miR-520h
ACAAAGUGCUUCCCUUUAGAGU
>hsa-miR-522 MIMAT0002868 Homo sapiens miR-522
AAAAUGGUUCCCUUUAGAGUGUU
>hsa-miR-519a MIMAT0002869 Homo sapiens miR-519a
AAAGUGCAUCCUUUUAGAGUGUUAC
>hsa-miR-499 MIMAT0002870 Homo sapiens miR-499
UUAAGACUUGCAGUGAUGUUUAA
>hsa-miR-500 MIMAT0002871 Homo sapiens miR-500
AUGCACCUGGGCAAGGAUUCUG
>hsa-miR-501 MIMAT0002872 Homo sapiens miR-501
AAUCCUUUGUCCCUGGGUGAGA
>hsa-miR-502 MIMAT0002873 Homo sapiens miR-502
AUCCUUGCUAUCUGGGUGCUA
>hsa-miR-503 MIMAT0002874 Homo sapiens miR-503
UAGCAGCGGGAACAGUUCUGCAG
>hsa-miR-504 MIMAT0002875 Homo sapiens miR-504
AGACCCUGGUCUGCACUCUAU
>hsa-miR-505 MIMAT0002876 Homo sapiens miR-505
GUCAACACUUGCUGGUUUCCUC
>hsa-miR-513 MIMAT0002877 Homo sapiens miR-513
UUCACAGGGAGGUGUCAUUUAU
>hsa-miR-506 MIMAT0002878 Homo sapiens miR-506
UAAGGCACCCUUCUGAGUAGA
>hsa-miR-507 MIMAT0002879 Homo sapiens miR-507
UUUUGCACCUUUUGGAGUGAA
>hsa-miR-508 MIMAT0002880 Homo sapiens miR-508
UGAUUGUAGCCUUUUGGAGUAGA
>hsa-miR-509 MIMAT0002881 Homo sapiens miR-509
UGAUUGGUACGUCUGUGGGUAGA
>hsa-miR-510 MIMAT0002882 Homo sapiens miR-510
UACUCAGGAGAGUGGCAAUCACA
>hsa-miR-514 MIMAT0002883 Homo sapiens miR-514
AUUGACACUUCUGUGAGUAG
>osa-miR528 MIMAT0002884 Oryza sativa miR528
UGGAAGGGGCAUGCAGAGGAG
>osa-miR529 MIMAT0002885 Oryza sativa miR529
CUGUACCCUCUCUCUUCUUC
>osa-miR530 MIMAT0002886 Oryza sativa miR530
AGGUGCAGAGGCAGAUGCAAC
>osa-miR531 MIMAT0002887 Oryza sativa miR531
CUCGCCGGGGCUGCGUGCCGCCAU
>tni-miR-137 MIMAT0002933 Tetraodon nigroviridis miR-137
UUAUUGCUUGAGAAUACGCGUA
>fru-miR-204b MIMAT0002934 Fugu rubripes miR-204btni-miR-204b MIMAT0002935 Tetraodon nigroviridis miR-204b
UUCCCUUUGUUAUCCUAUGCCU
>fru-miR-458 MIMAT0002936 Fugu rubripes miR-458
AUAGCUCUUUAAAUGGUACUGC
>tni-miR-458 MIMAT0002937 Tetraodon nigroviridis miR-458
AUAGCUCUUUAAAUGGUUCUGC
>fru-miR-489 MIMAT0002938 Fugu rubripes miR-489tni-miR-489 MIMAT0002939 Tetraodon nigroviridis miR-489dre-miR-489 MIMAT0002940 Danio rerio miR-489gga-miR-489 MIMAT0003365 Gallus gallus miR-489
AGUGACAUCAUAUGUACGGCUGC
>fru-miR-142b MIMAT0002945 Fugu rubripes miR-142btni-miR-142b MIMAT0002946 Tetraodon nigroviridis miR-142b
CAUAAAGUAGAAAGCACUACUA
>fru-miR-216a MIMAT0002973 Fugu rubripes miR-216atni-miR-216a MIMAT0002974 Tetraodon nigroviridis miR-216a
AAAUCUCAGCUGGCAACUGUGA
>fru-let-7j MIMAT0003013 Fugu rubripes let-7jtni-let-7j MIMAT0003014 Tetraodon nigroviridis let-7j
UGAGGUAGUUUUUUGUACAGUU
>dre-let-7j MIMAT0003015 Danio rerio let-7j
UGAGGUAGUUGUUUGUACAGUU
>fru-miR-30c MIMAT0003022 Fugu rubripes miR-30ctni-miR-30c MIMAT0003023 Tetraodon nigroviridis miR-30c
UGUAAACAUCCUACACUCUCGG
>fru-miR-135b MIMAT0003030 Fugu rubripes miR-135btni-miR-135b MIMAT0003031 Tetraodon nigroviridis miR-135bdre-miR-135b MIMAT0003032 Danio rerio miR-135b
UAUGGCUUUUUAUUCCUAUCUG
>fru-miR-212 MIMAT0003047 Fugu rubripes miR-212tni-miR-212 MIMAT0003048 Tetraodon nigroviridis miR-212dre-miR-212 MIMAT0003049 Danio rerio miR-212
UAACAGUCUACAGUCAUGGCU
>fru-miR-189 MIMAT0003384 Fugu rubripes miR-189
GUGCCUACUGAACUGGUAUCAGU
>fru-miR-15b MIMAT0003085 Fugu rubripes miR-15btni-miR-15b MIMAT0003086 Tetraodon nigroviridis miR-15b
UAGCAGCGCAUCAUGGUUUGUA
>fru-miR-152 MIMAT0003103 Fugu rubripes miR-152tni-miR-152 MIMAT0003104 Tetraodon nigroviridis miR-152
UCAGUGCAUAACAGAACUUUGU
>fru-miR-15a MIMAT0003105 Fugu rubripes miR-15atni-miR-15a MIMAT0003106 Tetraodon nigroviridis miR-15a
UAGCAGCACGGAAUGGUUUGUG
>mmu-miR-489 MIMAT0003112 Mus musculus miR-489
AAUGACACCACAUAUAUGGCAGC
>rno-miR-489 MIMAT0003113 Rattus norvegicus miR-489
AAUGACAUCACAUAUAUGGCAGC
>rno-miR-207 MIMAT0003115 Rattus norvegicus miR-207
GCUUCUCCUGGCUCUCCUCCCUU
>rno-miR-501 MIMAT0003116 Rattus norvegicus miR-501
AAUCCUUUGUCCCUGGGUGAAA
>mmu-miR-483 MIMAT0003120 Mus musculus miR-483rno-miR-483 MIMAT0003121 Rattus norvegicus miR-483
UCACUCCUCCCCUCCCGUCUUGU
>rno-miR-377 MIMAT0003123 Rattus norvegicus miR-377
AUCACACAAAGGCAACUUUUGG
>rno-miR-1* MIMAT0003162 Rattus norvegicus miR-1*
GCACAUACUUCUUUAUGUACCC
>rno-miR-1 MIMAT0003125 Rattus norvegicus miR-1
UGGAAUGUAAAGAAGUGUGUA
>mmu-miR-485-3p MIMAT0003129 Mus musculus miR-485-3p
GUCAUACACGGCUCUCCUCU
>ppt-miR319a MIMAT0003133 Physcomitrella patens miR319appt-miR319b MIMAT0003134 Physcomitrella patens miR319b
CUUGGACUGAAGGGAGCUCC
>ppt-miR319c MIMAT0003135 Physcomitrella patens miR319cppt-miR319d MIMAT0003136 Physcomitrella patens miR319d
CUUGGACUGAAGGGAGCUCCC
>ppt-miR533 MIMAT0003137 Physcomitrella patens miR533
GAGCUGGCCAGGCUGUGAGGG
>ppt-miR534 MIMAT0003138 Physcomitrella patens miR534
UAUGUCCAUUGCAGUUGCAUAC
>ppt-miR535a MIMAT0003139 Physcomitrella patens miR535appt-miR535b MIMAT0003140 Physcomitrella patens miR535bppt-miR535c MIMAT0003141 Physcomitrella patens miR535cosa-miR535 MIMAT0003142 Oryza sativa miR535
UGACAACGAGAGAGAGCACGC
>ppt-miR536 MIMAT0003144 Physcomitrella patens miR536
UUCGUGCCAAGCUGUGUGCAAC
>ppt-miR537a MIMAT0003145 Physcomitrella patens miR537appt-miR537b MIMAT0003146 Physcomitrella patens miR537b
UUGAGGUGUUUCUACAGGCUA
>ppt-miR538a MIMAT0003147 Physcomitrella patens miR538appt-miR538b MIMAT0003148 Physcomitrella patens miR538bppt-miR538c MIMAT0003149 Physcomitrella patens miR538c
UUGCAUGGAGUCUAUGUCUGGA
>hsa-miR-455 MIMAT0003150 Homo sapiens miR-455
UAUGUGCCUUUGGACUACAUCG
>hsa-miR-539 MIMAT0003163 Homo sapiens miR-539mmu-miR-539 MIMAT0003169 Mus musculus miR-539rno-miR-539 MIMAT0003176 Rattus norvegicus miR-539
GGAGAAAUUAUCCUUGGUGUGU
>hsa-miR-544 MIMAT0003164 Homo sapiens miR-544
AUUCUGCAUUUUUAGCAAGU
>hsa-miR-545 MIMAT0003165 Homo sapiens miR-545
AUCAGCAAACAUUUAUUGUGUG
>mmu-miR-546 MIMAT0003166 Mus musculus miR-546
AUGGUGGCACGGAGUC
>mmu-miR-540 MIMAT0003167 Mus musculus miR-540rno-miR-540 MIMAT0003174 Rattus norvegicus miR-540
AGGUCAGAGGUCGAUCCUGG
>mmu-miR-543 MIMAT0003168 Mus musculus miR-543rno-miR-543 MIMAT0003175 Rattus norvegicus miR-543
AAACAUUCGCGGUGCACUUCU
>mmu-miR-541 MIMAT0003170 Mus musculus miR-541rno-miR-541 MIMAT0003177 Rattus norvegicus miR-541
AAGGGAUUCUGAUGUUGGUCACA
>mmu-miR-542-5p MIMAT0003171 Mus musculus miR-542-5prno-miR-542-5p MIMAT0003178 Rattus norvegicus miR-542-5p
CUCGGGGAUCAUCAUGUCACG
>mmu-miR-542-3p MIMAT0003172 Mus musculus miR-542-3phsa-miR-542-3p MIMAT0003389 Homo sapiens miR-542-3p
UGUGACAGAUUGAUAACUGAAA
>mmu-miR-547 MIMAT0003173 Mus musculus miR-547
CUUGGUACAUCUUUGAGUGA
>rno-miR-542-3p MIMAT0003179 Rattus norvegicus miR-542-3p
UGUGACAGAUUGAUAACUGAA
>hsa-miR-487b MIMAT0003180 Homo sapiens miR-487b
AAUCGUACAGGGUCAUCCACUU
>mmu-miR-367 MIMAT0003181 Mus musculus miR-367gga-miR-367 MIMAT0003369 Gallus gallus miR-367
AAUUGCACUUUAGCAAUGGUG
>mmu-miR-494 MIMAT0003182 Mus musculus miR-494rno-miR-494 MIMAT0003193 Rattus norvegicus miR-494
UGAAACAUACACGGGAAACCU
>mmu-miR-376c MIMAT0003183 Mus musculus miR-376crno-miR-376c MIMAT0003194 Rattus norvegicus miR-376c
AACAUAGAGGAAAUUUCACG
>mmu-miR-487b MIMAT0003184 Mus musculus miR-487brno-miR-487b MIMAT0003200 Rattus norvegicus miR-487b
AAUCGUACAGGGUCAUCCACU
>mmu-miR-369-5p MIMAT0003185 Mus musculus miR-369-5prno-miR-369-5p MIMAT0003206 Rattus norvegicus miR-369-5p
AGAUCGACCGUGUUAUAUUCG
>mmu-miR-369-3p MIMAT0003186 Mus musculus miR-369-3prno-miR-369-3p MIMAT0003207 Rattus norvegicus miR-369-3p
AAUAAUACAUGGUUGAUCUU
>mmu-miR-20b MIMAT0003187 Mus musculus miR-20b
CAAAGUGCUCAUAGUGCAGGUA
>mmu-miR-503 MIMAT0003188 Mus musculus miR-503
UAGCAGCGGGAACAGUACUGC
>mmu-miR-291b-5p MIMAT0003189 Mus musculus miR-291b-5p
GAUCAAAGUGGAGGCCCUCUC
>mmu-miR-291b-3p MIMAT0003190 Mus musculus miR-291b-3p
AAAGUGCAUCCAUUUUGUUUGUC
>rno-miR-376b MIMAT0003196 Rattus norvegicus miR-376b
AUCAUAGAGGAACAUCCACU
>rno-miR-376a MIMAT0003198 Rattus norvegicus miR-376a
AUCGUAGAGGAAAAUCCACG
>rno-miR-381 MIMAT0003199 Rattus norvegicus miR-381
UAUACAAGGGCAAGCUCUC
>rno-miR-382 MIMAT0003201 Rattus norvegicus miR-382
GAAGUUGUUCGUGGUGGAUUC
>rno-miR-382* MIMAT0003202 Rattus norvegicus miR-382*
AAUCAUUCACGGACAACACUU
>rno-miR-409-5p MIMAT0003204 Rattus norvegicus miR-409-5p
AGGUUACCCGAGCAACUUUG
>rno-miR-409-3p MIMAT0003205 Rattus norvegicus miR-409-3p
AAUGUUGCUCGGUGAACCCC
>rno-miR-374 MIMAT0003208 Rattus norvegicus miR-374
AUAUAAUACAACCUGCUAAGUG
>rno-miR-363-3p MIMAT0003210 Rattus norvegicus miR-363-3p
AAUUGCACGGUAUCCAUCUGU
>rno-miR-20b MIMAT0003211 Rattus norvegicus miR-20b
CAAAGUGCUCAUAGUGCAGGU
>rno-miR-20b* MIMAT0003212 Rattus norvegicus miR-20b*
ACUGCAGUGUGAGCACUUCUG
>rno-miR-503 MIMAT0003213 Rattus norvegicus miR-503
UAGCAGCGGGAACAGUACUG
>hsa-miR-542-5p MIMAT0003340 Homo sapiens miR-542-5p
UCGGGGAUCAUCAUGUCACGAG
>hcmv-miR-US4 MIMAT0003341 Human cytomegalovirus miR-US4
CGACAUGGACGUGCAGGGGGAU
>hcmv-miR-UL70-5p MIMAT0003342 Human cytomegalovirus miR-UL70-5p
UGCGUCUCGGCCUCGUCCAGA
>hcmv-miR-UL70-3p MIMAT0003343 Human cytomegalovirus miR-UL70-3p
GGGGAUGGGCUGGCGCGCGG
>sv40-miR-S1-5p MIMAT0003344 Simian virus miR-S1-5p
UGAGGGGCCUGAAAUGAGCCUU
>sv40-miR-S1-3p MIMAT0003345 Simian virus miR-S1-3p
GCCUGUUUCAUGCCCUGAGU
>dre-miR-34b MIMAT0003346 Danio rerio miR-34b
UAGGCAGUGUUGUUAGCUGAUUG
>dre-miR-31 MIMAT0003347 Danio rerio miR-31
GGCAAGAUGUUGGCAUAGCUG
>dre-miR-139 MIMAT0003349 Danio rerio miR-139
UCUACAGUGCAUGUGUCU
>gga-miR-9* MIMAT0003350 Gallus gallus miR-9*
UAAAGCUAGAGAACCGAAUGU
>gga-miR-146b MIMAT0003351 Gallus gallus miR-146b
UGAGAACUGAAUUCCAUAGGCG
>gga-miR-147 MIMAT0003352 Gallus gallus miR-147
GUGUGCGGAAAUGCUUCUGC
>gga-miR-193 MIMAT0003353 Gallus gallus miR-193
AACUGGCCCACAAAGUCCCGCUUU
>gga-miR-202 MIMAT0003355 Gallus gallus miR-202
AGAGGCAUAGAGCAUGGGAAAA
>gga-miR-302b* MIMAT0003356 Gallus gallus miR-302b*
ACUUUAACAUGGAGGUGCUUUCU
>gga-miR-302c* MIMAT0003358 Gallus gallus miR-302c*
UUUAACAUGGAGGUACCUGCUG
>gga-miR-302d MIMAT0003360 Gallus gallus miR-302d
UAAGUGCUUCCAUGUUUUAGUUG
>gga-miR-499 MIMAT0003367 Gallus gallus miR-499
UUAAGACUUGUAGUGAUGUUUAG
>gga-miR-466 MIMAT0003370 Gallus gallus miR-466
AUAUAUACACACACACAUAAGAC
>gga-miR-449 MIMAT0003372 Gallus gallus miR-449
UGGCAGUGUAUGUUAGCUGGU
>mmu-miR-302b* MIMAT0003373 Mus musculus miR-302b*
ACUUUAACAUGGGAAUGCUUUCU
>mmu-miR-302c* MIMAT0003375 Mus musculus miR-302c*
UUUAACAUGGGGUUACCUGCUG
>mmu-miR-302c MIMAT0003376 Mus musculus miR-302c
CAAGUGCUUCCAUGUUUCAGUGG
>rno-miR-422b MIMAT0003379 Rattus norvegicus miR-422b
ACUGGACUUGGAGUCAGAAGGC
>rno-miR-505 MIMAT0003380 Rattus norvegicus miR-505
GUCAACACUUGCUGGUUUCC
>rno-miR-499 MIMAT0003381 Rattus norvegicus miR-499
UUAAGACUUGCAGUGAUGUUU
>rno-miR-664 MIMAT0003382 Rattus norvegicus miR-664
UAUUCAUUUACUCCCCAGCCUA
>rno-miR-497 MIMAT0003383 Rattus norvegicus miR-497
CAGCAGCACACUGUGGUUUGUA
