# Supplementary material for: LeARN: a platform for detecting, clustering and annotating non-coding RNAs
Source: BMC Bioinformatics. 2008 Jan 14;9:21. doi: 10.1186/1471-2105-9-21 (PMC2241582; doi:10.1186/1471-2105-9-21)
Supplement: Additional file 1 — LeARN 1.0.1 tarball. Tarball with LeARN source code. For installation instructions, see . [file 1471-2105-9-21-S1.GZ › LeARN/README]

LeARN v1.0.1
	see http://bioinfo.genopole-toulouse.prd.fr/LeARN for more information

Admin Guide: 
	doc/AdminInstall.pdf: describes how to set up, run the pipeline as well as repository management
